# Supplementary material for: Methylomic and phenotypic analysis of the ModH5 phasevarion of Helicobacter pylori
Source: Sci Rep. 2017 Nov 23;7:16140. doi: 10.1038/s41598-017-15721-x (PMC5700931; doi:10.1038/s41598-017-15721-x)
Supplement: Supplementary file 2 — Supplementary Datafile S1 [file 41598_2017_15721_MOESM2_ESM.xlsx]

## Sheet: P12-wt_Modifications.csv
contig	feature	start	end	score	strand	coverage	context	IPDRatio	CognateBase	label
gi|210132169|gb|CP001217.1| Helicobacter pylori P12	m6A	13	13	105	-	62	ACTCAAAAACCCTTGAATTGAGGGTGTTTTATANNNNNNNN	8.61	A	gagg
gi|210132169|gb|CP001217.1| Helicobacter pylori P12	m6A	194	194	112	+	82	AGCGTAAAATCGCCTTTTCCATGCTCCCCAATCGTTTGAAA	4.33	A	catg
gi|210132169|gb|CP001217.1| Helicobacter pylori P12	m6A	195	195	96	-	94	ATTTCAAACGATTGGGGAGCATGGAAAAGGCGATTTTACGC	3.01	A	catg
gi|210132169|gb|CP001217.1| Helicobacter pylori P12	m6A	242	242	150	+	88	CTTTTAAATGCGGTTCAATGAGGGCGTCAATTTCATTGATT	6.77	A	gagg
gi|210132169|gb|CP001217.1| Helicobacter pylori P12	m6A	335	335	133	+	93	TAATCTTTTTTTCTTCTAACATGCTGGAAGCGATTTTTTTA	5.93	A	catg
gi|210132169|gb|CP001217.1| Helicobacter pylori P12	m6A	336	336	64	-	92	TTAAAAAAATCGCTTCCAGCATGTTAGAAGAAAAAAAGATT	2.52	A	catg
gi|210132169|gb|CP001217.1| Helicobacter pylori P12	m6A	471	471	176	+	105	ACAAGCTCAACAATTCAATGAGGGTGCTCATCGCTTCAAAG	7.52	A	gagg
gi|210132169|gb|CP001217.1| Helicobacter pylori P12	m6A	550	550	130	-	101	CGGTAAGCTTTGGCGTGCTGACCACGGACAATATTGAGCAA	5.38	A	gacc
gi|210132169|gb|CP001217.1| Helicobacter pylori P12	m6A	573	573	88	+	107	GCACGCCAAAGCTTACCGGCATGCTGTATTTGAGCATCGCA	2.62	A	catg
gi|210132169|gb|CP001217.1| Helicobacter pylori P12	m6A	574	574	136	-	104	ATGCGATGCTCAAATACAGCATGCCGGTAAGCTTTGGCGTG	4.22	A	catg
gi|210132169|gb|CP001217.1| Helicobacter pylori P12	m6A	593	593	121	+	111	ATGCTGTATTTGAGCATCGCATGGGCAATACCCTTAGTCGC	3.4	A	catg
gi|210132169|gb|CP001217.1| Helicobacter pylori P12	m6A	594	594	145	-	104	AGCGACTAAGGGTATTGCCCATGCGATGCTCAAATACAGCA	4.35	A	catg
gi|210132169|gb|CP001217.1| Helicobacter pylori P12	m6A	643	643	159	-	108	GAGCCATTATTAGAGGGGGGACTCCGCATTTTGACTACGTG	5.57	A	gngrga
gi|210132169|gb|CP001217.1| Helicobacter pylori P12	m6A	650	650	223	-	112	GTTTTAGGAGCCATTATTAGAGGGGGGACTCCGCATTTTGA	7.47	A	gagg
gi|210132169|gb|CP001217.1| Helicobacter pylori P12	m6A	706	706	146	-	112	AATTGCCTTTCATTTTAGAGAGGTTGTTAGGGAGCGGAAAA	5.64	A	gagg
gi|210132169|gb|CP001217.1| Helicobacter pylori P12	m6A	761	761	157	+	105	ACCAGCACGATGTCTAAAAGATCCTCATCGCCCCCATGCCT	5.37	A	gatc
gi|210132169|gb|CP001217.1| Helicobacter pylori P12	m6A	762	762	158	-	103	AAGGCATGGGGGCGATGAGGATCTTTTAGACATCGTGCTGG	5.09	A	gatc
gi|210132169|gb|CP001217.1| Helicobacter pylori P12	m6A	765	765	167	-	105	TAAAAGGCATGGGGGCGATGAGGATCTTTTAGACATCGTGC	8.13	A	gagg
gi|210132169|gb|CP001217.1| Helicobacter pylori P12	m6A	776	776	97	+	109	AAAAGATCCTCATCGCCCCCATGCCTTTTAAAGCAATCCAT	2.62	A	catg
gi|210132169|gb|CP001217.1| Helicobacter pylori P12	m6A	777	777	99	-	107	GATGGATTGCTTTAAAAGGCATGGGGGCGATGAGGATCTTT	2.76	A	catg
gi|210132169|gb|CP001217.1| Helicobacter pylori P12	m6A	803	803	199	-	111	ATCACAGACAGATTAAAAGAAGGGGCGATGGATTGCTTTAA	7.26	A	gaagg
gi|210132169|gb|CP001217.1| Helicobacter pylori P12	m6A	887	887	159	-	108	AATTTCATGCGAATCATAGAAGGGAAATTGCAACTACAAGG	6.15	A	gaagg
gi|210132169|gb|CP001217.1| Helicobacter pylori P12	m6A	900	900	153	+	114	ATTTCCCTTCTATGATTCGCATGAAATTCCTTTAAAATAAA	4.27	A	catg
gi|210132169|gb|CP001217.1| Helicobacter pylori P12	m6A	901	901	170	-	114	ATTTATTTTAAAGGAATTTCATGCGAATCATAGAAGGGAAA	4.9	A	catg
gi|210132169|gb|CP001217.1| Helicobacter pylori P12	m6A	936	936	192	+	111	ATAAATTTTGGATTTTTAACATGTCGGTTACTAAGTGTTCT	6.04	A	catg
gi|210132169|gb|CP001217.1| Helicobacter pylori P12	m6A	937	937	137	-	112	TAGAACACTTAGTAACCGACATGTTAAAAATCCAAAATTTA	4.6	A	catg
gi|210132169|gb|CP001217.1| Helicobacter pylori P12	m6A	975	975	129	+	108	CTAACTCATCAGGTTTGAGCATGTTCGCCCCGTCGCTTAGG	4.16	A	catg
gi|210132169|gb|CP001217.1| Helicobacter pylori P12	m6A	976	976	113	-	120	CCCTAAGCGACGGGGCGAACATGCTCAAACCTGATGAGTTA	3.08	A	catg
gi|210132169|gb|CP001217.1| Helicobacter pylori P12	m6A	1007	1007	107	+	102	TCGCTTAGGGCGTTTTTAGGATCAACATGCGTTTCAGCGAA	2.96	A	gatc
gi|210132169|gb|CP001217.1| Helicobacter pylori P12	m6A	1008	1008	206	-	119	GTTCGCTGAAACGCATGTTGATCCTAAAAACGCCCTAAGCG	7.55	A	gatc
gi|210132169|gb|CP001217.1| Helicobacter pylori P12	m6A	1013	1013	116	+	111	AGGGCGTTTTTAGGATCAACATGCGTTTCAGCGAACAACCC	3.42	A	catg
gi|210132169|gb|CP001217.1| Helicobacter pylori P12	m6A	1014	1014	95	-	119	TGGGTTGTTCGCTGAAACGCATGTTGATCCTAAAAACGCCC	2.93	A	catg
gi|210132169|gb|CP001217.1| Helicobacter pylori P12	m6A	1109	1109	124	-	105	AGCGTGCAAATGCCAGGGGGAGCGAACGGGAAAAGTTCAGG	5.74	A	gngrga
gi|210132169|gb|CP001217.1| Helicobacter pylori P12	m6A	1161	1161	156	-	106	CTCTTTAACAATCATGCGAGAGTTTGCCCCTGTGATTTTTG	8.27	A	gngrga
gi|210132169|gb|CP001217.1| Helicobacter pylori P12	m6A	1167	1167	143	+	114	TCACAGGGGCAAACTCTCGCATGATTGTTAAAGAGCGCATA	4.06	A	catg
gi|210132169|gb|CP001217.1| Helicobacter pylori P12	m6A	1168	1168	170	-	111	ATATGCGCTCTTTAACAATCATGCGAGAGTTTGCCCCTGTG	5.89	A	catg
gi|210132169|gb|CP001217.1| Helicobacter pylori P12	m6A	1219	1219	194	-	118	TGTGGCTGTGTGAAAGGGGGAGCAGCTTTGGGTATGGGAAT	9.75	A	gngrga
gi|210132169|gb|CP001217.1| Helicobacter pylori P12	m6A	1323	1323	106	+	132	CTTTTAGAACGGAATATTGCATGTCTTTTGGGTTCATGAAT	2.75	A	catg
gi|210132169|gb|CP001217.1| Helicobacter pylori P12	m6A	1324	1324	124	-	128	AATTCATGAACCCAAAAGACATGCAATATTCCGTTCTAAAA	2.99	A	catg
gi|210132169|gb|CP001217.1| Helicobacter pylori P12	m6A	1336	1336	223	-	130	TCAAAAAAGGGCAATTCATGAACCCAAAAGACATGCAATAT	8.11	A	tcnnga
gi|210132169|gb|CP001217.1| Helicobacter pylori P12	m6A	1341	1341	197	+	132	GCATGTCTTTTGGGTTCATGAATTGCCCTTTTTTGATATTG	5.2	A	tcnnga
gi|210132169|gb|CP001217.1| Helicobacter pylori P12	m6A	1397	1397	156	+	137	TGGCTCACTGCTACAATCAGATCCGTTTGGCGGCACAAAAA	5.57	A	gatc
gi|210132169|gb|CP001217.1| Helicobacter pylori P12	m6A	1398	1398	183	-	135	GTTTTTGTGCCGCCAAACGGATCTGATTGTAGCAGTGAGCC	5.61	A	gatc
gi|210132169|gb|CP001217.1| Helicobacter pylori P12	m6A	1475	1475	51	+	141	ACGCTTGCTTGATAGCTCTCATGCACATCGGTTAAAATCTT	1.94	A	catg
gi|210132169|gb|CP001217.1| Helicobacter pylori P12	m6A	1476	1476	109	-	136	TAAGATTTTAACCGATGTGCATGAGAGCTATCAAGCAAGCG	2.89	A	catg
gi|210132169|gb|CP001217.1| Helicobacter pylori P12	m6A	1556	1556	180	-	135	ACGAGTTTAGAGAGTTACAGAGGGCCTGGTTTAGAAAAAGG	5.22	A	gagg
gi|210132169|gb|CP001217.1| Helicobacter pylori P12	m6A	1690	1690	150	+	139	TTCTAAACTCTCAATGACGCATGGCCCAGCGATTAAAACGG	4.71	A	catg
gi|210132169|gb|CP001217.1| Helicobacter pylori P12	m6A	1691	1691	157	-	136	CCCGTTTTAATCGCTGGGCCATGCGTCATTGAGAGTTTAGA	3.72	A	catg
gi|210132169|gb|CP001217.1| Helicobacter pylori P12	m6A	1738	1738	185	-	123	TAAACAAAGGAAAAGTCATGAAAACTTCTAACACAAAAACC	4.58	A	tcnnga
gi|210132169|gb|CP001217.1| Helicobacter pylori P12	m6A	1743	1743	183	+	136	TTGTGTTAGAAGTTTTCATGACTTTTCCTTTGTTTAATGGT	4.64	A	tcnnga
gi|210132169|gb|CP001217.1| Helicobacter pylori P12	m6A	1873	1873	209	-	138	AAGCTATGATTTCATTCAAGAGAAAGCGAACAAGAATGAAT	7.28	A	tcnnga
gi|210132169|gb|CP001217.1| Helicobacter pylori P12	m6A	1878	1878	146	+	142	TTCTTGTTCGCTTTCTCTTGAATGAAATCATAGCTTAAGAG	4.62	A	tcnnga
gi|210132169|gb|CP001217.1| Helicobacter pylori P12	m6A	1879	1879	210	+	141	TCTTGTTCGCTTTCTCTTGAATGAAATCATAGCTTAAGAGG	6.69	A	gaannnnnnnntag
gi|210132169|gb|CP001217.1| Helicobacter pylori P12	m6A	1888	1888	199	-	142	ACTCAACAACCTCTTAAGCTATGATTTCATTCAAGAGAAAG	6.2	A	ctannnnnnnnttc
gi|210132169|gb|CP001217.1| Helicobacter pylori P12	m6A	1897	1897	173	+	144	GAATGAAATCATAGCTTAAGAGGTTGTTGAGTTGCAAGCGC	5.81	A	gagg
gi|210132169|gb|CP001217.1| Helicobacter pylori P12	m6A	1940	1940	190	+	137	ATTCAAACGCTCCGTAAGCCATGAACGCTTGGCGAAATGGT	4.33	A	catg
gi|210132169|gb|CP001217.1| Helicobacter pylori P12	m6A	1941	1941	161	-	139	AACCATTTCGCCAAGCGTTCATGGCTTACGGAGCGTTTGAA	4.05	A	catg
gi|210132169|gb|CP001217.1| Helicobacter pylori P12	modified_base	1989	1989	38	-	128	TTTTTAGAGCCTGTTAAAGAAGAATTAAAAAACCACCCGCA	2.11	A	gaaga
gi|210132169|gb|CP001217.1| Helicobacter pylori P12	m6A	2059	2059	192	-	115	CGGGAGCGTTCATTTAATTAATGATGAAACCACTAAAGCTA	9.14	A	attaat
gi|210132169|gb|CP001217.1| Helicobacter pylori P12	m6A	2062	2062	161	+	118	CTTTAGTGGTTTCATCATTAATTAAATGAACGCTCCCGCAA	4.07	A	attaat
gi|210132169|gb|CP001217.1| Helicobacter pylori P12	m6A	2075	2075	235	-	119	GCGATTGCGGGGCTTGCGGGAGCGTTCATTTAATTAATGAT	11.31	A	gngrga
gi|210132169|gb|CP001217.1| Helicobacter pylori P12	m6A	2130	2130	74	+	115	ATTAAATTGTGAATGCCCACATGCATGATAGCGTATTCAAT	2.37	A	catg
gi|210132169|gb|CP001217.1| Helicobacter pylori P12	m6A	2131	2131	138	-	117	CATTGAATACGCTATCATGCATGTGGGCATTCACAATTTAA	3.91	A	catg
gi|210132169|gb|CP001217.1| Helicobacter pylori P12	m6A	2134	2134	104	+	118	AATTGTGAATGCCCACATGCATGATAGCGTATTCAATGCTC	2.99	A	catg
gi|210132169|gb|CP001217.1| Helicobacter pylori P12	m6A	2135	2135	110	-	119	CGAGCATTGAATACGCTATCATGCATGTGGGCATTCACAAT	3.08	A	catg
gi|210132169|gb|CP001217.1| Helicobacter pylori P12	m6A	2197	2197	109	+	112	TATGGCTTGTTTTAGGGGGGATCACATTGCCCATGTTGCGG	2.82	A	gngrga
gi|210132169|gb|CP001217.1| Helicobacter pylori P12	m6A	2198	2198	198	-	118	TCCGCAACATGGGCAATGTGATCCCCCCTAAAACAAGCCAT	6.48	A	gatc
gi|210132169|gb|CP001217.1| Helicobacter pylori P12	m6A	2209	2209	178	+	120	TAGGGGGGATCACATTGCCCATGTTGCGGATCACATACAAT	4.68	A	catg
gi|210132169|gb|CP001217.1| Helicobacter pylori P12	m6A	2210	2210	148	-	124	AATTGTATGTGATCCGCAACATGGGCAATGTGATCCCCCCT	3.27	A	catg
gi|210132169|gb|CP001217.1| Helicobacter pylori P12	m6A	2218	2218	155	+	120	TCACATTGCCCATGTTGCGGATCACATACAATTCGCCCGGT	4.15	A	gatc
gi|210132169|gb|CP001217.1| Helicobacter pylori P12	m6A	2219	2219	181	-	125	AACCGGGCGAATTGTATGTGATCCGCAACATGGGCAATGTG	7.5	A	gatc
gi|210132169|gb|CP001217.1| Helicobacter pylori P12	m6A	2268	2268	171	-	125	ATTTCTTGCGTGGATTCACGAGTCGTGCCTAATCTAATCAC	6.84	A	tcnnga
gi|210132169|gb|CP001217.1| Helicobacter pylori P12	m6A	2273	2273	226	+	128	TAGATTAGGCACGACTCGTGAATCCACGCAAGAAATGAACA	5.55	A	tcnnga
gi|210132169|gb|CP001217.1| Helicobacter pylori P12	modified_base	2346	2346	43	-	120	TTTCAAGAGAATGAATATGAAGAGCTTAAAGAGCTTTATGA	2.16	A	gaaga
gi|210132169|gb|CP001217.1| Helicobacter pylori P12	m6A	2359	2359	208	-	129	AGGAGCGTTAGAGTTTCAAGAGAATGAATATGAAGAGCTTA	8.17	A	tcnnga
gi|210132169|gb|CP001217.1| Helicobacter pylori P12	m6A	2364	2364	178	+	132	TCTTCATATTCATTCTCTTGAAACTCTAACGCTCCTAAAAA	5.15	A	tcnnga
gi|210132169|gb|CP001217.1| Helicobacter pylori P12	m6A	2516	2516	196	-	135	CCAATGCGACACATAATTGCATGAAAGCCCTTTAAAGTGTA	7.21	A	catg
gi|210132169|gb|CP001217.1| Helicobacter pylori P12	m6A	2552	2552	228	+	132	ATTGGATTTAGAAAAAAAAGAGGACAATCTTTCTTTATTGC	7.6	A	gagg
gi|210132169|gb|CP001217.1| Helicobacter pylori P12	m6A	2582	2582	284	+	133	TTCTTTATTGCAAGAATTGAAGGGCTTAGATTTATGGGCTA	6.6	A	gaagg
gi|210132169|gb|CP001217.1| Helicobacter pylori P12	m6A	2616	2616	236	+	126	TGGGCTAAGGTGGGGCTTAGATCTTTTATAAGAGACGGGGC	7.45	A	gatc
gi|210132169|gb|CP001217.1| Helicobacter pylori P12	m6A	2617	2617	180	-	133	AGCCCCGTCTCTTATAAAAGATCTAAGCCCCACCTTAGCCC	6.18	A	gatc
gi|210132169|gb|CP001217.1| Helicobacter pylori P12	m6A	2761	2761	107	+	128	GCGCGAAATTAGAAGTTGACATGCTCACCGTGCATTTGAGT	2.98	A	catg
gi|210132169|gb|CP001217.1| Helicobacter pylori P12	m6A	2762	2762	199	-	140	TACTCAAATGCACGGTGAGCATGTCAACTTCTAATTTCGCG	6.21	A	catg
gi|210132169|gb|CP001217.1| Helicobacter pylori P12	m6A	2882	2882	204	+	131	TTTAACCAGCTTTAGCGAAGAGGAATTTTTGATGGTGTATA	7.73	A	gagg
gi|210132169|gb|CP001217.1| Helicobacter pylori P12	m6A	2959	2959	132	+	128	CTATGGGTAAAGAGAGCGGGATTGATGGGGTGGTGTGTTCG	3.36	A	gngrga
gi|210132169|gb|CP001217.1| Helicobacter pylori P12	m6A	3005	3005	203	+	133	TGAAAGTTTGGCGGTTAAAGAGGCTTTGGGTAAGGATTTTT	7.13	A	gagg
gi|210132169|gb|CP001217.1| Helicobacter pylori P12	modified_base	3069	3069	35	+	118	CTGGATAAAAGCGATAAAGAAGATCAAGAAAGGGTGGCGAA	2.29	A	gaaga
gi|210132169|gb|CP001217.1| Helicobacter pylori P12	m6A	3071	3071	204	+	125	GGATAAAAGCGATAAAGAAGATCAAGAAAGGGTGGCGAACG	6.59	A	gatc
gi|210132169|gb|CP001217.1| Helicobacter pylori P12	m6A	3072	3072	198	-	141	GCGTTCGCCACCCTTTCTTGATCTTCTTTATCGCTTTTATC	5.65	A	tcnnga
gi|210132169|gb|CP001217.1| Helicobacter pylori P12	m6A	3077	3077	121	+	121	AAGCGATAAAGAAGATCAAGAAAGGGTGGCGAACGCTAAAG	3.79	A	tcnnga
gi|210132169|gb|CP001217.1| Helicobacter pylori P12	m6A	3098	3098	206	+	122	AAGGGTGGCGAACGCTAAAGAGGCTAAACAAAATTTAAGCG	6.3	A	gagg
gi|210132169|gb|CP001217.1| Helicobacter pylori P12	m6A	3149	3149	178	+	132	GGTGGGCCGCCCCATTTATCATGCTAAAGAGCCTAGAGAAG	5.01	A	catg
gi|210132169|gb|CP001217.1| Helicobacter pylori P12	m6A	3150	3150	181	-	145	ACTTCTCTAGGCTCTTTAGCATGATAAATGGGGCGGCCCAC	4.56	A	catg
gi|210132169|gb|CP001217.1| Helicobacter pylori P12	m6A	3294	3294	203	+	131	ACTATGGGGGCTTTACACAGAGGGCATCAAAGCTTGATAGA	6.68	A	gagg
gi|210132169|gb|CP001217.1| Helicobacter pylori P12	m6A	3334	3334	226	-	143	AACGCTTACAATCGTGTGGGAATTTTCTTTCAAACTCCTTT	6.34	A	gngrga
gi|210132169|gb|CP001217.1| Helicobacter pylori P12	m6A	3386	3386	207	+	129	CACGCAATTTGGGGCTAATGAGGATTTTAGCGCTTACCCGC	8.55	A	gagg
gi|210132169|gb|CP001217.1| Helicobacter pylori P12	m6A	3535	3535	183	-	142	CGCTCCCTCTAAAGAGTGGGATAAAAATGTAGGGGCGTAGA	5	A	gngrga
gi|210132169|gb|CP001217.1| Helicobacter pylori P12	m6A	3548	3548	213	+	137	ATTTTTATCCCACTCTTTAGAGGGAGCGGTGCGTCATGGGC	5.47	A	gagg
gi|210132169|gb|CP001217.1| Helicobacter pylori P12	m6A	3552	3552	225	+	138	TTATCCCACTCTTTAGAGGGAGCGGTGCGTCATGGGCATTT	9.67	A	gngrga
gi|210132169|gb|CP001217.1| Helicobacter pylori P12	m6A	3563	3563	148	+	142	TTTAGAGGGAGCGGTGCGTCATGGGCATTTTGATGGGGTTG	3.39	A	catg
gi|210132169|gb|CP001217.1| Helicobacter pylori P12	m6A	3564	3564	188	-	139	ACAACCCCATCAAAATGCCCATGACGCACCGCTCCCTCTAA	5.72	A	catg
gi|210132169|gb|CP001217.1| Helicobacter pylori P12	m6A	3590	3590	166	-	143	GATGGAACAATCTTAACACGACCTGAACAACCCCATCAAAA	4.12	A	gacc
gi|210132169|gb|CP001217.1| Helicobacter pylori P12	m6A	3618	3618	163	-	144	CCAAAATACGCTCTAGTGGGATTAACAAGATGGAACAATCT	3.64	A	gngrga
gi|210132169|gb|CP001217.1| Helicobacter pylori P12	m6A	3714	3714	137	+	153	TTAGACATTGAAATAGCGCCATGCGAGATTGCGCGAGATAG	3.34	A	catg
gi|210132169|gb|CP001217.1| Helicobacter pylori P12	m6A	3715	3715	180	-	151	GCTATCTCGCGCAATCTCGCATGGCGCTATTTCAATGTCTA	3.95	A	catg
gi|210132169|gb|CP001217.1| Helicobacter pylori P12	m6A	3721	3721	246	+	154	TTGAAATAGCGCCATGCGAGATTGCGCGAGATAGCGATCAT	6.46	A	gngrga
gi|210132169|gb|CP001217.1| Helicobacter pylori P12	m6A	3731	3731	260	+	159	GCCATGCGAGATTGCGCGAGATAGCGATCATTTGGCTTTAA	6.48	A	gngrga
gi|210132169|gb|CP001217.1| Helicobacter pylori P12	m6A	3737	3737	227	+	155	CGAGATTGCGCGAGATAGCGATCATTTGGCTTTAAGCTCTA	5.49	A	gatc
gi|210132169|gb|CP001217.1| Helicobacter pylori P12	m6A	3738	3738	206	-	157	CTAGAGCTTAAAGCCAAATGATCGCTATCTCGCGCAATCTC	5.14	A	gatc
gi|210132169|gb|CP001217.1| Helicobacter pylori P12	m6A	3813	3813	269	-	164	GCCTGTTTGATGTTTTCTAGAGCTTTTGGAATGGCTAGGGC	10.61	A	tcnnga
gi|210132169|gb|CP001217.1| Helicobacter pylori P12	m6A	3818	3818	224	+	159	AGCCATTCCAAAAGCTCTAGAAAACATCAAACAGGCCATAG	5.03	A	tcnnga
gi|210132169|gb|CP001217.1| Helicobacter pylori P12	m6A	4048	4048	265	+	173	AGGTTGAAATCTTTGTGGCGACCCTTGAAAGATTTGAACTT	6.21	A	gacc
gi|210132169|gb|CP001217.1| Helicobacter pylori P12	m6A	4117	4117	248	-	159	ATAGTCAATCGTTAAAAATGACCCTTTCATCTAGTGGCCAA	6.53	A	gacc
gi|210132169|gb|CP001217.1| Helicobacter pylori P12	m6A	4210	4210	217	+	174	GGACGGGACTCGAACCCGCGACCCCCTGCGTGACAGGCAGA	4.49	A	gacc
gi|210132169|gb|CP001217.1| Helicobacter pylori P12	m6A	4286	4286	104	+	170	ACCCCATAGCCTAAAAATGCATGCTTTAGTCATGGTGGTCG	2.48	A	catg
gi|210132169|gb|CP001217.1| Helicobacter pylori P12	m6A	4287	4287	93	-	171	GCGACCACCATGACTAAAGCATGCATTTTTAGGCTATGGGG	2.37	A	catg
gi|210132169|gb|CP001217.1| Helicobacter pylori P12	m6A	4297	4297	218	+	171	TAAAAATGCATGCTTTAGTCATGGTGGTCGCTATAAGACTC	5.21	A	catg
gi|210132169|gb|CP001217.1| Helicobacter pylori P12	m6A	4298	4298	166	-	170	CGAGTCTTATAGCGACCACCATGACTAAAGCATGCATTTTT	3.43	A	catg
gi|210132169|gb|CP001217.1| Helicobacter pylori P12	m6A	4304	4304	212	-	164	TAAGTTCGAGTCTTATAGCGACCACCATGACTAAAGCATGC	4.41	A	gacc
gi|210132169|gb|CP001217.1| Helicobacter pylori P12	m6A	4371	4371	226	+	174	TCTACCAACTGAGCTAAGCGACCAAAATATTGAGATAAAAT	5.81	A	gacc
gi|210132169|gb|CP001217.1| Helicobacter pylori P12	m6A	4483	4483	224	+	165	GTATCCTAACCACTAGATGAAGGAGCCACGATGCTCATGGT	7.01	A	gaagg
gi|210132169|gb|CP001217.1| Helicobacter pylori P12	m6A	4499	4499	251	+	172	ATGAAGGAGCCACGATGCTCATGGTGACCCGTGTTGGATTT	5.52	A	catg
gi|210132169|gb|CP001217.1| Helicobacter pylori P12	m6A	4500	4500	282	-	164	CAAATCCAACACGGGTCACCATGAGCATCGTGGCTCCTTCA	7.72	A	catg
gi|210132169|gb|CP001217.1| Helicobacter pylori P12	m6A	4505	4505	251	+	172	GAGCCACGATGCTCATGGTGACCCGTGTTGGATTTGAACCA	6.34	A	gacc
gi|210132169|gb|CP001217.1| Helicobacter pylori P12	m6A	4574	4574	266	-	174	TCATTATCTTTTTTTGTGAGACCCGTTAGCTCAGCTGGTAG	5.96	A	gngrga
gi|210132169|gb|CP001217.1| Helicobacter pylori P12	m6A	4616	4616	292	-	176	ATATTTTTCAATTATTCTTGACAAGCGTTAAAAAAAATTGT	7.61	A	tcnnga
gi|210132169|gb|CP001217.1| Helicobacter pylori P12	m6A	4621	4621	225	+	182	TTTTTTTAACGCTTGTCAAGAATAATTGAAAAATATTGCGG	4.73	A	tcnnga
gi|210132169|gb|CP001217.1| Helicobacter pylori P12	m6A	4725	4725	260	+	167	TGCGCTTTAATGCTATAAGGATCACAATAGATGCGTTTTGG	5.92	A	gatc
gi|210132169|gb|CP001217.1| Helicobacter pylori P12	m6A	4726	4726	203	-	156	ACCAAAACGCATCTATTGTGATCCTTATAGCATTAAAGCGC	4.12	A	gatc
gi|210132169|gb|CP001217.1| Helicobacter pylori P12	m6A	4787	4787	294	-	170	ATAAGATTTGTTAGATCTTGATAAAGCTTTTTTAAAACCCC	8.17	A	tcnnga
gi|210132169|gb|CP001217.1| Helicobacter pylori P12	m6A	4792	4792	230	+	173	TTTAAAAAAGCTTTATCAAGATCTAACAAATCTTATTAGGA	4.67	A	tcnnga
gi|210132169|gb|CP001217.1| Helicobacter pylori P12	m6A	4793	4793	264	-	172	ATCCTAATAAGATTTGTTAGATCTTGATAAAGCTTTTTTAA	7.28	A	gatc
gi|210132169|gb|CP001217.1| Helicobacter pylori P12	m6A	4877	4877	274	+	164	TTTTTGTTTTATTGTTTTAGATCTTATTTTGTTGTAAAACG	7.78	A	gatc
gi|210132169|gb|CP001217.1| Helicobacter pylori P12	m6A	4878	4878	277	-	185	GCGTTTTACAACAAAATAAGATCTAAAACAATAAAACAAAA	5	A	gatc
gi|210132169|gb|CP001217.1| Helicobacter pylori P12	m6A	4981	4981	243	-	159	CTCTCTTTTTTTTGGGGGGGATTTTAGTTGTGAGTGTAGGG	7.73	A	gngrga
gi|210132169|gb|CP001217.1| Helicobacter pylori P12	m6A	5156	5156	220	+	157	AAGAATAATAATTCGTGTTGATCGTGGGGATCTTCACACCT	5.53	A	gatc
gi|210132169|gb|CP001217.1| Helicobacter pylori P12	m6A	5157	5157	234	-	154	TAGGTGTGAAGATCCCCACGATCAACACGAATTATTATTCT	4.73	A	gatc
gi|210132169|gb|CP001217.1| Helicobacter pylori P12	m6A	5165	5165	219	+	153	AATTCGTGTTGATCGTGGGGATCTTCACACCTAATTCCACG	6.47	A	gatc
gi|210132169|gb|CP001217.1| Helicobacter pylori P12	m6A	5166	5166	212	-	142	GCGTGGAATTAGGTGTGAAGATCCCCACGATCAACACGAAT	7.14	A	gatc
gi|210132169|gb|CP001217.1| Helicobacter pylori P12	m6A	5188	5188	201	+	155	TTCACACCTAATTCCACGCCATGCTGAGCCGCATGATCGCT	5.21	A	catg
gi|210132169|gb|CP001217.1| Helicobacter pylori P12	m6A	5189	5189	206	-	152	GAGCGATCATGCGGCTCAGCATGGCGTGGAATTAGGTGTGA	4.23	A	catg
gi|210132169|gb|CP001217.1| Helicobacter pylori P12	m6A	5201	5201	197	-	150	CAAAAAGAAAGCGAGCGATCATGCGGCTCAGCATGGCGTGG	4.89	A	catg
gi|210132169|gb|CP001217.1| Helicobacter pylori P12	m6A	5203	5203	202	+	157	ACGCCATGCTGAGCCGCATGATCGCTCGCTTTCTTTTTGTT	4.28	A	gatc
gi|210132169|gb|CP001217.1| Helicobacter pylori P12	m6A	5204	5204	240	-	151	AAACAAAAAGAAAGCGAGCGATCATGCGGCTCAGCATGGCG	5.53	A	gatc
gi|210132169|gb|CP001217.1| Helicobacter pylori P12	m6A	5307	5307	217	+	140	AGCGCTATAGAAATTATTGAAGGTCGCTAAATTCACGTATT	6.11	A	gaagg
gi|210132169|gb|CP001217.1| Helicobacter pylori P12	m6A	5310	5310	237	-	154	CCCAATACGTGAATTTAGCGACCTTCAATAATTTCTATAGC	6.29	A	gacc
gi|210132169|gb|CP001217.1| Helicobacter pylori P12	m6A	5361	5361	250	-	158	CTTTTGGGGTGTTTGGGGGGATTGCGTTAGCTGGCACTTCG	6.71	A	gngrga
gi|210132169|gb|CP001217.1| Helicobacter pylori P12	m6A	5426	5426	238	+	148	TATCATTGATAAAGTTATAGAGGACATCTGTTCCTACCCCA	8.65	A	gagg
gi|210132169|gb|CP001217.1| Helicobacter pylori P12	m6A	5463	5463	219	+	142	CCCATAAGTGAACACATCAGAGGCGGAGTTGAAAAAGCTGG	6.98	A	gagg
gi|210132169|gb|CP001217.1| Helicobacter pylori P12	m6A	5497	5497	61	+	138	AAGCTGGATTTGATATAAGCATGGTTATAGTCAAAAAAGCC	2.05	A	catg
gi|210132169|gb|CP001217.1| Helicobacter pylori P12	m6A	5498	5498	173	-	140	CGGCTTTTTTGACTATAACCATGCTTATATCAAATCCAGCT	3.81	A	catg
gi|210132169|gb|CP001217.1| Helicobacter pylori P12	m6A	5591	5591	140	+	125	CTTGCACGCCAATCCCATTCATGGCACCATTGTTGGTTTGA	3.34	A	catg
gi|210132169|gb|CP001217.1| Helicobacter pylori P12	m6A	5592	5592	140	-	130	CTCAAACCAACAATGGTGCCATGAATGGGATTGGCGTGCAA	3.74	A	catg
gi|210132169|gb|CP001217.1| Helicobacter pylori P12	m6A	5619	5619	177	-	124	CTTTCAGACGCGTTGGATTAATCAGCTCTCAAACCAACAAT	6.44	A	attaat
gi|210132169|gb|CP001217.1| Helicobacter pylori P12	m6A	5622	5622	183	+	119	GTTGGTTTGAGAGCTGATTAATCCAACGCGTCTGAAAGGGT	5.4	A	attaat
gi|210132169|gb|CP001217.1| Helicobacter pylori P12	m6A	5709	5709	235	-	128	ATAACCCCGGGGGCTTACAGACCGTTTATCAAGTCAACCAA	6.68	A	gacc
gi|210132169|gb|CP001217.1| Helicobacter pylori P12	m6A	5793	5793	148	-	126	CTTATAACAGCATCACCACGACCGCTTCAAACACGCCCAAT	4.4	A	gacc
gi|210132169|gb|CP001217.1| Helicobacter pylori P12	m6A	5839	5839	184	-	129	CGCACGATACTTGATTTTAGAGGCAGCCTTAGCACTTTAAA	5.69	A	gagg
gi|210132169|gb|CP001217.1| Helicobacter pylori P12	modified_base	5941	5941	32	-	126	GCCGGTTGCGCGTATGTGGAAGAGACGATAACGGCTTTAAA	2.1	A	gaaga
gi|210132169|gb|CP001217.1| Helicobacter pylori P12	m6A	6000	6000	204	-	133	CCTGTAGAAATGGGGGTGGGACATTACCTAATGCAGGGGTT	5.27	A	gngrga
gi|210132169|gb|CP001217.1| Helicobacter pylori P12	m6A	6065	6065	212	-	122	AGCCGCTCAAATGAAAAAAGACCTTAACACTATCCCAAGCC	6.79	A	gacc
gi|210132169|gb|CP001217.1| Helicobacter pylori P12	m6A	6125	6125	138	+	122	GCGCTTGCGCGTGATTGAGCATGTTTTGAGCGAAAGCCCTA	4.28	A	catg
gi|210132169|gb|CP001217.1| Helicobacter pylori P12	m6A	6126	6126	105	-	120	ATAGGGCTTTCGCTCAAAACATGCTCAATCACGCGCAAGCG	2.79	A	catg
gi|210132169|gb|CP001217.1| Helicobacter pylori P12	m6A	6153	6153	180	+	124	AGCGAAAGCCCTATCAGCAGAGGTGTAAGGATTGAAATCTT	6.91	A	gagg
gi|210132169|gb|CP001217.1| Helicobacter pylori P12	m6A	6245	6245	209	+	132	CGATTTCTTGGGCATTTTTGATCATGCTAGTAACGGCGCTA	6.62	A	gatc
gi|210132169|gb|CP001217.1| Helicobacter pylori P12	m6A	6246	6246	210	-	123	TTAGCGCCGTTACTAGCATGATCAAAAATGCCCAAGAAATC	6.86	A	gatc
gi|210132169|gb|CP001217.1| Helicobacter pylori P12	m6A	6248	6248	149	+	127	TTTCTTGGGCATTTTTGATCATGCTAGTAACGGCGCTAAAC	3.61	A	catg
gi|210132169|gb|CP001217.1| Helicobacter pylori P12	m6A	6308	6308	183	+	128	ACGAATCCCCATCTGTATTGATCTCCCATGGGCTACCATTA	4.2	A	gatc
gi|210132169|gb|CP001217.1| Helicobacter pylori P12	m6A	6309	6309	143	-	119	GTAATGGTAGCCCATGGGAGATCAATACAGATGGGGATTCG	3.97	A	gngrga
gi|210132169|gb|CP001217.1| Helicobacter pylori P12	m6A	6315	6315	172	+	127	CCCATCTGTATTGATCTCCCATGGGCTACCATTACCCGCAT	3.89	A	catg
gi|210132169|gb|CP001217.1| Helicobacter pylori P12	m6A	6316	6316	163	-	122	AATGCGGGTAATGGTAGCCCATGGGAGATCAATACAGATGG	5.01	A	catg
gi|210132169|gb|CP001217.1| Helicobacter pylori P12	m6A	6346	6346	130	+	129	TTACCCGCATTGTTTTCATCATGCGTAGAGCGCACTAAAGG	3.28	A	catg
gi|210132169|gb|CP001217.1| Helicobacter pylori P12	m6A	6347	6347	146	-	121	CCCTTTAGTGCGCTCTACGCATGATGAAAACAATGCGGGTA	4.09	A	catg
gi|210132169|gb|CP001217.1| Helicobacter pylori P12	m6A	6387	6387	213	-	125	AACAAGCAAGCACGATCATGAATGTCCTTAACACGCAATGC	5.64	A	tcnnga
gi|210132169|gb|CP001217.1| Helicobacter pylori P12	m6A	6389	6389	233	+	135	ATTGCGTGTTAAGGACATTCATGATCGTGCTTGCTTGTTCT	7.63	A	catg
gi|210132169|gb|CP001217.1| Helicobacter pylori P12	m6A	6392	6392	197	+	130	GCGTGTTAAGGACATTCATGATCGTGCTTGCTTGTTCTAAA	7.58	A	tcnnga
gi|210132169|gb|CP001217.1| Helicobacter pylori P12	m6A	6393	6393	192	-	128	TTTTAGAACAAGCAAGCACGATCATGAATGTCCTTAACACG	6.6	A	gatc
gi|210132169|gb|CP001217.1| Helicobacter pylori P12	m6A	6570	6570	214	-	144	ACAACAAAGGCACAGAAGTGACCGTAACATACACATACGAA	5.12	A	gacc
gi|210132169|gb|CP001217.1| Helicobacter pylori P12	m6A	6677	6677	190	+	152	TTTCAAATTCTTGGATAGACATGGATTTACCAGGCCCAGTC	4.8	A	catg
gi|210132169|gb|CP001217.1| Helicobacter pylori P12	m6A	6678	6678	197	-	160	CGACTGGGCCTGGTAAATCCATGTCTATCCAAGAATTTGAA	4.51	A	catg
gi|210132169|gb|CP001217.1| Helicobacter pylori P12	m6A	6735	6735	203	+	155	AGTGATACTCGTGGAATGCGACCCTGGTTGGTTATTAAAAA	5.28	A	gacc
gi|210132169|gb|CP001217.1| Helicobacter pylori P12	m6A	6792	6792	207	-	173	GCTATGCGATCATGTGCGGGAACGGGAACGACACAGGGGGT	5.5	A	gngrga
gi|210132169|gb|CP001217.1| Helicobacter pylori P12	m6A	6801	6801	254	-	174	ATGTCATCGGCTATGCGATCATGTGCGGGAACGGGAACGAC	5.23	A	catg
gi|210132169|gb|CP001217.1| Helicobacter pylori P12	m6A	6803	6803	226	+	163	CGTTCCCGTTCCCGCACATGATCGCATAGCCGATGACATTC	4.89	A	gatc
gi|210132169|gb|CP001217.1| Helicobacter pylori P12	m6A	6804	6804	234	-	169	GGAATGTCATCGGCTATGCGATCATGTGCGGGAACGGGAAC	5.71	A	gatc
gi|210132169|gb|CP001217.1| Helicobacter pylori P12	m6A	6876	6876	234	+	167	GACGGCTTGATACGCGGGGGAGTTGGTTTTTTCGCCAATTA	6.82	A	gngrga
gi|210132169|gb|CP001217.1| Helicobacter pylori P12	m6A	6926	6926	179	+	163	TGTTTGCTTTTAAATTATCGATCGTGGCATTGATTTCTGAA	5.35	A	gatc
gi|210132169|gb|CP001217.1| Helicobacter pylori P12	m6A	6927	6927	208	-	183	CTTCAGAAATCAATGCCACGATCGATAATTTAAAAGCAAAC	3.99	A	gatc
gi|210132169|gb|CP001217.1| Helicobacter pylori P12	m6A	6946	6946	262	+	157	ATCGTGGCATTGATTTCTGAAGGGCTGCTCGCGTTCGTTAC	7.62	A	gaagg
gi|210132169|gb|CP001217.1| Helicobacter pylori P12	m6A	6977	6977	225	+	164	CGTTCGTTACCGCCTGATTGAGGTTGTTGAAATTGTTTAAA	6.37	A	gagg
gi|210132169|gb|CP001217.1| Helicobacter pylori P12	m6A	7138	7138	115	+	154	TTTAAAAGCGATGAAGCGAGAGAGAGAGAGAGTAAAAGGGT	2.79	A	gngrga
gi|210132169|gb|CP001217.1| Helicobacter pylori P12	m6A	7140	7140	180	+	158	TAAAAGCGATGAAGCGAGAGAGAGAGAGAGTAAAAGGGTTT	3.96	A	gngrga
gi|210132169|gb|CP001217.1| Helicobacter pylori P12	m6A	7142	7142	192	+	152	AAAGCGATGAAGCGAGAGAGAGAGAGAGTAAAAGGGTTTTT	4.43	A	gngrga
gi|210132169|gb|CP001217.1| Helicobacter pylori P12	m6A	7144	7144	227	+	157	AGCGATGAAGCGAGAGAGAGAGAGAGTAAAAGGGTTTTTTT	5.53	A	gngrga
gi|210132169|gb|CP001217.1| Helicobacter pylori P12	m6A	7146	7146	255	+	155	CGATGAAGCGAGAGAGAGAGAGAGTAAAAGGGTTTTTTTCA	7.39	A	gngrga
gi|210132169|gb|CP001217.1| Helicobacter pylori P12	m6A	7148	7148	250	+	151	ATGAAGCGAGAGAGAGAGAGAGTAAAAGGGTTTTTTTCATG	9.74	A	gngrga
gi|210132169|gb|CP001217.1| Helicobacter pylori P12	m6A	7164	7164	221	-	176	AATTTCAAAGGATATTCATGAAAAAAACCCTTTTACTCTCT	6.62	A	tcnnga
gi|210132169|gb|CP001217.1| Helicobacter pylori P12	m6A	7169	7169	231	+	160	GTAAAAGGGTTTTTTTCATGAATATCCTTTGAAATTAAATT	6.08	A	tcnnga
gi|210132169|gb|CP001217.1| Helicobacter pylori P12	m6A	7211	7211	196	-	168	AATACATTGATATGTTATTAATGTATAAAATCTCAATCACT	3.54	A	attaat
gi|210132169|gb|CP001217.1| Helicobacter pylori P12	m6A	7214	7214	141	+	149	GATTGAGATTTTATACATTAATAACATATCAATGTATTTGA	3.14	A	attaat
gi|210132169|gb|CP001217.1| Helicobacter pylori P12	m6A	7447	7447	265	+	175	TAAAAGCCCCCCCAAAAAAGAGGGCTGTTATAAAAAATGGT	8.16	A	gagg
gi|210132169|gb|CP001217.1| Helicobacter pylori P12	m6A	7493	7493	215	+	165	AAAGCAAGGGGGCTTACATCATGCCACCCATGCCTCCCATA	4.54	A	catg
gi|210132169|gb|CP001217.1| Helicobacter pylori P12	m6A	7494	7494	181	-	164	GTATGGGAGGCATGGGTGGCATGATGTAAGCCCCCTTGCTT	4.17	A	catg
gi|210132169|gb|CP001217.1| Helicobacter pylori P12	m6A	7502	7502	230	+	161	GGGCTTACATCATGCCACCCATGCCTCCCATACCGCCCATG	4.55	A	catg
gi|210132169|gb|CP001217.1| Helicobacter pylori P12	m6A	7503	7503	141	-	159	GCATGGGCGGTATGGGAGGCATGGGTGGCATGATGTAAGCC	2.89	A	catg
gi|210132169|gb|CP001217.1| Helicobacter pylori P12	m6A	7507	7507	182	-	157	GGTGGCATGGGCGGTATGGGAGGCATGGGTGGCATGATGTA	4.57	A	gagg
gi|210132169|gb|CP001217.1| Helicobacter pylori P12	m6A	7520	7520	213	+	171	CCATGCCTCCCATACCGCCCATGCCACCCATATCAGGCATT	4.74	A	catg
gi|210132169|gb|CP001217.1| Helicobacter pylori P12	m6A	7521	7521	127	-	161	CAATGCCTGATATGGGTGGCATGGGCGGTATGGGAGGCATG	3.05	A	catg
gi|210132169|gb|CP001217.1| Helicobacter pylori P12	m6A	7570	7570	108	+	167	GCTTTTTCTTCTTTGATTTCATGCACGGTGGCTTCTGTGGT	2.71	A	catg
gi|210132169|gb|CP001217.1| Helicobacter pylori P12	m6A	7571	7571	126	-	168	AACCACAGAAGCCACCGTGCATGAAATCAAAGAAGAAAAAG	2.8	A	catg
gi|210132169|gb|CP001217.1| Helicobacter pylori P12	m6A	7631	7631	240	+	159	AAACCGCATTTTGTAAAGCGATCCTTTCTACTTTTAAGGGG	5.81	A	gatc
gi|210132169|gb|CP001217.1| Helicobacter pylori P12	m6A	7632	7632	228	-	154	ACCCCTTAAAAGTAGAAAGGATCGCTTTACAAAATGCGGTT	5	A	gatc
gi|210132169|gb|CP001217.1| Helicobacter pylori P12	m6A	7652	7652	242	-	153	GTTTAAAGAAGGCATTATTGACCCCTTAAAAGTAGAAAGGA	5.47	A	gacc
gi|210132169|gb|CP001217.1| Helicobacter pylori P12	m6A	7663	7663	203	-	145	TATGTGGACATGTTTAAAGAAGGCATTATTGACCCCTTAAA	4.98	A	gaagg
gi|210132169|gb|CP001217.1| Helicobacter pylori P12	m6A	7673	7673	143	+	160	CAATAATGCCTTCTTTAAACATGTCCACATACTTGCCATTG	3.24	A	catg
gi|210132169|gb|CP001217.1| Helicobacter pylori P12	m6A	7717	7717	217	-	143	AATGAAGTAGAAAAACACGAAGGGCATTTTGGTTTTAACGC	6.11	A	gaagg
gi|210132169|gb|CP001217.1| Helicobacter pylori P12	m6A	7737	7737	216	-	146	ATGATGGCGGTGTGGTCGTGAATGAAGTAGAAAAACACGAA	6.11	A	tcnnga
gi|210132169|gb|CP001217.1| Helicobacter pylori P12	m6A	7742	7742	229	+	162	GTTTTTCTACTTCATTCACGACCACACCGCCATCATAACCG	5.29	A	tcnnga
gi|210132169|gb|CP001217.1| Helicobacter pylori P12	m6A	7805	7805	183	+	149	ATGGGGCTTTAATGGCGCGCATGATGATTTCATAGCCCACT	4.4	A	catg
gi|210132169|gb|CP001217.1| Helicobacter pylori P12	m6A	7806	7806	175	-	142	AAGTGGGCTATGAAATCATCATGCGCGCCATTAAAGCCCCA	4.5	A	catg
gi|210132169|gb|CP001217.1| Helicobacter pylori P12	m6A	7903	7903	170	-	125	ACTAAAGCGGCGGTTGAAGAAGGCATTGTGATTGGCGGCGG	5.94	A	gaagg
gi|210132169|gb|CP001217.1| Helicobacter pylori P12	m6A	7949	7949	171	-	121	GGAGATGAAAGAGAAAAAAGACCGGGTGGATGACGCGTTGA	5.43	A	gacc
gi|210132169|gb|CP001217.1| Helicobacter pylori P12	m6A	8119	8119	214	+	142	TCTTTGACATCATCGCTATGACCTTTGCCATCTACGATCGT	6.03	A	gacc
gi|210132169|gb|CP001217.1| Helicobacter pylori P12	m6A	8135	8135	203	+	143	TATGACCTTTGCCATCTACGATCGTGGTGTTGTCTTTGTCA	6.93	A	gatc
gi|210132169|gb|CP001217.1| Helicobacter pylori P12	m6A	8136	8136	219	-	135	TTGACAAAGACAACACCACGATCGTAGATGGCAAAGGTCAT	5.77	A	gatc
gi|210132169|gb|CP001217.1| Helicobacter pylori P12	m6A	8166	8166	209	-	135	AGTTTTTAGGCAAAGCCGGAAGGATTGTGATTGACAAAGAC	8.12	A	gaagg
gi|210132169|gb|CP001217.1| Helicobacter pylori P12	m6A	8201	8201	172	-	130	AGAATTAGGCTTGAGTCTAGAAAACGCTGAAGTGGAGTTTT	6.14	A	tcnnga
gi|210132169|gb|CP001217.1| Helicobacter pylori P12	m6A	8206	8206	207	+	138	TCCACTTCAGCGTTTTCTAGACTCAAGCCTAATTCTTCGCT	8.69	A	tcnnga
gi|210132169|gb|CP001217.1| Helicobacter pylori P12	m6A	8236	8236	226	+	143	AATTCTTCGCTAATGACTTGACCGCCGGTTAAAATAGCGAT	5.84	A	gacc
gi|210132169|gb|CP001217.1| Helicobacter pylori P12	m6A	8326	8326	209	-	128	CTAGTGGTGAATAAATTAAGAGGCGTGTTGAATATCGCAGC	5.75	A	gagg
gi|210132169|gb|CP001217.1| Helicobacter pylori P12	m6A	8366	8366	184	-	142	AATCATCGCTGAAGACATTGAGGGCGAAGCTTTAACGACTC	5.2	A	gagg
gi|210132169|gb|CP001217.1| Helicobacter pylori P12	m6A	8374	8374	45	-	138	CCGCTTTTAATCATCGCTGAAGACATTGAGGGCGAAGCTTT	2.21	A	gaaga
gi|210132169|gb|CP001217.1| Helicobacter pylori P12	m6A	8402	8402	198	-	143	ATTGGAAAAAACCATGAAAGAGGGCAAACCGCTTTTAATCA	6.4	A	gagg
gi|210132169|gb|CP001217.1| Helicobacter pylori P12	m6A	8408	8408	138	+	148	AAAGCGGTTTGCCCTCTTTCATGGTTTTTTCCAATAGCGGG	3.09	A	catg
gi|210132169|gb|CP001217.1| Helicobacter pylori P12	m6A	8429	8429	264	+	145	TGGTTTTTTCCAATAGCGGGAGGATATCTTTCATGCTAGAG	8.77	A	gagg
gi|210132169|gb|CP001217.1| Helicobacter pylori P12	m6A	8441	8441	180	+	143	ATAGCGGGAGGATATCTTTCATGCTAGAGATTTTTTTATCC	4.14	A	catg
gi|210132169|gb|CP001217.1| Helicobacter pylori P12	m6A	8442	8442	129	-	145	CGGATAAAAAAATCTCTAGCATGAAAGATATCCTCCCGCTA	3.02	A	catg
gi|210132169|gb|CP001217.1| Helicobacter pylori P12	m6A	8531	8531	174	+	126	TGGTTACAAAATAAGGGGAGAGGTAGCCTCTATCAAATTGC	6.29	A	gagg
gi|210132169|gb|CP001217.1| Helicobacter pylori P12	m6A	8539	8539	187	-	127	GAGGGCATGCAATTTGATAGAGGCTACCTCTCCCCTTATTT	7.57	A	gagg
gi|210132169|gb|CP001217.1| Helicobacter pylori P12	m6A	8552	8552	76	+	126	GGTAGCCTCTATCAAATTGCATGCCCTCTACGACATCTAGT	2.33	A	catg
gi|210132169|gb|CP001217.1| Helicobacter pylori P12	m6A	8553	8553	123	-	125	AACTAGATGTCGTAGAGGGCATGCAATTTGATAGAGGCTAC	2.95	A	catg
gi|210132169|gb|CP001217.1| Helicobacter pylori P12	m6A	8558	8558	194	-	125	AGACGAACTAGATGTCGTAGAGGGCATGCAATTTGATAGAG	7.26	A	gagg
gi|210132169|gb|CP001217.1| Helicobacter pylori P12	m6A	8606	8606	210	+	118	CCTTAGCTTCTTCAACGGTGATCACGCCGTCTTTGCCCACT	6.18	A	gatc
gi|210132169|gb|CP001217.1| Helicobacter pylori P12	m6A	8607	8607	158	-	122	AAGTGGGCAAAGACGGCGTGATCACCGTTGAAGAAGCTAAG	4.43	A	gatc
gi|210132169|gb|CP001217.1| Helicobacter pylori P12	m6A	8652	8652	156	-	124	ACTCCGATCACAATATCGGGAAACTCATCGCTGACGCTATG	4.77	A	tcnnga
gi|210132169|gb|CP001217.1| Helicobacter pylori P12	m6A	8657	8657	142	+	127	CGTCAGCGATGAGTTTCCCGATATTGTGATCGGAGTTTGCA	3.67	A	tcnnga
gi|210132169|gb|CP001217.1| Helicobacter pylori P12	m6A	8665	8665	199	+	129	ATGAGTTTCCCGATATTGTGATCGGAGTTTGCAGAAATGGT	8	A	gatc
gi|210132169|gb|CP001217.1| Helicobacter pylori P12	m6A	8666	8666	158	-	127	GACCATTTCTGCAAACTCCGATCACAATATCGGGAAACTCA	5.06	A	gatc
gi|210132169|gb|CP001217.1| Helicobacter pylori P12	m6A	8685	8685	199	-	131	AAGAAATCACCCAAGTAGCGACCATTTCTGCAAACTCCGAT	4.97	A	gacc
gi|210132169|gb|CP001217.1| Helicobacter pylori P12	m6A	8750	8750	176	+	138	CTTTTTTAAGCTCATTGATGATCGCTTCAGCGGCTTTATCC	4.47	A	gatc
gi|210132169|gb|CP001217.1| Helicobacter pylori P12	m6A	8751	8751	184	-	138	TGGATAAAGCCGCTGAAGCGATCATCAATGAGCTTAAAAAA	4.96	A	gatc
gi|210132169|gb|CP001217.1| Helicobacter pylori P12	m6A	8771	8771	143	+	134	TCGCTTCAGCGGCTTTATCCATGCCTCTTTTCACTTCAATA	3.32	A	catg
gi|210132169|gb|CP001217.1| Helicobacter pylori P12	m6A	8772	8772	69	-	141	CTATTGAAGTGAAAAGAGGCATGGATAAAGCCGCTGAAGCG	2.05	A	catg
gi|210132169|gb|CP001217.1| Helicobacter pylori P12	m6A	8776	8776	179	-	136	AACCCTATTGAAGTGAAAAGAGGCATGGATAAAGCCGCTGA	11.05	A	gagg
gi|210132169|gb|CP001217.1| Helicobacter pylori P12	m6A	8817	8817	181	-	132	GCATTTTTAAAGAAGGCTTGAGGAACATCACGGCTGGGGCT	6.5	A	gagg
gi|210132169|gb|CP001217.1| Helicobacter pylori P12	m6A	8824	8824	193	-	134	GCTTATAGCATTTTTAAAGAAGGCTTGAGGAACATCACGGC	7.44	A	gaagg
gi|210132169|gb|CP001217.1| Helicobacter pylori P12	m6A	8853	8853	179	-	134	GCGATGGCACGACCACAGCGACCGTGCTGGCTTATAGCATT	4.01	A	gacc
gi|210132169|gb|CP001217.1| Helicobacter pylori P12	m6A	8862	8862	174	-	133	ATGCCGCTGGCGATGGCACGACCACAGCGACCGTGCTGGCT	4.56	A	gacc
gi|210132169|gb|CP001217.1| Helicobacter pylori P12	m6A	8924	8924	120	+	133	CTTTAACGAGTTGAGCACCCATGTTAGCCACCGGGCAACTT	3.19	A	catg
gi|210132169|gb|CP001217.1| Helicobacter pylori P12	m6A	8925	8925	156	-	132	TAAGTTGCCCGGTGGCTAACATGGGTGCTCAACTCGTTAAA	4.23	A	catg
gi|210132169|gb|CP001217.1| Helicobacter pylori P12	m6A	9011	9011	151	+	125	GAGCGCCATAGCTTTTTTGGATCAACACATTCCTGCCTCTT	4.27	A	gatc
gi|210132169|gb|CP001217.1| Helicobacter pylori P12	m6A	9012	9012	193	-	121	CAAGAGGCAGGAATGTGTTGATCCAAAAAAGCTATGGCGCT	6.54	A	gatc
gi|210132169|gb|CP001217.1| Helicobacter pylori P12	m6A	9028	9028	203	-	122	AAAGTAACCATGGGGCCAAGAGGCAGGAATGTGTTGATCCA	6.27	A	gagg
gi|210132169|gb|CP001217.1| Helicobacter pylori P12	m6A	9038	9038	150	+	128	CATTCCTGCCTCTTGGCCCCATGGTTACTTTGACAGCGTCA	3.35	A	catg
gi|210132169|gb|CP001217.1| Helicobacter pylori P12	m6A	9039	9039	188	-	121	ATGACGCTGTCAAAGTAACCATGGGGCCAAGAGGCAGGAAT	5.69	A	catg
gi|210132169|gb|CP001217.1| Helicobacter pylori P12	m6A	9058	9058	236	+	126	ATGGTTACTTTGACAGCGTCATGGAGTTGTCTTACGCCTTC	5.76	A	catg
gi|210132169|gb|CP001217.1| Helicobacter pylori P12	m6A	9059	9059	167	-	123	TGAAGGCGTAAGACAACTCCATGACGCTGTCAAAGTAACCA	6.63	A	catg
gi|210132169|gb|CP001217.1| Helicobacter pylori P12	m6A	9076	9076	156	-	116	GCAAGAAACCTTCTATTTGAAGGCGTAAGACAACTCCATGA	6.81	A	gaagg
gi|210132169|gb|CP001217.1| Helicobacter pylori P12	m6A	9086	9086	184	+	119	GTCTTACGCCTTCAAATAGAAGGTTTCTTGCGCTATCTGAA	6.14	A	gaagg
gi|210132169|gb|CP001217.1| Helicobacter pylori P12	m6A	9166	9166	196	+	123	TGTTTTTAGTGTTTTTTGTGATCATGACAGCAAGCTTCATG	6.97	A	gatc
gi|210132169|gb|CP001217.1| Helicobacter pylori P12	m6A	9167	9167	219	-	118	GCATGAAGCTTGCTGTCATGATCACAAAAAACACTAAAAAC	7.16	A	tcnnga
gi|210132169|gb|CP001217.1| Helicobacter pylori P12	m6A	9170	9170	215	-	117	AGAGCATGAAGCTTGCTGTCATGATCACAAAAAACACTAAA	8.25	A	catg
gi|210132169|gb|CP001217.1| Helicobacter pylori P12	m6A	9172	9172	178	+	123	TAGTGTTTTTTGTGATCATGACAGCAAGCTTCATGCTCTTT	6.25	A	tcnnga
gi|210132169|gb|CP001217.1| Helicobacter pylori P12	m6A	9184	9184	123	+	130	TGATCATGACAGCAAGCTTCATGCTCTTTAGCATGTTTATG	3.37	A	catg
gi|210132169|gb|CP001217.1| Helicobacter pylori P12	m6A	9185	9185	189	-	122	CCATAAACATGCTAAAGAGCATGAAGCTTGCTGTCATGATC	5.76	A	catg
gi|210132169|gb|CP001217.1| Helicobacter pylori P12	m6A	9197	9197	130	-	120	AGGTAATCATGACCATAAACATGCTAAAGAGCATGAAGCTT	3.66	A	catg
gi|210132169|gb|CP001217.1| Helicobacter pylori P12	m6A	9206	9206	183	-	115	CTGTCATACAGGTAATCATGACCATAAACATGCTAAAGAGC	7.33	A	tcnnga
gi|210132169|gb|CP001217.1| Helicobacter pylori P12	m6A	9209	9209	221	-	121	TTGCTGTCATACAGGTAATCATGACCATAAACATGCTAAAG	6.94	A	catg
gi|210132169|gb|CP001217.1| Helicobacter pylori P12	m6A	9211	9211	107	+	119	TTAGCATGTTTATGGTCATGATTACCTGTATGACAGCAAGA	2.74	A	tcnnga
gi|210132169|gb|CP001217.1| Helicobacter pylori P12	modified_base	9259	9259	34	-	110	TACATGGTGCTAGAACTAGAAGACATTCTAGGTATTGTGGG	2.04	A	gaaga
gi|210132169|gb|CP001217.1| Helicobacter pylori P12	m6A	9275	9275	75	+	114	TGTCTTCTAGTTCTAGCACCATGTATTCAGTGCCGTCTAAA	2.5	A	catg
gi|210132169|gb|CP001217.1| Helicobacter pylori P12	m6A	9276	9276	154	-	117	TTTTAGACGGCACTGAATACATGGTGCTAGAACTAGAAGAC	4.43	A	catg
gi|210132169|gb|CP001217.1| Helicobacter pylori P12	m6A	9329	9329	95	+	115	CTTTGTATTTGCCAAAAGCGATCACATCGCCTTCTTTAACG	2.72	A	gatc
gi|210132169|gb|CP001217.1| Helicobacter pylori P12	m6A	9330	9330	209	-	116	GCGTTAAAGAAGGCGATGTGATCGCTTTTGGCAAATACAAA	6.64	A	gatc
gi|210132169|gb|CP001217.1| Helicobacter pylori P12	m6A	9340	9340	161	-	108	GGTTGCAAATGCGTTAAAGAAGGCGATGTGATCGCTTTTGG	7.57	A	gaagg
gi|210132169|gb|CP001217.1| Helicobacter pylori P12	m6A	9362	9362	172	-	123	GGTTAGCCATAAAATCAGTGAGGGTTGCAAATGCGTTAAAG	5.82	A	gagg
gi|210132169|gb|CP001217.1| Helicobacter pylori P12	m6A	9479	9479	214	+	121	CTTCAAGTCTTTCTACTAAGACCCTTTCTCCTAATGGTTGA	7.41	A	gacc
gi|210132169|gb|CP001217.1| Helicobacter pylori P12	m6A	9788	9788	190	+	144	AAAAGCCCATTAAAGAAAGCATGAAAAATGATTCTTAAAAG	5.22	A	catg
gi|210132169|gb|CP001217.1| Helicobacter pylori P12	m6A	9789	9789	127	-	147	ACTTTTAAGAATCATTTTTCATGCTTTCTTTAATGGGCTTT	3.06	A	catg
gi|210132169|gb|CP001217.1| Helicobacter pylori P12	m6A	9817	9817	206	+	143	GATTCTTAAAAGTTCCATTGATCGCCTTTTGCAAACGATAG	5.83	A	gatc
gi|210132169|gb|CP001217.1| Helicobacter pylori P12	m6A	9818	9818	212	-	145	TCTATCGTTTGCAAAAGGCGATCAATGGAACTTTTAAGAAT	5.51	A	gatc
gi|210132169|gb|CP001217.1| Helicobacter pylori P12	m6A	9873	9873	223	+	143	TTAGCTCTTATGTGGATTTGAGGAAATCAGGCTCTAGCTAC	7.57	A	gagg
gi|210132169|gb|CP001217.1| Helicobacter pylori P12	m6A	9894	9894	188	+	146	GGAAATCAGGCTCTAGCTACATGGCTTGTTGCCCTTTTCAT	4.46	A	catg
gi|210132169|gb|CP001217.1| Helicobacter pylori P12	m6A	9895	9895	172	-	151	CATGAAAAGGGCAACAAGCCATGTAGCTAGAGCCTGATTTC	4.78	A	catg
gi|210132169|gb|CP001217.1| Helicobacter pylori P12	m6A	9911	9911	190	-	152	CTCGCGCTCCTTTCTTCATGAAAAGGGCAACAAGCCATGTA	5.78	A	tcnnga
gi|210132169|gb|CP001217.1| Helicobacter pylori P12	m6A	9916	9916	242	+	153	GGCTTGTTGCCCTTTTCATGAAGAAAGGAGCGCGAGTTTTA	7.98	A	tcnnga
gi|210132169|gb|CP001217.1| Helicobacter pylori P12	m6A	10081	10081	177	+	152	ATTCAATATAGCTTTAGAGCATGACAAAGGCACTTATTACG	3.61	A	catg
gi|210132169|gb|CP001217.1| Helicobacter pylori P12	m6A	10082	10082	183	-	155	TCGTAATAAGTGCCTTTGTCATGCTCTAAAGCTATATTGAA	3.78	A	catg
gi|210132169|gb|CP001217.1| Helicobacter pylori P12	m6A	10102	10102	215	+	147	TGACAAAGGCACTTATTACGATCATAAAGAAGATTACCACC	7.07	A	gatc
gi|210132169|gb|CP001217.1| Helicobacter pylori P12	m6A	10103	10103	234	-	155	AGGTGGTAATCTTCTTTATGATCGTAATAAGTGCCTTTGTC	7.54	A	gatc
gi|210132169|gb|CP001217.1| Helicobacter pylori P12	m6A	10148	10148	184	-	159	GCGTTAAAAAGCTCTTCTTGATACAACGAACTCACCATTTC	3.72	A	tcnnga
gi|210132169|gb|CP001217.1| Helicobacter pylori P12	m6A	10153	10153	244	+	153	GGTGAGTTCGTTGTATCAAGAAGAGCTTTTTAACGCCCCGT	6.99	A	tcnnga
gi|210132169|gb|CP001217.1| Helicobacter pylori P12	m6A	10199	10199	260	+	156	TTGAATTATTTGCAAAAAAGAGGGCTTAGCCTAGAGAGCAT	9.81	A	gagg
gi|210132169|gb|CP001217.1| Helicobacter pylori P12	m6A	10360	10360	205	+	163	AACCTATTTGCGCTTTTTGGATCGAATCATGTTCCCTATTT	4.14	A	gatc
gi|210132169|gb|CP001217.1| Helicobacter pylori P12	m6A	10361	10361	297	-	165	TAAATAGGGAACATGATTCGATCCAAAAAGCGCAAATAGGT	6.24	A	gatc
gi|210132169|gb|CP001217.1| Helicobacter pylori P12	m6A	10368	10368	158	+	160	TGCGCTTTTTGGATCGAATCATGTTCCCTATTTATAGCCCT	3.64	A	catg
gi|210132169|gb|CP001217.1| Helicobacter pylori P12	m6A	10369	10369	236	-	163	TAGGGCTATAAATAGGGAACATGATTCGATCCAAAAAGCGC	8.4	A	catg
gi|210132169|gb|CP001217.1| Helicobacter pylori P12	m6A	10412	10412	256	+	159	GCTCAAGTGGTGGGCTTTGGAGGGCGCACCTTAAAAGAAAA	5.91	A	gagg
gi|210132169|gb|CP001217.1| Helicobacter pylori P12	m6A	10457	10457	260	-	166	TTATCAAAAAGCTTACTTTGAGGCGAATTGATATACTTGGC	6.9	A	gagg
gi|210132169|gb|CP001217.1| Helicobacter pylori P12	m6A	10549	10549	197	+	143	AAAGCAAGTTATTGTAACCGAGGGGTATTTGGATGTGATTT	6.75	A	gagg
gi|210132169|gb|CP001217.1| Helicobacter pylori P12	m6A	10780	10780	238	+	133	TTTGTTTGAAAACAACCTGGATCCAGCGGATATGATCGCTA	4.57	A	gatc
gi|210132169|gb|CP001217.1| Helicobacter pylori P12	m6A	10781	10781	187	-	137	TTAGCGATCATATCCGCTGGATCCAGGTTGTTTTCAAACAA	6.35	A	gatc
gi|210132169|gb|CP001217.1| Helicobacter pylori P12	m6A	10794	10794	197	+	133	ACCTGGATCCAGCGGATATGATCGCTAATGGCCAGATTGAA	4.45	A	gatc
gi|210132169|gb|CP001217.1| Helicobacter pylori P12	m6A	10795	10795	149	-	134	TTTCAATCTGGCCATTAGCGATCATATCCGCTGGATCCAGG	4.08	A	gatc
gi|210132169|gb|CP001217.1| Helicobacter pylori P12	m6A	10842	10842	139	+	126	AAGACTTGTTATCGCGCCCCATGGCTTTTATTGAGTTTGTT	3.43	A	catg
gi|210132169|gb|CP001217.1| Helicobacter pylori P12	m6A	10843	10843	215	-	140	AAACAAACTCAATAAAAGCCATGGGGCGCGATAACAAGTCT	9.06	A	catg
gi|210132169|gb|CP001217.1| Helicobacter pylori P12	m6A	10872	10872	133	+	124	TTGAGTTTGTTTTAAGGCGCATGGCAAATTCCTATCTTTTA	3.58	A	catg
gi|210132169|gb|CP001217.1| Helicobacter pylori P12	m6A	10873	10873	132	-	138	CTAAAAGATAGGAATTTGCCATGCGCCTTAAAACAAACTCA	3.78	A	catg
gi|210132169|gb|CP001217.1| Helicobacter pylori P12	m6A	10897	10897	198	+	125	AAATTCCTATCTTTTAGACGATCCTTTAGAAAAAGATAAGG	5.24	A	gatc
gi|210132169|gb|CP001217.1| Helicobacter pylori P12	m6A	10898	10898	202	-	142	GCCTTATCTTTTTCTAAAGGATCGTCTAAAAGATAGGAATT	7.24	A	gatc
gi|210132169|gb|CP001217.1| Helicobacter pylori P12	m6A	11014	11014	85	+	134	TCTTTTGCAAGCGCCTTTGCATGTTTTAGGGGTTAGAGAGC	2.49	A	catg
gi|210132169|gb|CP001217.1| Helicobacter pylori P12	m6A	11015	11015	189	-	151	CGCTCTCTAACCCCTAAAACATGCAAAGGCGCTTGCAAAAG	3.91	A	catg
gi|210132169|gb|CP001217.1| Helicobacter pylori P12	m6A	11040	11040	218	-	147	GGGGTAAAAAGGCTGAAAAGAGGCTCGCTCTCTAACCCCTA	6.66	A	gagg
gi|210132169|gb|CP001217.1| Helicobacter pylori P12	m6A	11084	11084	197	-	143	GGAACATGGGCGAACTTTTGAGGGCGATTGGGTTTTTCTGT	5.96	A	gagg
gi|210132169|gb|CP001217.1| Helicobacter pylori P12	m6A	11098	11098	192	+	140	TCGCCCTCAAAAGTTCGCCCATGTTCCTAACACGATGAGTT	5.51	A	catg
gi|210132169|gb|CP001217.1| Helicobacter pylori P12	m6A	11099	11099	199	-	145	AAACTCATCGTGTTAGGAACATGGGCGAACTTTTGAGGGCG	4.72	A	catg
gi|210132169|gb|CP001217.1| Helicobacter pylori P12	m6A	11142	11142	231	+	142	AATTTTTAGAAAAATTAGTGATCCGCTATCTTTTAGAAGAC	6.09	A	gatc
gi|210132169|gb|CP001217.1| Helicobacter pylori P12	m6A	11143	11143	167	-	145	TGTCTTCTAAAAGATAGCGGATCACTAATTTTTCTAAAAAT	3.91	A	gatc
gi|210132169|gb|CP001217.1| Helicobacter pylori P12	modified_base	11159	11159	34	+	136	GTGATCCGCTATCTTTTAGAAGACAGAAGTTTGTTGGATTT	2.18	A	gaaga
gi|210132169|gb|CP001217.1| Helicobacter pylori P12	m6A	11243	11243	192	-	141	GGGTCGTCCAATTTTTCTTGACACAAAGCGTCAAATTCTTG	7.75	A	tcnnga
gi|210132169|gb|CP001217.1| Helicobacter pylori P12	m6A	11248	11248	195	+	133	ATTTGACGCTTTGTGTCAAGAAAAATTGGACGACCCTAAAT	6.71	A	tcnnga
gi|210132169|gb|CP001217.1| Helicobacter pylori P12	m6A	11260	11260	207	+	136	GTGTCAAGAAAAATTGGACGACCCTAAATTAGTTGCGTTAT	5.15	A	gacc
gi|210132169|gb|CP001217.1| Helicobacter pylori P12	m6A	11409	11409	214	+	145	TTTCTTTTAGCGAAAAAATGATCTTTTTAAAAAAGGCTCGC	6.92	A	gatc
gi|210132169|gb|CP001217.1| Helicobacter pylori P12	m6A	11410	11410	220	-	139	GGCGAGCCTTTTTTAAAAAGATCATTTTTTCGCTAAAAGAA	6.49	A	gatc
gi|210132169|gb|CP001217.1| Helicobacter pylori P12	m6A	11528	11528	223	+	134	GGTTGGATAGTTTGTTGTCCATGAAATTACTCATTGATCAA	4.88	A	catg
gi|210132169|gb|CP001217.1| Helicobacter pylori P12	m6A	11529	11529	144	-	132	CTTGATCAATGAGTAATTTCATGGACAACAAACTATCCAAC	3.87	A	catg
gi|210132169|gb|CP001217.1| Helicobacter pylori P12	m6A	11544	11544	184	+	136	GTCCATGAAATTACTCATTGATCAAGGCATCGAAGTAACCG	6.38	A	gatc
gi|210132169|gb|CP001217.1| Helicobacter pylori P12	m6A	11545	11545	191	-	131	GCGGTTACTTCGATGCCTTGATCAATGAGTAATTTCATGGA	5.55	A	gatc
gi|210132169|gb|CP001217.1| Helicobacter pylori P12	m6A	11594	11594	207	+	135	TCAATATAGGGTTTGGGGGGAATAAAGATAAAAGAGAGTAT	7.4	A	gngrga
gi|210132169|gb|CP001217.1| Helicobacter pylori P12	m6A	11745	11745	163	+	124	CAACCCTTGCATTGATTGCCATGCCAACATGTTTAGGAACG	4.12	A	catg
gi|210132169|gb|CP001217.1| Helicobacter pylori P12	m6A	11746	11746	140	-	119	GCGTTCCTAAACATGTTGGCATGGCAATCAATGCAAGGGTT	3.44	A	catg
gi|210132169|gb|CP001217.1| Helicobacter pylori P12	m6A	11753	11753	91	+	125	GCATTGATTGCCATGCCAACATGTTTAGGAACGCTTTTTAT	2.93	A	catg
gi|210132169|gb|CP001217.1| Helicobacter pylori P12	m6A	11754	11754	108	-	117	TATAAAAAGCGTTCCTAAACATGTTGGCATGGCAATCAATG	3.22	A	catg
gi|210132169|gb|CP001217.1| Helicobacter pylori P12	m6A	11867	11867	199	+	120	AAGAAGCGCTCAATCAGGTGAGGAAATTAGTCAGAGAAGTG	6.52	A	gagg
gi|210132169|gb|CP001217.1| Helicobacter pylori P12	m6A	11895	11895	189	+	121	AGTCAGAGAAGTGGGCGAAGAGGCGTGTTTTGATAAAGTTT	7.69	A	gagg
gi|210132169|gb|CP001217.1| Helicobacter pylori P12	m6A	11919	11919	202	+	125	GTGTTTTGATAAAGTTTTAGACCGAACGCAAGCAGGCGGTG	7.03	A	gacc
gi|210132169|gb|CP001217.1| Helicobacter pylori P12	m6A	11974	11974	167	+	123	TTAGATGAGTTGTTATTGCGACCTATGAGCGCTAAACTCTT	5.63	A	gacc
gi|210132169|gb|CP001217.1| Helicobacter pylori P12	m6A	12086	12086	187	+	117	GCACTAGGCAATTGCAAATGATCAAAGATTACGGCTTGAAA	8.61	A	gatc
gi|210132169|gb|CP001217.1| Helicobacter pylori P12	m6A	12087	12087	141	-	108	ATTTCAAGCCGTAATCTTTGATCATTTGCAATTGCCTAGTG	5.79	A	gatc
gi|210132169|gb|CP001217.1| Helicobacter pylori P12	modified_base	12202	12202	35	+	104	TACAGAGAAATGGTGTTTGAAGATGGCGTGATTGTCAAAAA	1.92	A	gaaga
gi|210132169|gb|CP001217.1| Helicobacter pylori P12	modified_base	12382	12382	45	+	118	GATAAAAACGCCAGCAAAGAAGATAAAGAATTGGCCGGCCG	2.27	A	gaaga
gi|210132169|gb|CP001217.1| Helicobacter pylori P12	m6A	12607	12607	172	+	129	TCATTAAGCTATTTGCTAGGAGGTTTGCATGCAAGAGTTTT	6.38	A	gagg
gi|210132169|gb|CP001217.1| Helicobacter pylori P12	m6A	12615	12615	94	+	130	CTATTTGCTAGGAGGTTTGCATGCAAGAGTTTTTAGGTTTT	2.58	A	catg
gi|210132169|gb|CP001217.1| Helicobacter pylori P12	m6A	12616	12616	207	-	132	CAAAACCTAAAAACTCTTGCATGCAAACCTCCTAGCAAATA	5.58	A	catg
gi|210132169|gb|CP001217.1| Helicobacter pylori P12	m6A	12681	12681	164	+	127	ATTTGGAGCAAGCAGGAGAGAGTCATAGTTTTATTAACATG	3.76	A	gngrga
gi|210132169|gb|CP001217.1| Helicobacter pylori P12	m6A	12699	12699	133	+	131	AGAGTCATAGTTTTATTAACATGAAAAGCGAAGAAAAGGAC	3.79	A	catg
gi|210132169|gb|CP001217.1| Helicobacter pylori P12	m6A	12700	12700	163	-	119	CGTCCTTTTCTTCGCTTTTCATGTTAATAAAACTATGACTC	4.79	A	catg
gi|210132169|gb|CP001217.1| Helicobacter pylori P12	m6A	12726	12726	194	+	133	GCGAAGAAAAGGACGCTCCTAAGGGGTTATTCCCTTTTTAT	7.61	A	ctannnnnnnnttc
gi|210132169|gb|CP001217.1| Helicobacter pylori P12	m6A	12735	12735	137	-	120	ATACGGGATATAAAAAGGGAATAACCCCTTAGGAGCGTCCT	3.23	A	gaannnnnnnntag
gi|210132169|gb|CP001217.1| Helicobacter pylori P12	m6A	12814	12814	256	+	147	TAAGATTATTTTGCCTAATGATCCACATTTAAGGGTGCAAG	5.26	A	gatc
gi|210132169|gb|CP001217.1| Helicobacter pylori P12	m6A	12815	12815	136	-	127	GCTTGCACCCTTAAATGTGGATCATTAGGCAAAATAATCTT	3.39	A	gatc
gi|210132169|gb|CP001217.1| Helicobacter pylori P12	m6A	12915	12915	199	+	148	AGCTCGTGCCTAATTTTTTCATGGCGTTTAATGACGCTTCT	4.52	A	catg
gi|210132169|gb|CP001217.1| Helicobacter pylori P12	m6A	12916	12916	134	-	130	CAGAAGCGTCATTAAACGCCATGAAAAAATTAGGCACGAGC	3.05	A	catg
gi|210132169|gb|CP001217.1| Helicobacter pylori P12	m6A	12961	12961	187	-	128	AAAAATTCTTTTTTTGGGAGAGTTTTGCGGCTTCTAAATTG	8.57	A	gngrga
gi|210132169|gb|CP001217.1| Helicobacter pylori P12	m6A	13158	13158	252	+	155	ATCAAAAGCTTTTAGACTGGATCAAAGATAGACTCAATTAC	6.99	A	gatc
gi|210132169|gb|CP001217.1| Helicobacter pylori P12	m6A	13159	13159	213	-	133	GGTAATTGAGTCTATCTTTGATCCAGTCTAAAAGCTTTTGA	5.94	A	gatc
gi|210132169|gb|CP001217.1| Helicobacter pylori P12	m6A	13167	13167	249	+	154	TTTTAGACTGGATCAAAGATAGACTCAATTACCAACAAGAT	9.08	A	grtannnnnnnttnyc
gi|210132169|gb|CP001217.1| Helicobacter pylori P12	m6A	13175	13175	218	-	131	GAGTCGCCATCTTGTTGGTAATTGAGTCTATCTTTGATCCA	6.03	A	grnaannnnnnntayc
gi|210132169|gb|CP001217.1| Helicobacter pylori P12	m6A	13211	13211	238	+	156	GACTCTTTAGAAGCTCTAAGACCTTTTTTAGAGCGCCATAA	6.31	A	gacc
gi|210132169|gb|CP001217.1| Helicobacter pylori P12	m6A	13315	13315	134	+	149	TTTTTTGCAAAAAGGCGATGAGGTGGTGATTGTTGCTTACA	5.19	A	gagg
gi|210132169|gb|CP001217.1| Helicobacter pylori P12	m6A	13381	13381	211	+	144	GATTCAAAAACTCTTAGAAGAGGACGCCCTACAAGCCAAAG	7.21	A	gagg
gi|210132169|gb|CP001217.1| Helicobacter pylori P12	m6A	13506	13506	216	+	157	GATTAAATACGCCCTTTTTGACCCCTTTTAGAGGGTTTTAA	5.44	A	gacc
gi|210132169|gb|CP001217.1| Helicobacter pylori P12	m6A	13517	13517	242	+	161	CCCTTTTTGACCCCTTTTAGAGGGTTTTAATGGTTTTTTTG	7.47	A	gagg
gi|210132169|gb|CP001217.1| Helicobacter pylori P12	m6A	13626	13626	143	+	168	AAATCATTTTTTTAGTAGGCATGTGCGTTTCAAGTTTGTTC	2.99	A	catg
gi|210132169|gb|CP001217.1| Helicobacter pylori P12	m6A	13627	13627	139	-	163	CGAACAAACTTGAAACGCACATGCCTACTAAAAAAATGATT	2.83	A	catg
gi|210132169|gb|CP001217.1| Helicobacter pylori P12	m6A	13652	13652	273	+	162	GTTTCAAGTTTGTTCGCTGAAGGCTTAGAGGGATTTTTTAA	7.5	A	gaagg
gi|210132169|gb|CP001217.1| Helicobacter pylori P12	m6A	13660	13660	243	+	163	TTTGTTCGCTGAAGGCTTAGAGGGATTTTTTAACGCCCTAG	7.27	A	gagg
gi|210132169|gb|CP001217.1| Helicobacter pylori P12	m6A	13664	13664	254	+	163	TTCGCTGAAGGCTTAGAGGGATTTTTTAACGCCCTAGAAGC	7.01	A	gngrga
gi|210132169|gb|CP001217.1| Helicobacter pylori P12	m6A	13737	13737	290	+	166	TAATGGTGATTTTCATAGGGATCGCTATTTATGTGTGGAGG	6.97	A	gatc
gi|210132169|gb|CP001217.1| Helicobacter pylori P12	m6A	13738	13738	217	-	166	TCCTCCACACATAAATAGCGATCCCTATGAAAATCACCATT	4.23	A	gatc
gi|210132169|gb|CP001217.1| Helicobacter pylori P12	m6A	13755	13755	220	+	155	GGATCGCTATTTATGTGTGGAGGAATTTGGACCGGTGGAAA	8.32	A	gagg
gi|210132169|gb|CP001217.1| Helicobacter pylori P12	m6A	13765	13765	197	+	164	TTATGTGTGGAGGAATTTGGACCGGTGGAAAGAGATTTTAT	5.01	A	gacc
gi|210132169|gb|CP001217.1| Helicobacter pylori P12	m6A	13786	13786	222	-	171	ACACCACGCCAAGGATCGTGAATAAAATCTCTTTCCACCGG	6.82	A	tcnnga
gi|210132169|gb|CP001217.1| Helicobacter pylori P12	m6A	13791	13791	261	+	164	GGAAAGAGATTTTATTCACGATCCTTGGCGTGGTGTTTGGG	6.63	A	tcnnga
gi|210132169|gb|CP001217.1| Helicobacter pylori P12	m6A	13792	13792	281	-	162	TCCCAAACACCACGCCAAGGATCGTGAATAAAATCTCTTTC	8.15	A	gatc
gi|210132169|gb|CP001217.1| Helicobacter pylori P12	m6A	13878	13878	223	-	167	AATTCTTCACGCTCGCTGAGAGGATAATCATTAAAAAATTC	8.53	A	gagg
gi|210132169|gb|CP001217.1| Helicobacter pylori P12	modified_base	13893	13893	33	+	154	TATCCTCTCAGCGAGCGTGAAGAATTTGCGTGAAATTTCGG	1.92	A	gaaga
gi|210132169|gb|CP001217.1| Helicobacter pylori P12	m6A	14065	14065	120	+	147	GTGCTGGAATTTTTTGATGAAGATATTGCAGATATTATTGT	3.43	A	gaaga
gi|210132169|gb|CP001217.1| Helicobacter pylori P12	m6A	14290	14290	254	-	168	AACTCACCCCCTCTAAACGGAGGATACCCACTAAATTTTCG	8.36	A	gagg
gi|210132169|gb|CP001217.1| Helicobacter pylori P12	m6A	14299	14299	230	+	177	AGTGGGTATCCTCCGTTTAGAGGGGGTGAGTTACACCCATT	5.21	A	gagg
gi|210132169|gb|CP001217.1| Helicobacter pylori P12	m6A	14341	14341	281	+	182	AAGCACAGAGCAATTGCAAGATCTTTTCACCGAGCGCCAAA	5.38	A	gatc
gi|210132169|gb|CP001217.1| Helicobacter pylori P12	m6A	14342	14342	251	-	179	ATTTGGCGCTCGGTGAAAAGATCTTGCAATTGCTCTGTGCT	6.91	A	gatc
gi|210132169|gb|CP001217.1| Helicobacter pylori P12	m6A	14422	14422	232	+	177	GGTTAAAAGGCGTAAAATTGATCACCAACAAAACATTCAAT	4.3	A	gatc
gi|210132169|gb|CP001217.1| Helicobacter pylori P12	m6A	14423	14423	224	-	168	GATTGAATGTTTTGTTGGTGATCAATTTTACGCCTTTTAAC	5.31	A	gatc
gi|210132169|gb|CP001217.1| Helicobacter pylori P12	m6A	14467	14467	188	-	171	TATTTTCAAATTGATTCAAGATTGCTTGCAAGTATTGAGAG	4.18	A	tcnnga
gi|210132169|gb|CP001217.1| Helicobacter pylori P12	m6A	14472	14472	254	+	177	AATACTTGCAAGCAATCTTGAATCAATTTGAAAATAAAGAA	5.31	A	tcnnga
gi|210132169|gb|CP001217.1| Helicobacter pylori P12	m6A	14574	14574	191	+	175	AACATAAGAAAAAATCTTTCATGCATGCCAATAGGGAAAAT	3.81	A	catg
gi|210132169|gb|CP001217.1| Helicobacter pylori P12	m6A	14575	14575	172	-	163	AATTTTCCCTATTGGCATGCATGAAAGATTTTTTCTTATGT	4.02	A	catg
gi|210132169|gb|CP001217.1| Helicobacter pylori P12	m6A	14578	14578	57	+	172	TAAGAAAAAATCTTTCATGCATGCCAATAGGGAAAATTTTA	1.96	A	catg
gi|210132169|gb|CP001217.1| Helicobacter pylori P12	m6A	14579	14579	140	-	160	TTAAAATTTTCCCTATTGGCATGCATGAAAGATTTTTTCTT	3.11	A	catg
gi|210132169|gb|CP001217.1| Helicobacter pylori P12	m6A	14606	14606	234	-	161	AAATGCGCTTTATAAGAGAGAATATCCTTAAAATTTTCCCT	5.93	A	gngrga
gi|210132169|gb|CP001217.1| Helicobacter pylori P12	m6A	14698	14698	187	+	172	CAAACTCTTAAGCTCCAAAGAGGTTTTGAATTTTTATGCGG	4.66	A	gagg
gi|210132169|gb|CP001217.1| Helicobacter pylori P12	m6A	14737	14737	230	+	171	GGAATACATTAACGGGTTTGATCTCCCCCTAAAACCCCTAG	5.38	A	gatc
gi|210132169|gb|CP001217.1| Helicobacter pylori P12	m6A	14738	14738	221	-	153	ACTAGGGGTTTTAGGGGGAGATCAAACCCGTTAATGTATTC	5.45	A	gngrga
gi|210132169|gb|CP001217.1| Helicobacter pylori P12	m6A	14740	14740	249	-	151	CTACTAGGGGTTTTAGGGGGAGATCAAACCCGTTAATGTAT	7.02	A	gngrga
gi|210132169|gb|CP001217.1| Helicobacter pylori P12	m6A	14822	14822	166	-	147	TTTTGATTAAAGCTTTCTTGAATGAAATAATCTTTTTCAAA	4.83	A	tcnnga
gi|210132169|gb|CP001217.1| Helicobacter pylori P12	m6A	14827	14827	238	+	167	AAAAGATTATTTCATTCAAGAAAGCTTTAATCAAAAAACCT	5.54	A	tcnnga
gi|210132169|gb|CP001217.1| Helicobacter pylori P12	m6A	14909	14909	242	+	165	ATCACTTCTATAGCGGTGGGAGCGCTTTTATACCAAGAAAC	8.28	A	gngrga
gi|210132169|gb|CP001217.1| Helicobacter pylori P12	m6A	14999	14999	233	+	153	CTGAGTTTTTTAAAAGAGAGAGCCAAGTTTAGCATGTCTAA	8.95	A	gngrga
gi|210132169|gb|CP001217.1| Helicobacter pylori P12	m6A	15012	15012	111	+	151	AAGAGAGAGCCAAGTTTAGCATGTCTAATCTCGTTAAAAAC	2.69	A	catg
gi|210132169|gb|CP001217.1| Helicobacter pylori P12	m6A	15013	15013	175	-	141	CGTTTTTAACGAGATTAGACATGCTAAACTTGGCTCTCTCT	4.3	A	catg
gi|210132169|gb|CP001217.1| Helicobacter pylori P12	m6A	15058	15058	240	-	149	TGGATAGGCGTTTGGTTTTGACCAGTTCTTGGTATTCTAGC	6.2	A	gacc
gi|210132169|gb|CP001217.1| Helicobacter pylori P12	m6A	15078	15078	194	+	157	TCAAAACCAAACGCCTATCCATGCAAAAATTCGCCCTAAAC	4.86	A	catg
gi|210132169|gb|CP001217.1| Helicobacter pylori P12	m6A	15079	15079	153	-	150	TGTTTAGGGCGAATTTTTGCATGGATAGGCGTTTGGTTTTG	3.15	A	catg
gi|210132169|gb|CP001217.1| Helicobacter pylori P12	m6A	15124	15124	179	+	147	TATCAAAGCCCCCAGTTTAGAGGATTTAGACGCTCAAACGA	6.52	A	gagg
gi|210132169|gb|CP001217.1| Helicobacter pylori P12	m6A	15335	15335	188	+	150	TTAGGCTTTAAGGCTAATTCATGGGGGAATAGCCCTTTGAG	3.85	A	catg
gi|210132169|gb|CP001217.1| Helicobacter pylori P12	m6A	15336	15336	188	-	139	GCTCAAAGGGCTATTCCCCCATGAATTAGCCTTAAAGCCTA	4	A	catg
gi|210132169|gb|CP001217.1| Helicobacter pylori P12	m6A	15342	15342	215	+	148	TTAAGGCTAATTCATGGGGGAATAGCCCTTTGAGCGTGTTT	5.53	A	gngrga
gi|210132169|gb|CP001217.1| Helicobacter pylori P12	m6A	15538	15538	88	-	161	TGTCAAAGGCTAAAAGGCGCATGTTTTGGTATTTCAAAGCG	2.63	A	catg
gi|210132169|gb|CP001217.1| Helicobacter pylori P12	m6A	15607	15607	251	+	169	ATTTTTTAAAGGGCATTACCATGACGGCCAATCTTTTAGCA	7.39	A	catg
gi|210132169|gb|CP001217.1| Helicobacter pylori P12	m6A	15608	15608	156	-	154	ATGCTAAAAGATTGGCCGTCATGGTAATGCCCTTTAAAAAA	3.77	A	catg
gi|210132169|gb|CP001217.1| Helicobacter pylori P12	m6A	15693	15693	212	+	172	TGCAATCCTTTTTTTTGAGCATGTTGGATCTTGCCCCTTCA	4.17	A	catg
gi|210132169|gb|CP001217.1| Helicobacter pylori P12	m6A	15694	15694	187	-	157	TTGAAGGGGCAAGATCCAACATGCTCAAAAAAAAGGATTGC	3.99	A	catg
gi|210132169|gb|CP001217.1| Helicobacter pylori P12	m6A	15700	15700	286	+	172	CTTTTTTTTGAGCATGTTGGATCTTGCCCCTTCAAGGGATA	7.24	A	gatc
gi|210132169|gb|CP001217.1| Helicobacter pylori P12	m6A	15701	15701	237	-	159	TTATCCCTTGAAGGGGCAAGATCCAACATGCTCAAAAAAAA	4.71	A	gatc
gi|210132169|gb|CP001217.1| Helicobacter pylori P12	m6A	15710	15710	232	-	158	AAGGCTTCTTTATCCCTTGAAGGGGCAAGATCCAACATGCT	7.05	A	gaagg
gi|210132169|gb|CP001217.1| Helicobacter pylori P12	modified_base	15734	15734	53	+	166	AGGGATAAAGAAGCCTTGGAAGATATGAATGCGGTTTTTAG	2.12	A	gaaga
gi|210132169|gb|CP001217.1| Helicobacter pylori P12	m6A	15777	15777	243	+	166	CGATTAAGAGCCTTTATGAGACCTTATACCCTAAAGCCTTT	5.38	A	gacc
gi|210132169|gb|CP001217.1| Helicobacter pylori P12	m6A	16206	16206	252	+	192	CTCATAGTTTTTTAAGCAACATGGGGACTCTTATTTTGTAT	4.16	A	catg
gi|210132169|gb|CP001217.1| Helicobacter pylori P12	m6A	16207	16207	216	-	179	GATACAAAATAAGAGTCCCCATGTTGCTTAAAAAACTATGA	5.16	A	catg
gi|210132169|gb|CP001217.1| Helicobacter pylori P12	m6A	16362	16362	228	+	188	TGGGCAACGGGAGTTCCAACATGATTGATGTGAGTTTGGAG	5.02	A	catg
gi|210132169|gb|CP001217.1| Helicobacter pylori P12	m6A	16363	16363	237	-	171	TCTCCAAACTCACATCAATCATGTTGGAACTCCCGTTGCCC	5.43	A	catg
gi|210132169|gb|CP001217.1| Helicobacter pylori P12	m6A	16426	16426	244	+	191	CTTTAATTCAGACTCTAGCCATGTCAATAAAGTGAAAGCGT	4.81	A	catg
gi|210132169|gb|CP001217.1| Helicobacter pylori P12	m6A	16427	16427	135	-	168	AACGCTTTCACTTTATTGACATGGCTAGAGTCTGAATTAAA	3.11	A	catg
gi|210132169|gb|CP001217.1| Helicobacter pylori P12	m6A	16479	16479	235	+	184	ACCCTACAGAGTGGCGTGAGAAACTTTTGAAGAGCTAGTTT	6.6	A	gngrga
gi|210132169|gb|CP001217.1| Helicobacter pylori P12	m6A	16617	16617	237	-	153	ATCCCTAAGCTCTTATTTGGACCTATGCAATAGGAATTTAG	5.48	A	gacc
gi|210132169|gb|CP001217.1| Helicobacter pylori P12	m6A	16636	16636	262	+	185	GTCCAAATAAGAGCTTAGGGATCATTTTAGCCATAAAAAGC	5.31	A	gatc
gi|210132169|gb|CP001217.1| Helicobacter pylori P12	m6A	16637	16637	224	-	162	AGCTTTTTATGGCTAAAATGATCCCTAAGCTCTTATTTGGA	4.87	A	gatc
gi|210132169|gb|CP001217.1| Helicobacter pylori P12	modified_base	16833	16833	41	+	162	TTTAACACGCTCTATTATGAAGAAAGCCCTAAACAAGCTTA	2.19	A	gaaga
gi|210132169|gb|CP001217.1| Helicobacter pylori P12	m6A	16967	16967	219	+	167	GACTTCTTTGGGGGTATTAGATCAAGCCGAGCAACGCTTTG	6.64	A	gatc
gi|210132169|gb|CP001217.1| Helicobacter pylori P12	m6A	16968	16968	211	-	159	TCAAAGCGTTGCTCGGCTTGATCTAATACCCCCAAAGAAGT	4.43	A	gatc
gi|210132169|gb|CP001217.1| Helicobacter pylori P12	m6A	17013	17013	239	+	167	ACCCAAAGCGCTTTCACAAGAGGGGCTGGTTATGTGGGCGC	5.97	A	gagg
gi|210132169|gb|CP001217.1| Helicobacter pylori P12	m6A	17038	17038	185	+	169	CTGGTTATGTGGGCGCTACCATGATTAATGATAACGTGCGC	3.65	A	catg
gi|210132169|gb|CP001217.1| Helicobacter pylori P12	m6A	17039	17039	187	-	163	CGCGCACGTTATCATTAATCATGGTAGCGCCCACATAACCA	5.46	A	catg
gi|210132169|gb|CP001217.1| Helicobacter pylori P12	m6A	17042	17042	236	-	155	AAGCGCGCACGTTATCATTAATCATGGTAGCGCCCACATAA	7.79	A	attaat
gi|210132169|gb|CP001217.1| Helicobacter pylori P12	m6A	17045	17045	282	+	168	TGTGGGCGCTACCATGATTAATGATAACGTGCGCGCTTATG	7.48	A	attaat
gi|210132169|gb|CP001217.1| Helicobacter pylori P12	m6A	17071	17071	198	+	151	ACGTGCGCGCTTATGGGGGGAATATTTATGAGGGCGTTTTA	4.1	A	gngrga
gi|210132169|gb|CP001217.1| Helicobacter pylori P12	m6A	17081	17081	250	+	158	TTATGGGGGGAATATTTATGAGGGCGTTTTAATCAATTATT	5.9	A	gagg
gi|210132169|gb|CP001217.1| Helicobacter pylori P12	m6A	17119	17119	121	+	158	ATTACAAAGCGATAGACTACATGCTTTTAAACGATAGCGCG	2.76	A	catg
gi|210132169|gb|CP001217.1| Helicobacter pylori P12	m6A	17120	17120	123	-	143	TCGCGCTATCGTTTAAAAGCATGTAGTCTATCGCTTTGTAA	2.95	A	catg
gi|210132169|gb|CP001217.1| Helicobacter pylori P12	m6A	17146	17146	217	+	158	TAAACGATAGCGCGAAAGCTAGGGTGCAATTCAACCGCGCG	8.31	A	ctannnnnnnnttc
gi|210132169|gb|CP001217.1| Helicobacter pylori P12	m6A	17155	17155	158	-	138	GCGTTCGTTCGCGCGGTTGAATTGCACCCTAGCTTTCGCGC	5.71	A	gaannnnnnnntag
gi|210132169|gb|CP001217.1| Helicobacter pylori P12	m6A	17204	17204	202	+	159	GGCTAAAGAATTTTATTATGAGGAAGTGCAAAAAGCCATTA	7.56	A	gagg
gi|210132169|gb|CP001217.1| Helicobacter pylori P12	m6A	17230	17230	176	+	147	TGCAAAAAGCCATTAAAGAGATCGATTCTAGCAAAAAGCAC	3.84	A	gatc
gi|210132169|gb|CP001217.1| Helicobacter pylori P12	m6A	17231	17231	187	-	142	TGTGCTTTTTGCTAGAATCGATCTCTTTAATGGCTTTTTGC	4.84	A	gatc
gi|210132169|gb|CP001217.1| Helicobacter pylori P12	m6A	17255	17255	146	-	132	CTCTAGAGCGTTCCATATTAATATTGTGCTTTTTGCTAGAA	3.41	A	attaat
gi|210132169|gb|CP001217.1| Helicobacter pylori P12	m6A	17258	17258	177	+	145	TAGCAAAAAGCACAATATTAATATGGAACGCTCTAGAGTGG	3.97	A	attaat
gi|210132169|gb|CP001217.1| Helicobacter pylori P12	m6A	17269	17269	185	-	135	CTCGCTCACTTCCACTCTAGAGCGTTCCATATTAATATTGT	9.82	A	tcnnga
gi|210132169|gb|CP001217.1| Helicobacter pylori P12	m6A	17274	17274	217	+	151	ATTAATATGGAACGCTCTAGAGTGGAAGTGAGCGAGATTTT	6.27	A	tcnnga
gi|210132169|gb|CP001217.1| Helicobacter pylori P12	m6A	17290	17290	237	+	148	CTAGAGTGGAAGTGAGCGAGATTTTAAACAACACCTATTCT	6	A	gngrga
gi|210132169|gb|CP001217.1| Helicobacter pylori P12	m6A	17402	17402	231	+	139	CGCTTTAAATGGGGATAAGAACAAGGGGTTAGGCTATCTTA	5.76	A	gaannnnnnnntag
gi|210132169|gb|CP001217.1| Helicobacter pylori P12	m6A	17411	17411	220	-	129	AGGCTTCATTAAGATAGCCTAACCCCTTGTTCTTATCCCCA	6.58	A	ctannnnnnnnttc
gi|210132169|gb|CP001217.1| Helicobacter pylori P12	m6A	17437	17437	213	+	140	ATCTTAATGAAGCCTATGGGATCAGTCAAAGCCCTTTTGTA	5.32	A	gatc
gi|210132169|gb|CP001217.1| Helicobacter pylori P12	m6A	17438	17438	188	-	131	CTACAAAAGGGCTTTGACTGATCCCATAGGCTTCATTAAGA	4.39	A	gatc
gi|210132169|gb|CP001217.1| Helicobacter pylori P12	m6A	17460	17460	184	-	130	TTGAAAAAAACCAAGTCTTGAGCTACAAAAGGGCTTTGACT	6.91	A	tcnnga
gi|210132169|gb|CP001217.1| Helicobacter pylori P12	m6A	17465	17465	217	+	148	AAGCCCTTTTGTAGCTCAAGACTTGGTTTTTTTCAAAAACC	5.54	A	tcnnga
gi|210132169|gb|CP001217.1| Helicobacter pylori P12	m6A	17509	17509	239	+	152	ACAGGAGCCATTTCACTTGGATCATCATTGAAGATGGTAAA	5.47	A	gatc
gi|210132169|gb|CP001217.1| Helicobacter pylori P12	m6A	17510	17510	213	-	148	CTTTACCATCTTCAATGATGATCCAAGTGAAATGGCTCCTG	6.2	A	gatc
gi|210132169|gb|CP001217.1| Helicobacter pylori P12	modified_base	17520	17520	46	+	146	TTCACTTGGATCATCATTGAAGATGGTAAAGAGCCGCAAAA	1.99	A	gaaga
gi|210132169|gb|CP001217.1| Helicobacter pylori P12	m6A	17561	17561	209	-	148	AATCGATCATAAAAATAGGTACATCAATTTTAAATTCGCTT	6.6	A	gtac
gi|210132169|gb|CP001217.1| Helicobacter pylori P12	m6A	17562	17562	213	+	158	AGCGAATTTAAAATTGATGTACCTATTTTTATGATCGATTC	4.87	A	gtac
gi|210132169|gb|CP001217.1| Helicobacter pylori P12	m6A	17575	17575	233	+	161	TTGATGTACCTATTTTTATGATCGATTCGGTTTATAACGTG	4.61	A	gatc
gi|210132169|gb|CP001217.1| Helicobacter pylori P12	m6A	17576	17576	249	-	144	TCACGTTATAAACCGAATCGATCATAAAAATAGGTACATCA	6.9	A	gatc
gi|210132169|gb|CP001217.1| Helicobacter pylori P12	m6A	17651	17651	201	-	145	TTACTTTTTCTCCATCTTTGAGGGTGAAATTTTGATAAAAC	6.69	A	gagg
gi|210132169|gb|CP001217.1| Helicobacter pylori P12	m6A	17692	17692	201	-	140	AGCGACCACCGCATCTATTGAGGCTAAAGTGTCAAAGGGCG	7.38	A	gagg
gi|210132169|gb|CP001217.1| Helicobacter pylori P12	m6A	17708	17708	219	-	144	GCTTCCTAAATTCGCTAGCGACCACCGCATCTATTGAGGCT	7.42	A	gacc
gi|210132169|gb|CP001217.1| Helicobacter pylori P12	m6A	17782	17782	101	+	152	CGGCTACTTTTAAGGTGGGCATGCAAGCGGTGGCGAACTAT	2.45	A	catg
gi|210132169|gb|CP001217.1| Helicobacter pylori P12	m6A	17783	17783	166	-	138	AATAGTTCGCCACCGCTTGCATGCCCACCTTAAAAGTAGCC	4.08	A	catg
gi|210132169|gb|CP001217.1| Helicobacter pylori P12	m6A	17820	17820	182	+	146	TATTATTTGGGGTTTGTTGGAGGGCTAGTAACTTCGTTGTA	5.38	A	gagg
gi|210132169|gb|CP001217.1| Helicobacter pylori P12	m6A	17905	17905	166	+	143	TTGCCCATAAAATCTATCTCATGCGTATCAAAAACAAAGCT	3.7	A	catg
gi|210132169|gb|CP001217.1| Helicobacter pylori P12	m6A	17906	17906	85	-	133	AAGCTTTGTTTTTGATACGCATGAGATAGATTTTATGGGCA	2.49	A	catg
gi|210132169|gb|CP001217.1| Helicobacter pylori P12	m6A	17994	17994	193	+	138	TCATTAAAGCCTTGTAAAAGATCGCTTGAAAGCCCCAAAGT	5.57	A	gatc
gi|210132169|gb|CP001217.1| Helicobacter pylori P12	m6A	17995	17995	190	-	122	GACTTTGGGGCTTTCAAGCGATCTTTTACAAGGCTTTAATG	6.16	A	gatc
gi|210132169|gb|CP001217.1| Helicobacter pylori P12	m6A	18238	18238	204	+	144	ACCTAAATTAAGGGGAAGTCATGGCTGATAGTTTAGCGGGC	4.91	A	catg
gi|210132169|gb|CP001217.1| Helicobacter pylori P12	m6A	18239	18239	170	-	135	TGCCCGCTAAACTATCAGCCATGACTTCCCCTTAATTTAGG	4.43	A	catg
gi|210132169|gb|CP001217.1| Helicobacter pylori P12	m6A	18263	18263	222	+	143	TGATAGTTTAGCGGGCATTGATCAAGTTACGAGTTTGCATA	5.68	A	gatc
gi|210132169|gb|CP001217.1| Helicobacter pylori P12	m6A	18264	18264	178	-	137	TTATGCAAACTCGTAACTTGATCAATGCCCGCTAAACTATC	5.74	A	gatc
gi|210132169|gb|CP001217.1| Helicobacter pylori P12	m6A	18344	18344	159	-	125	CACGGATCTTAAAGACATTGACCGCATACAAATCCTTGTTT	4.51	A	gacc
gi|210132169|gb|CP001217.1| Helicobacter pylori P12	m6A	18358	18358	193	+	135	ATGCGGTCAATGTCTTTAAGATCCGTGAAGTGGTGAAATAC	6.5	A	gatc
gi|210132169|gb|CP001217.1| Helicobacter pylori P12	m6A	18359	18359	175	-	126	GGTATTTCACCACTTCACGGATCTTAAAGACATTGACCGCA	6.91	A	gatc
gi|210132169|gb|CP001217.1| Helicobacter pylori P12	m6A	18380	18380	171	+	129	CCGTGAAGTGGTGAAATACCATGGCAATCTCACTATCATCA	4.62	A	catg
gi|210132169|gb|CP001217.1| Helicobacter pylori P12	m6A	18381	18381	171	-	123	CTGATGATAGTGAGATTGCCATGGTATTTCACCACTTCACG	3.98	A	catg
gi|210132169|gb|CP001217.1| Helicobacter pylori P12	m6A	18387	18387	165	-	122	TCATGGCTGATGATAGTGAGATTGCCATGGTATTTCACCAC	4.36	A	gngrga
gi|210132169|gb|CP001217.1| Helicobacter pylori P12	m6A	18404	18404	137	+	130	CAATCTCACTATCATCAGCCATGAAAACAATTCGCTCGTTG	3.42	A	catg
gi|210132169|gb|CP001217.1| Helicobacter pylori P12	m6A	18405	18405	194	-	122	TCAACGAGCGAATTGTTTTCATGGCTGATGATAGTGAGATT	4.95	A	catg
gi|210132169|gb|CP001217.1| Helicobacter pylori P12	m6A	18425	18425	178	+	128	TGAAAACAATTCGCTCGTTGAGGGGTTAATCATTATAAGAG	5.22	A	gagg
gi|210132169|gb|CP001217.1| Helicobacter pylori P12	m6A	18577	18577	182	-	108	AACCCCTATAGTCCAGCGAGAAAACTCACAAATCATAACAA	5.63	A	gngrga
gi|210132169|gb|CP001217.1| Helicobacter pylori P12	m6A	18601	18601	153	+	118	GCTGGACTATAGGGGTTAGGATCTATGAAGCGGATAGGATT	4.85	A	gatc
gi|210132169|gb|CP001217.1| Helicobacter pylori P12	m6A	18602	18602	157	-	111	AAATCCTATCCGCTTCATAGATCCTAACCCCTATAGTCCAG	5.26	A	gatc
gi|210132169|gb|CP001217.1| Helicobacter pylori P12	m6A	18669	18669	164	+	127	CAAAGCGCTGGGCTAGGGGGATCTGCAGGCAATAACAAGCT	4.73	A	gngrga
gi|210132169|gb|CP001217.1| Helicobacter pylori P12	m6A	18670	18670	208	-	119	GAGCTTGTTATTGCCTGCAGATCCCCCTAGCCCAGCGCTTT	5.43	A	gatc
gi|210132169|gb|CP001217.1| Helicobacter pylori P12	m6A	18689	18689	184	-	120	AATAGCGCGTGCGGCTCACGAGCTTGTTATTGCCTGCAGAT	7.24	A	tcnnga
gi|210132169|gb|CP001217.1| Helicobacter pylori P12	m6A	18694	18694	207	+	125	CAGGCAATAACAAGCTCGTGAGCCGCACGCGCTATTTTGAC	8.62	A	tcnnga
gi|210132169|gb|CP001217.1| Helicobacter pylori P12	m6A	18777	18777	65	+	124	GATGTGTTCCCTTGGATTGAAGATGAAAAACACAGCGATTT	3.27	A	gaaga
gi|210132169|gb|CP001217.1| Helicobacter pylori P12	m6A	18871	18871	118	+	135	CCCCAAGCGTTTTAAAAACCATGCAAATGATTTTAGACAAG	3.08	A	catg
gi|210132169|gb|CP001217.1| Helicobacter pylori P12	m6A	18872	18872	78	-	137	GCTTGTCTAAAATCATTTGCATGGTTTTTAAAACGCTTGGG	2.23	A	catg
gi|210132169|gb|CP001217.1| Helicobacter pylori P12	m6A	18938	18938	197	+	128	CAATGGTAAAACCTTATTAGATCATTTATTCAACCCCACAA	5.78	A	gatc
gi|210132169|gb|CP001217.1| Helicobacter pylori P12	m6A	18939	18939	185	-	130	GTTGTGGGGTTGAATAAATGATCTAATAAGGTTTTACCATT	4.45	A	gatc
gi|210132169|gb|CP001217.1| Helicobacter pylori P12	m6A	19027	19027	194	+	120	AAGCGAGCGGTTTTGAAGTGATCAAACAGGTTAAAAACAAT	5.64	A	gatc
gi|210132169|gb|CP001217.1| Helicobacter pylori P12	m6A	19028	19028	157	-	126	GATTGTTTTTAACCTGTTTGATCACTTCAAAACCGCTCGCT	3.6	A	gatc
gi|210132169|gb|CP001217.1| Helicobacter pylori P12	m6A	19076	19076	195	-	125	TACCGCTCATAGAAGAATTGACCACGATGGGGATTTTTGAA	6.12	A	gacc
gi|210132169|gb|CP001217.1| Helicobacter pylori P12	modified_base	19107	19107	48	+	115	ATGAGCGGTAGTTCTAATGAAGACATGGCCAGGAGTTTGAA	2.52	A	gaaga
gi|210132169|gb|CP001217.1| Helicobacter pylori P12	m6A	19111	19111	145	+	122	GCGGTAGTTCTAATGAAGACATGGCCAGGAGTTTGAAGGCC	3.7	A	catg
gi|210132169|gb|CP001217.1| Helicobacter pylori P12	m6A	19112	19112	103	-	124	CGGCCTTCAAACTCCTGGCCATGTCTTCATTAGAACTACCG	2.77	A	catg
gi|210132169|gb|CP001217.1| Helicobacter pylori P12	m6A	19127	19127	180	+	119	AGACATGGCCAGGAGTTTGAAGGCCGATGATTTCATCTCTA	7.34	A	gaagg
gi|210132169|gb|CP001217.1| Helicobacter pylori P12	m6A	19200	19200	122	+	128	AAGCAATTTTTGGAATTAGCATGAAAAAATACAGCGCTATC	3.1	A	catg
gi|210132169|gb|CP001217.1| Helicobacter pylori P12	m6A	19201	19201	146	-	136	GGATAGCGCTGTATTTTTTCATGCTAATTCCAAAAATTGCT	3.63	A	catg
gi|210132169|gb|CP001217.1| Helicobacter pylori P12	m6A	19309	19309	147	-	127	ACCCCTTTAAAGCGAGCAAGACCTTTGCCCCGCTTTGTTGG	4.62	A	gacc
gi|210132169|gb|CP001217.1| Helicobacter pylori P12	m6A	19359	19359	185	+	128	GGCGTGAGTTTGGGATTTTGAGGCAAAAATTGAACGGGTGT	7.57	A	gagg
gi|210132169|gb|CP001217.1| Helicobacter pylori P12	m6A	19391	19391	158	-	126	GCGAGTCTAGCCTCATAAAGACCGCTCGCGCAACACCCGTT	4.34	A	gacc
gi|210132169|gb|CP001217.1| Helicobacter pylori P12	m6A	19399	19399	219	+	133	TTGCGCGAGCGGTCTTTATGAGGCTAGACTCGCTTTTGAAG	6.5	A	gagg
gi|210132169|gb|CP001217.1| Helicobacter pylori P12	m6A	19435	19435	229	+	138	TGAAGAATTTGGGGGGCGAGAGAGCCATAAGGAGATTTGCG	7.68	A	gngrga
gi|210132169|gb|CP001217.1| Helicobacter pylori P12	m6A	19437	19437	183	+	134	AAGAATTTGGGGGGCGAGAGAGCCATAAGGAGATTTGCGTT	5.3	A	gngrga
gi|210132169|gb|CP001217.1| Helicobacter pylori P12	m6A	19477	19477	210	+	132	TTATAGCCCGGCTTTCAAAGAGGCTGAAATGAGCGCGATTT	7.69	A	gagg
gi|210132169|gb|CP001217.1| Helicobacter pylori P12	m6A	19620	19620	203	+	128	GCCCCATTAAAATGGGTTTGAGGATAAACCCACTCTATAGC	7.54	A	gagg
gi|210132169|gb|CP001217.1| Helicobacter pylori P12	m6A	19656	19656	136	+	125	ATAGCGAAGTAACCCCAGCGATCTATAACCCATGCTCTAAA	3.17	A	gatc
gi|210132169|gb|CP001217.1| Helicobacter pylori P12	m6A	19657	19657	198	-	112	TTTTAGAGCATGGGTTATAGATCGCTGGGGTTACTTCGCTA	5.95	A	gatc
gi|210132169|gb|CP001217.1| Helicobacter pylori P12	m6A	19667	19667	80	+	125	ACCCCAGCGATCTATAACCCATGCTCTAAAATGAGCCGGTT	2.43	A	catg
gi|210132169|gb|CP001217.1| Helicobacter pylori P12	m6A	19729	19729	114	+	134	TGAAAAGGGGGTGAAAGAGCATGGCTTAGAGGGGGTGAGCG	2.88	A	catg
gi|210132169|gb|CP001217.1| Helicobacter pylori P12	m6A	19730	19730	130	-	122	CCGCTCACCCCCTCTAAGCCATGCTCTTTCACCCCCTTTTC	3.19	A	catg
gi|210132169|gb|CP001217.1| Helicobacter pylori P12	m6A	19738	19738	188	+	130	GGTGAAAGAGCATGGCTTAGAGGGGGTGAGCGGGTTGCATT	5.13	A	gagg
gi|210132169|gb|CP001217.1| Helicobacter pylori P12	m6A	19810	19810	109	+	137	TTTGTGCCGGACTTTAGAGCATGTGGAAAGGCATTTCAGGC	2.8	A	catg
gi|210132169|gb|CP001217.1| Helicobacter pylori P12	m6A	19811	19811	117	-	121	GGCCTGAAATGCCTTTCCACATGCTCTAAAGTCCGGCACAA	3.22	A	catg
gi|210132169|gb|CP001217.1| Helicobacter pylori P12	m6A	20035	20035	192	+	144	GATAGACATCGTTCAAAACGATCAAGAAATTGCGATCTTAG	5.67	A	gatc
gi|210132169|gb|CP001217.1| Helicobacter pylori P12	m6A	20036	20036	210	-	143	TCTAAGATCGCAATTTCTTGATCGTTTTGAACGATGTCTAT	5.6	A	tcnnga
gi|210132169|gb|CP001217.1| Helicobacter pylori P12	m6A	20041	20041	161	+	143	CATCGTTCAAAACGATCAAGAAATTGCGATCTTAGACGCTT	5.69	A	tcnnga
gi|210132169|gb|CP001217.1| Helicobacter pylori P12	m6A	20049	20049	215	+	142	AAAACGATCAAGAAATTGCGATCTTAGACGCTTCTTTTAGC	7.22	A	gatc
gi|210132169|gb|CP001217.1| Helicobacter pylori P12	m6A	20050	20050	211	-	146	CGCTAAAAGAAGCGTCTAAGATCGCAATTTCTTGATCGTTT	6.78	A	gatc
gi|210132169|gb|CP001217.1| Helicobacter pylori P12	m6A	20076	20076	148	+	145	ACGCTTCTTTTAGCGCTCACATGCCCGATTGCTTAGAAATG	3.6	A	catg
gi|210132169|gb|CP001217.1| Helicobacter pylori P12	m6A	20077	20077	133	-	145	GCATTTCTAAGCAATCGGGCATGTGAGCGCTAAAAGAAGCG	3.24	A	catg
gi|210132169|gb|CP001217.1| Helicobacter pylori P12	m6A	20141	20141	79	+	139	ATCTCCGTAGAAAACGATGAAGAGCTTGTTGAAATGGAAAA	3.22	A	gaaga
gi|210132169|gb|CP001217.1| Helicobacter pylori P12	m6A	20221	20221	207	+	141	CCCTACTTGTTTAGCGGGGGATTTTATGGGGAGCTTTAGTT	5.43	A	gngrga
gi|210132169|gb|CP001217.1| Helicobacter pylori P12	m6A	20279	20279	217	-	140	GTATAATGGAGCATGTCTTGAAACACGATTTTATCGCCCCT	7.16	A	tcnnga
gi|210132169|gb|CP001217.1| Helicobacter pylori P12	m6A	20284	20284	241	+	144	CGATAAAATCGTGTTTCAAGACATGCTCCATTATACGATTG	5.57	A	tcnnga
gi|210132169|gb|CP001217.1| Helicobacter pylori P12	m6A	20287	20287	127	-	142	TGACAATCGTATAATGGAGCATGTCTTGAAACACGATTTTA	3.82	A	catg
gi|210132169|gb|CP001217.1| Helicobacter pylori P12	m6A	20356	20356	170	+	143	CCCAAGTCTGGCTAAACTGGATCAACAAGGGTTTAAAATCC	3.58	A	gatc
gi|210132169|gb|CP001217.1| Helicobacter pylori P12	m6A	20357	20357	227	-	148	AGGATTTTAAACCCTTGTTGATCCAGTTTAGCCAGACTTGG	5.64	A	gatc
gi|210132169|gb|CP001217.1| Helicobacter pylori P12	modified_base	20396	20396	55	+	137	CTTAAAAACTTTTCTTATGAAGATTATAAAAACAGGAATTA	2.59	A	gaaga
gi|210132169|gb|CP001217.1| Helicobacter pylori P12	m6A	20521	20521	140	+	120	ACACCGCACCAATGGTGTGCATGTCTAAATAAATGCGAGCG	3.5	A	catg
gi|210132169|gb|CP001217.1| Helicobacter pylori P12	m6A	20522	20522	202	-	133	TCGCTCGCATTTATTTAGACATGCACACCATTGGTGCGGTG	5.24	A	catg
gi|210132169|gb|CP001217.1| Helicobacter pylori P12	m6A	20545	20545	86	+	115	CTAAATAAATGCGAGCGAGCATGGTTAAAGGGATTAAAGGC	2.68	A	catg
gi|210132169|gb|CP001217.1| Helicobacter pylori P12	m6A	20546	20546	122	-	128	TGCCTTTAATCCCTTTAACCATGCTCGCTCGCATTTATTTA	3.29	A	catg
gi|210132169|gb|CP001217.1| Helicobacter pylori P12	m6A	20650	20650	106	+	114	TAGACGAATGCCCGCTTGGCATGTTGAAATTATCCCCATAA	3.67	A	catg
gi|210132169|gb|CP001217.1| Helicobacter pylori P12	m6A	20651	20651	159	-	136	CTTATGGGGATAATTTCAACATGCCAAGCGGGCATTCGTCT	3.63	A	catg
gi|210132169|gb|CP001217.1| Helicobacter pylori P12	m6A	20691	20691	163	+	118	GGGCGCTCGCCCAAACGCTGATCGTTGATTGTTACATGGTT	6.66	A	gatc
gi|210132169|gb|CP001217.1| Helicobacter pylori P12	m6A	20692	20692	186	-	138	AAACCATGTAACAATCAACGATCAGCGTTTGGGCGAGCGCC	6.81	A	gatc
gi|210132169|gb|CP001217.1| Helicobacter pylori P12	m6A	20706	20706	142	+	120	CGCTGATCGTTGATTGTTACATGGTTTAAGGCTCTTTTGGT	4.32	A	catg
gi|210132169|gb|CP001217.1| Helicobacter pylori P12	m6A	20707	20707	64	-	137	CACCAAAAGAGCCTTAAACCATGTAACAATCAACGATCAGC	2.21	A	catg
gi|210132169|gb|CP001217.1| Helicobacter pylori P12	m6A	20739	20739	145	+	116	CTTTTGGTGGTGTGCGTGAGAAGGGTTGTAGCGATAGAGGC	4.69	A	gngrga
gi|210132169|gb|CP001217.1| Helicobacter pylori P12	m6A	20740	20740	174	+	115	TTTTGGTGGTGTGCGTGAGAAGGGTTGTAGCGATAGAGGCG	8.13	A	gaagg
gi|210132169|gb|CP001217.1| Helicobacter pylori P12	m6A	20756	20756	189	+	121	GAGAAGGGTTGTAGCGATAGAGGCGTTAGCGACTTGAAAAA	5.82	A	gagg
gi|210132169|gb|CP001217.1| Helicobacter pylori P12	m6A	20806	20806	187	+	126	CATCTCTTTGGATTAAAGGGATCGCCACAGATAAAATCGTA	5.65	A	gatc
gi|210132169|gb|CP001217.1| Helicobacter pylori P12	m6A	20807	20807	238	-	144	CTACGATTTTATCTGTGGCGATCCCTTTAATCCAAAGAGAT	5.7	A	gatc
gi|210132169|gb|CP001217.1| Helicobacter pylori P12	m6A	20938	20938	180	+	134	GTAAAATCAAACCCAAACTGAGGGCTAACAAAGTTTTAGAA	5.97	A	gagg
gi|210132169|gb|CP001217.1| Helicobacter pylori P12	m6A	21008	21008	210	-	135	AGAGTAAAATAACACTCATGAAAAAATTATTATTTAAACAA	5.3	A	tcnnga
gi|210132169|gb|CP001217.1| Helicobacter pylori P12	m6A	21013	21013	197	+	129	TAAATAATAATTTTTTCATGAGTGTTATTTTACTCTTTTTT	5.94	A	tcnnga
gi|210132169|gb|CP001217.1| Helicobacter pylori P12	m6A	21047	21047	213	-	137	TGTTTATCGCCCTTCTTTAGACCTGCTCAAACACAAAAAAG	5.79	A	gacc
gi|210132169|gb|CP001217.1| Helicobacter pylori P12	m6A	21055	21055	216	+	126	TGTTTGAGCAGGTCTAAAGAAGGGCGATAAACAACGCTTGG	8.87	A	gaagg
gi|210132169|gb|CP001217.1| Helicobacter pylori P12	m6A	21128	21128	165	-	115	TCAAACCCAAACCCCCATTAATCAAAATGTGATTTTCCATA	5.06	A	attaat
gi|210132169|gb|CP001217.1| Helicobacter pylori P12	m6A	21131	21131	200	+	116	GGAAAATCACATTTTGATTAATGGGGGTTTGGGTTTGAATG	7.57	A	attaat
gi|210132169|gb|CP001217.1| Helicobacter pylori P12	m6A	21175	21175	186	+	116	GAATGCTCCTTTTTAAAAAGATCATTGGCATAAACGATAAA	5.19	A	gatc
gi|210132169|gb|CP001217.1| Helicobacter pylori P12	m6A	21176	21176	182	-	123	CTTTATCGTTTATGCCAATGATCTTTTTAAAAAGGAGCATT	5.61	A	gatc
gi|210132169|gb|CP001217.1| Helicobacter pylori P12	m6A	21200	21200	184	+	117	TGGCATAAACGATAAAGGGGATCTCGTATTGTTCTTTAGGG	4.87	A	gatc
gi|210132169|gb|CP001217.1| Helicobacter pylori P12	m6A	21201	21201	192	-	121	CCCCTAAAGAACAATACGAGATCCCCTTTATCGTTTATGCC	5.45	A	gatc
gi|210132169|gb|CP001217.1| Helicobacter pylori P12	m6A	21241	21241	124	+	124	GCGATGCTTTTAGGAATGCCATGCAAATAGAACGCTTCTTC	3.1	A	catg
gi|210132169|gb|CP001217.1| Helicobacter pylori P12	m6A	21242	21242	149	-	132	CGAAGAAGCGTTCTATTTGCATGGCATTCCTAAAAGCATCG	4.18	A	catg
gi|210132169|gb|CP001217.1| Helicobacter pylori P12	m6A	21277	21277	200	+	128	TCTTCGCCCAAACTTTCGCCATGATCGCTTAAATAAATCAT	5.85	A	catg
gi|210132169|gb|CP001217.1| Helicobacter pylori P12	m6A	21278	21278	150	-	129	AATGATTTATTTAAGCGATCATGGCGAAAGTTTGGGCGAAG	3.76	A	catg
gi|210132169|gb|CP001217.1| Helicobacter pylori P12	m6A	21280	21280	174	+	121	TCGCCCAAACTTTCGCCATGATCGCTTAAATAAATCATTAA	5.68	A	gatc
gi|210132169|gb|CP001217.1| Helicobacter pylori P12	m6A	21281	21281	199	-	124	TTTAATGATTTATTTAAGCGATCATGGCGAAAGTTTGGGCG	5.56	A	gatc
gi|210132169|gb|CP001217.1| Helicobacter pylori P12	m6A	21326	21326	102	+	125	GCTGCTTGGCTTTTTTGAGCATGCTAATGATTTTGTCTAGC	2.72	A	catg
gi|210132169|gb|CP001217.1| Helicobacter pylori P12	m6A	21327	21327	108	-	125	TGCTAGACAAAATCATTAGCATGCTCAAAAAAGCCAAGCAG	2.78	A	catg
gi|210132169|gb|CP001217.1| Helicobacter pylori P12	m6A	21409	21409	55	+	110	AAGCTTTCTTTGGAGCAAGAAGACAGATCAGCGCTTGAGCA	3.03	A	gaaga
gi|210132169|gb|CP001217.1| Helicobacter pylori P12	m6A	21415	21415	184	+	128	TCTTTGGAGCAAGAAGACAGATCAGCGCTTGAGCAATAAGG	5.38	A	gatc
gi|210132169|gb|CP001217.1| Helicobacter pylori P12	m6A	21416	21416	210	-	129	GCCTTATTGCTCAAGCGCTGATCTGTCTTCTTGCTCCAAAG	4.43	A	gatc
gi|210132169|gb|CP001217.1| Helicobacter pylori P12	m6A	21485	21485	164	-	132	CTTACACCTTGCCGGCTCGCATGGCCCCAACTACGACAATA	5.56	A	catg
gi|210132169|gb|CP001217.1| Helicobacter pylori P12	m6A	21545	21545	171	-	130	CTTACTCTATAATTTGCCTGACCTTTTAAAAGAACACTCTA	5.07	A	gacc
gi|210132169|gb|CP001217.1| Helicobacter pylori P12	m6A	21584	21584	182	+	119	AGGATTCATCATAAGGAGCGATCGCTTCGCAATTGGGGCAT	4.74	A	gatc
gi|210132169|gb|CP001217.1| Helicobacter pylori P12	m6A	21585	21585	233	-	134	AATGCCCCAATTGCGAAGCGATCGCTCCTTATGATGAATCC	6.17	A	gatc
gi|210132169|gb|CP001217.1| Helicobacter pylori P12	m6A	21611	21611	153	+	120	CGCAATTGGGGCATTTTTGAATCAATTCATAGTTTTTAAGA	3.6	A	gaannnnnnnntag
gi|210132169|gb|CP001217.1| Helicobacter pylori P12	m6A	21620	21620	244	-	132	TACAAGCTATCTTAAAAACTATGAATTGATTCAAAAATGCC	8.61	A	ctannnnnnnnttc
gi|210132169|gb|CP001217.1| Helicobacter pylori P12	m6A	21815	21815	167	-	137	CAAACGCTTAGAAAATCATGAACTCACCCTTTTTAACGCCA	7.34	A	tcnnga
gi|210132169|gb|CP001217.1| Helicobacter pylori P12	m6A	21820	21820	198	+	127	TTAAAAAGGGTGAGTTCATGATTTTCTAAGCGTTTGCTTAA	6.3	A	tcnnga
gi|210132169|gb|CP001217.1| Helicobacter pylori P12	m6A	21949	21949	202	+	128	GAATGATTGGGCGAAAAAAGAGGGAGCGGCTTGATAGTGGG	4.79	A	gagg
gi|210132169|gb|CP001217.1| Helicobacter pylori P12	m6A	21953	21953	203	+	123	GATTGGGCGAAAAAAGAGGGAGCGGCTTGATAGTGGGGGCG	9.29	A	gngrga
gi|210132169|gb|CP001217.1| Helicobacter pylori P12	m6A	22020	22020	192	+	115	AGCGTTCACGCTATAAGCGAAGGGCAAAATTAAGCCCCCTA	6.81	A	gaagg
gi|210132169|gb|CP001217.1| Helicobacter pylori P12	m6A	22051	22051	182	+	116	AAGCCCCCTATGAATTTCGCATGCTTGTCAAACCACAGCCA	4.48	A	catg
gi|210132169|gb|CP001217.1| Helicobacter pylori P12	m6A	22052	22052	172	-	133	TTGGCTGTGGTTTGACAAGCATGCGAAATTCATAGGGGGCT	4.45	A	catg
gi|210132169|gb|CP001217.1| Helicobacter pylori P12	m6A	22124	22124	157	+	115	AGATAAACACTAACGCCAAGATCGCTAAGAATGGTGCTTTT	4.53	A	gatc
gi|210132169|gb|CP001217.1| Helicobacter pylori P12	m6A	22125	22125	173	-	127	AAAAAGCACCATTCTTAGCGATCTTGGCGTTAGTGTTTATC	6.46	A	gatc
gi|210132169|gb|CP001217.1| Helicobacter pylori P12	m6A	22166	22166	152	+	109	TAGAAGAATTTTTAAGGGGGATTTTATAGATAATATAGCCA	7.08	A	gngrga
gi|210132169|gb|CP001217.1| Helicobacter pylori P12	m6A	22249	22249	98	+	117	CTCAAAAAGCCTAAAAGCTCATGCGTATTGGTGTTTAAGAC	2.69	A	catg
gi|210132169|gb|CP001217.1| Helicobacter pylori P12	m6A	22250	22250	172	-	127	TGTCTTAAACACCAATACGCATGAGCTTTTAGGCTTTTTGA	4.5	A	catg
gi|210132169|gb|CP001217.1| Helicobacter pylori P12	m6A	22280	22280	107	+	110	TGTTTAAGACATTACCCATCATGCTCTTATTTAAAAACACC	4.05	A	catg
gi|210132169|gb|CP001217.1| Helicobacter pylori P12	m6A	22281	22281	148	-	129	AGGTGTTTTTAAATAAGAGCATGATGGGTAATGTCTTAAAC	3.56	A	catg
gi|210132169|gb|CP001217.1| Helicobacter pylori P12	m6A	22382	22382	214	+	122	GGCGCATCAAATGAATAGAGATCAAGCCTAATGTTAAAAAA	6.9	A	gatc
gi|210132169|gb|CP001217.1| Helicobacter pylori P12	m6A	22383	22383	204	-	132	TTTTTTTAACATTAGGCTTGATCTCTATTCATTTGATGCGC	4.46	A	gatc
gi|210132169|gb|CP001217.1| Helicobacter pylori P12	m6A	22439	22439	162	+	123	AAAAAAGCACCACAACCATCATGGCTATAAAACTGACCTGG	4.56	A	catg
gi|210132169|gb|CP001217.1| Helicobacter pylori P12	m6A	22440	22440	205	-	142	ACCAGGTCAGTTTTATAGCCATGATGGTTGTGGTGCTTTTT	4.8	A	catg
gi|210132169|gb|CP001217.1| Helicobacter pylori P12	m6A	22454	22454	165	+	124	CCATCATGGCTATAAAACTGACCTGGTTGCTTTCTTTATAG	6.94	A	gacc
gi|210132169|gb|CP001217.1| Helicobacter pylori P12	m6A	22613	22613	193	-	138	ATACCTACGATATAATCCTGAGATTGATTGATTTTAAGGGG	5.86	A	tcnnga
gi|210132169|gb|CP001217.1| Helicobacter pylori P12	m6A	22618	22618	185	+	120	TAAAATCAATCAATCTCAGGATTATATCGTAGGTATGGGGA	3.95	A	tcnnga
gi|210132169|gb|CP001217.1| Helicobacter pylori P12	m6A	22776	22776	176	+	128	ATCCAAATAAGGAGCATGCCATGAAGCGTAAAAGTGGCAAA	4.59	A	catg
gi|210132169|gb|CP001217.1| Helicobacter pylori P12	m6A	22777	22777	149	-	139	GTTTGCCACTTTTACGCTTCATGGCATGCTCCTTATTTGGA	4.11	A	catg
gi|210132169|gb|CP001217.1| Helicobacter pylori P12	m6A	22967	22967	175	+	130	TGCATTGGGTTATAAAAAGGATCGCTTGCTTGGTGTGAGAT	4.7	A	gatc
gi|210132169|gb|CP001217.1| Helicobacter pylori P12	m6A	22968	22968	242	-	142	GATCTCACACCAAGCAAGCGATCCTTTTTATAACCCAATGC	6.79	A	gatc
gi|210132169|gb|CP001217.1| Helicobacter pylori P12	m6A	22986	22986	234	+	133	GATCGCTTGCTTGGTGTGAGATCCTTACTCTTTTAAAAAAC	5.87	A	gngrga
gi|210132169|gb|CP001217.1| Helicobacter pylori P12	m6A	22987	22987	246	-	149	TGTTTTTTAAAAGAGTAAGGATCTCACACCAAGCAAGCGAT	5.65	A	gatc
gi|210132169|gb|CP001217.1| Helicobacter pylori P12	m6A	23030	23030	47	+	139	CAAAGCGTTTTTAATCGGCCATGCTTAAGAATAAAATCAAA	1.9	A	catg
gi|210132169|gb|CP001217.1| Helicobacter pylori P12	m6A	23031	23031	165	-	146	TTTTGATTTTATTCTTAAGCATGGCCGATTAAAAACGCTTT	4.1	A	catg
gi|210132169|gb|CP001217.1| Helicobacter pylori P12	m6A	23126	23126	208	+	141	AAAGTTAAAAAGCGAGTGAGAAGTCAGTGAAAAAAGATTAA	5.87	A	gngrga
gi|210132169|gb|CP001217.1| Helicobacter pylori P12	m6A	23165	23165	203	+	138	AAACCCCCCAAAAAAGAGAGAGTTCAAAAAAGAAATCCCTT	8.59	A	gngrga
gi|210132169|gb|CP001217.1| Helicobacter pylori P12	m6A	23247	23247	231	-	134	GCACTACCTTGCAATACAGAAGGCTTTATAGCGTGTATCTC	7.23	A	gaagg
gi|210132169|gb|CP001217.1| Helicobacter pylori P12	m6A	23294	23294	155	+	126	AAGAATAGTAATTCGTGTTGATCGTGGGGATCTTCACGCCC	6.12	A	gatc
gi|210132169|gb|CP001217.1| Helicobacter pylori P12	m6A	23295	23295	179	-	133	TGGGCGTGAAGATCCCCACGATCAACACGAATTACTATTCT	4.8	A	gatc
gi|210132169|gb|CP001217.1| Helicobacter pylori P12	m6A	23303	23303	171	+	126	AATTCGTGTTGATCGTGGGGATCTTCACGCCCAATTCCATG	4.82	A	gatc
gi|210132169|gb|CP001217.1| Helicobacter pylori P12	m6A	23304	23304	218	-	125	GCATGGAATTGGGCGTGAAGATCCCCACGATCAACACGAAT	4.97	A	gatc
gi|210132169|gb|CP001217.1| Helicobacter pylori P12	m6A	23306	23306	44	-	123	TGGCATGGAATTGGGCGTGAAGATCCCCACGATCAACACGA	2.11	A	gaaga
gi|210132169|gb|CP001217.1| Helicobacter pylori P12	m6A	23322	23322	79	-	125	ATCATAGCGCGCAACATGGCATGGAATTGGGCGTGAAGATC	2.4	A	catg
gi|210132169|gb|CP001217.1| Helicobacter pylori P12	m6A	23326	23326	153	+	122	TTCACGCCCAATTCCATGCCATGTTGCGCGCTATGATCAGC	5.88	A	catg
gi|210132169|gb|CP001217.1| Helicobacter pylori P12	m6A	23327	23327	145	-	125	CGCTGATCATAGCGCGCAACATGGCATGGAATTGGGCGTGA	3.56	A	catg
gi|210132169|gb|CP001217.1| Helicobacter pylori P12	m6A	23341	23341	194	+	124	ATGCCATGTTGCGCGCTATGATCAGCGCCTCTTCTTTTATT	7.02	A	gatc
gi|210132169|gb|CP001217.1| Helicobacter pylori P12	m6A	23342	23342	191	-	125	AAATAAAAGAAGAGGCGCTGATCATAGCGCGCAACATGGCA	6.54	A	gatc
gi|210132169|gb|CP001217.1| Helicobacter pylori P12	m6A	23350	23350	170	-	128	CTCGCTAGAAATAAAAGAAGAGGCGCTGATCATAGCGCGCA	10.13	A	gagg
gi|210132169|gb|CP001217.1| Helicobacter pylori P12	m6A	23371	23371	220	+	130	CTTCTTTTATTTCTAGCGAGATTGGTCCTTAAGCCCAGATT	5.55	A	gngrga
gi|210132169|gb|CP001217.1| Helicobacter pylori P12	m6A	23376	23376	202	-	130	TATTCAATCTGGGCTTAAGGACCAATCTCGCTAGAAATAAA	5.47	A	gacc
gi|210132169|gb|CP001217.1| Helicobacter pylori P12	m6A	23400	23400	195	+	128	TAAGCCCAGATTGAATAAGAATTGGAAATTAGAGGTGTTGA	6.9	A	gaannnnnnnntag
gi|210132169|gb|CP001217.1| Helicobacter pylori P12	m6A	23409	23409	195	-	132	AAGCTAAAATCAACACCTCTAATTTCCAATTCTTATTCAAT	5.77	A	ctannnnnnnnttc
gi|210132169|gb|CP001217.1| Helicobacter pylori P12	m6A	23412	23412	140	+	129	GAATAAGAATTGGAAATTAGAGGTGTTGATTTTAGCTTTAT	4.57	A	gagg
gi|210132169|gb|CP001217.1| Helicobacter pylori P12	m6A	23478	23478	178	+	135	CACATACTGAGAATTAAGCCATGAAGTCCCGGCTAAGGCGA	5.21	A	catg
gi|210132169|gb|CP001217.1| Helicobacter pylori P12	m6A	23479	23479	165	-	140	ATCGCCTTAGCCGGGACTTCATGGCTTAATTCTCAGTATGT	3.46	A	catg
gi|210132169|gb|CP001217.1| Helicobacter pylori P12	m6A	23662	23662	174	-	134	AACAAACGATGGGGCGCGAGATACTACGGCTTTGTGGATTA	4.26	A	gngrga
gi|210132169|gb|CP001217.1| Helicobacter pylori P12	m6A	23720	23720	252	+	134	TATAGCCCACTTGAAAGCCGATCCCGTTCATCGCGCCGTTA	5.73	A	gatc
gi|210132169|gb|CP001217.1| Helicobacter pylori P12	m6A	23721	23721	177	-	139	ATAACGGCGCGATGAACGGGATCGGCTTTCAAGTGGGCTAT	5.22	A	gatc
gi|210132169|gb|CP001217.1| Helicobacter pylori P12	m6A	23752	23752	201	+	125	GCGCCGTTATTGGTGGTAGAAGCGGCGATTAGCCCAGTGCG	11.58	A	gaannnnnnnntag
gi|210132169|gb|CP001217.1| Helicobacter pylori P12	m6A	23761	23761	215	-	135	CCTTTCAGACGCACTGGGCTAATCGCCGCTTCTACCACCAA	7.44	A	ctannnnnnnnttc
gi|210132169|gb|CP001217.1| Helicobacter pylori P12	m6A	23795	23795	209	-	130	AGTGCAATCCAGGAGTCAAGAACTCGGCAATAACCCTTTCA	7.64	A	tcnnga
gi|210132169|gb|CP001217.1| Helicobacter pylori P12	m6A	23800	23800	217	+	135	GGGTTATTGCCGAGTTCTTGACTCCTGGATTGCACTTGAGA	5.15	A	tcnnga
gi|210132169|gb|CP001217.1| Helicobacter pylori P12	m6A	24005	24005	137	+	137	AGTTCGCTAAAGTGTAGGCGAGGTTTTGCGCGTTATGGATT	4.63	A	gagg
gi|210132169|gb|CP001217.1| Helicobacter pylori P12	m6A	24038	24038	196	-	132	CAGCATCGCTCATTTTGGCGACCAAGCCGAGCAAATCCATA	4.86	A	gacc
gi|210132169|gb|CP001217.1| Helicobacter pylori P12	m6A	24078	24078	155	-	129	GTTGCGCGTATGTGGGAGAGACCGTAACGAATCTAAAAAAC	5.17	A	gngrga
gi|210132169|gb|CP001217.1| Helicobacter pylori P12	m6A	24080	24080	205	-	129	CGGTTGCGCGTATGTGGGAGAGACCGTAACGAATCTAAAAA	6.62	A	gngrga
gi|210132169|gb|CP001217.1| Helicobacter pylori P12	m6A	24082	24082	131	-	129	GCCGGTTGCGCGTATGTGGGAGAGACCGTAACGAATCTAAA	3.4	A	gngrga
gi|210132169|gb|CP001217.1| Helicobacter pylori P12	m6A	24169	24169	198	+	142	TTGCCGTCGCTACCCTTTTCATGGCATACTCCTAAAGAGTC	5.54	A	catg
gi|210132169|gb|CP001217.1| Helicobacter pylori P12	m6A	24170	24170	83	-	133	AGACTCTTTAGGAGTATGCCATGAAAAGGGTAGCGACGGCA	2.38	A	catg
gi|210132169|gb|CP001217.1| Helicobacter pylori P12	m6A	24182	24182	234	+	140	CCTTTTCATGGCATACTCCTAAAGAGTCTTTCACGAACGCT	7.58	A	ctannnnnnnnttc
gi|210132169|gb|CP001217.1| Helicobacter pylori P12	m6A	24191	24191	212	-	129	AATCCCTGCAGCGTTCGTGAAAGACTCTTTAGGAGTATGCC	7.48	A	gaannnnnnnntag
gi|210132169|gb|CP001217.1| Helicobacter pylori P12	m6A	24192	24192	162	-	129	GAATCCCTGCAGCGTTCGTGAAAGACTCTTTAGGAGTATGC	4.4	A	tcnnga
gi|210132169|gb|CP001217.1| Helicobacter pylori P12	m6A	24197	24197	177	+	138	CTCCTAAAGAGTCTTTCACGAACGCTGCAGGGATTCTTTCA	5.53	A	tcnnga
gi|210132169|gb|CP001217.1| Helicobacter pylori P12	m6A	24224	24224	197	-	128	CCGCGCTCAAGCAGTGGTGAAGGATTTTGAAAGAATCCCTG	7.88	A	gaagg
gi|210132169|gb|CP001217.1| Helicobacter pylori P12	m6A	24281	24281	101	+	136	GCGCTCTAGCGTTAGCGAACATGCTTTGGGCGAAGTTGGCG	2.88	A	catg
gi|210132169|gb|CP001217.1| Helicobacter pylori P12	m6A	24282	24282	104	-	129	ACGCCAACTTCGCCCAAAGCATGTTCGCTAACGCTAGAGCG	2.67	A	catg
gi|210132169|gb|CP001217.1| Helicobacter pylori P12	m6A	24368	24368	181	+	124	TTTGCGCATTGGCGGCAACGATCTTGGATTGCTCTACGGCT	7.84	A	gatc
gi|210132169|gb|CP001217.1| Helicobacter pylori P12	m6A	24369	24369	190	-	127	TAGCCGTAGAGCAATCCAAGATCGTTGCCGCCAATGCGCAA	5.45	A	gatc
gi|210132169|gb|CP001217.1| Helicobacter pylori P12	m6A	24404	24404	208	+	130	CGGCTATTTCAGCGTTTTTGATCATGTCTTGAATCGCGCTG	6.2	A	gatc
gi|210132169|gb|CP001217.1| Helicobacter pylori P12	m6A	24405	24405	169	-	131	TCAGCGCGATTCAAGACATGATCAAAAACGCTGAAATAGCC	6.39	A	gatc
gi|210132169|gb|CP001217.1| Helicobacter pylori P12	m6A	24410	24410	220	-	129	TGAAATCAGCGCGATTCAAGACATGATCAAAAACGCTGAAA	7.15	A	tcnnga
gi|210132169|gb|CP001217.1| Helicobacter pylori P12	m6A	24415	24415	189	+	132	GCGTTTTTGATCATGTCTTGAATCGCGCTGATTTCATTTTT	7.11	A	tcnnga
gi|210132169|gb|CP001217.1| Helicobacter pylori P12	m6A	24441	24441	186	-	128	GCGATGGGAGCGCATGCGGGATTTTTAAAAATGAAATCAGC	5.26	A	gngrga
gi|210132169|gb|CP001217.1| Helicobacter pylori P12	m6A	24447	24447	143	+	135	TTCATTTTTAAAAATCCCGCATGCGCTCCCATCGCCTTTAT	4.24	A	catg
gi|210132169|gb|CP001217.1| Helicobacter pylori P12	m6A	24448	24448	83	-	133	GATAAAGGCGATGGGAGCGCATGCGGGATTTTTAAAAATGA	2.34	A	catg
gi|210132169|gb|CP001217.1| Helicobacter pylori P12	m6A	24528	24528	205	+	142	TGCACCGCCATTACTCAACCATGGGCATGCTTCATTAAGAG	4.96	A	catg
gi|210132169|gb|CP001217.1| Helicobacter pylori P12	m6A	24529	24529	170	-	136	ACTCTTAATGAAGCATGCCCATGGTTGAGTAATGGCGGTGC	4.81	A	catg
gi|210132169|gb|CP001217.1| Helicobacter pylori P12	m6A	24534	24534	114	+	139	GCCATTACTCAACCATGGGCATGCTTCATTAAGAGTGGTTA	2.82	A	catg
gi|210132169|gb|CP001217.1| Helicobacter pylori P12	m6A	24535	24535	73	-	136	TTAACCACTCTTAATGAAGCATGCCCATGGTTGAGTAATGG	2.35	A	catg
gi|210132169|gb|CP001217.1| Helicobacter pylori P12	m6A	24581	24581	203	-	131	AGTGTCAAATAACGCTCAAGAGCTTTTAAAACAGGCTAGCA	8.74	A	tcnnga
gi|210132169|gb|CP001217.1| Helicobacter pylori P12	m6A	24586	24586	181	+	136	GCCTGTTTTAAAAGCTCTTGAGCGTTATTTGACACTTTGAT	7.75	A	tcnnga
gi|210132169|gb|CP001217.1| Helicobacter pylori P12	modified_base	24610	24610	49	-	134	GCTTATACAGAAACTAAAGAAGACATCAAAGTGTCAAATAA	2.56	A	gaaga
gi|210132169|gb|CP001217.1| Helicobacter pylori P12	m6A	24669	24669	195	+	134	TGAAACAAATCCATTAGTCCATGGGAATTTCCATCTTTCTC	6.23	A	catg
gi|210132169|gb|CP001217.1| Helicobacter pylori P12	m6A	24670	24670	187	-	142	GGAGAAAGATGGAAATTCCCATGGACTAATGGATTTGTTTC	3.89	A	catg
gi|210132169|gb|CP001217.1| Helicobacter pylori P12	m6A	24888	24888	195	-	150	ATGTGCCAGCAAATGGAGGGACTACCATTACTTGCGATTCA	4.57	A	gngrga
gi|210132169|gb|CP001217.1| Helicobacter pylori P12	m6A	24892	24892	216	-	148	GAAAATGTGCCAGCAAATGGAGGGACTACCATTACTTGCGA	5.93	A	gagg
gi|210132169|gb|CP001217.1| Helicobacter pylori P12	m6A	24968	24968	212	+	170	AGCCAGGGCCACAAACGCTGATCGAATAGCTCATGACTTGC	4.19	A	gatc
gi|210132169|gb|CP001217.1| Helicobacter pylori P12	m6A	24969	24969	232	-	172	GGCAAGTCATGAGCTATTCGATCAGCGTTTGTGGCCCTGGC	6.73	A	gatc
gi|210132169|gb|CP001217.1| Helicobacter pylori P12	m6A	24978	24978	259	-	167	CGGGGTTGTGGCAAGTCATGAGCTATTCGATCAGCGTTTGT	6.88	A	tcnnga
gi|210132169|gb|CP001217.1| Helicobacter pylori P12	m6A	24980	24980	259	+	175	AAACGCTGATCGAATAGCTCATGACTTGCCACAACCCCGCT	6.72	A	catg
gi|210132169|gb|CP001217.1| Helicobacter pylori P12	m6A	24983	24983	246	+	170	CGCTGATCGAATAGCTCATGACTTGCCACAACCCCGCTGCT	5.68	A	tcnnga
gi|210132169|gb|CP001217.1| Helicobacter pylori P12	m6A	25042	25042	242	+	164	ACCGCTTGATACGCCGGGGAATTCTTTTTATCATTGATTAA	6.38	A	grnaannnnnnntayc
gi|210132169|gb|CP001217.1| Helicobacter pylori P12	m6A	25043	25043	206	-	163	TTTAATCAATGATAAAAAGAATTCCCCGGCGTATCAAGCGG	3.74	A	gaattc
gi|210132169|gb|CP001217.1| Helicobacter pylori P12	m6A	25050	25050	251	-	162	CGAAGAATTTAATCAATGATAAAAAGAATTCCCCGGCGTAT	8.41	A	grtannnnnnnttnyc
gi|210132169|gb|CP001217.1| Helicobacter pylori P12	m6A	25115	25115	210	-	167	TCTTATCAGGCAGTCCGCAGACCCGAACGCTATCAATAACG	5.25	A	gacc
gi|210132169|gb|CP001217.1| Helicobacter pylori P12	m6A	25195	25195	290	+	173	CTTTCATAGCTGTCTGAGAGATCTTGAATGCCTTTGGTGTT	8.14	A	gngrga
gi|210132169|gb|CP001217.1| Helicobacter pylori P12	m6A	25196	25196	241	-	178	AAACACCAAAGGCATTCAAGATCTCTCAGACAGCTATGAAA	4.24	A	tcnnga
gi|210132169|gb|CP001217.1| Helicobacter pylori P12	m6A	25201	25201	230	+	176	TAGCTGTCTGAGAGATCTTGAATGCCTTTGGTGTTTTTCAC	4.78	A	tcnnga
gi|210132169|gb|CP001217.1| Helicobacter pylori P12	m6A	25276	25276	71	-	169	GTTTCCGCTTTAAGCGCTGAAGACAACGGCTTTTTTGTGAG	2.34	A	gaaga
gi|210132169|gb|CP001217.1| Helicobacter pylori P12	m6A	25337	25337	111	+	192	ATGACAGAAATTTTTTCTTCATGTTTTCTCCTTTTATTACT	2.41	A	catg
gi|210132169|gb|CP001217.1| Helicobacter pylori P12	m6A	25338	25338	235	-	183	AAGTAATAAAAGGAGAAAACATGAAGAAAAAATTTCTGTCA	4.75	A	catg
gi|210132169|gb|CP001217.1| Helicobacter pylori P12	m6A	25412	25412	285	+	185	GAAGTGTGTCTTTAAGTAAGACCATACCGCAAGCTTTCGTT	6.14	A	gacc
gi|210132169|gb|CP001217.1| Helicobacter pylori P12	m6A	25446	25446	212	-	187	TTAATATCAAAATCCCATTAATTTATACTATATTAACGAAA	3.49	A	attaat
gi|210132169|gb|CP001217.1| Helicobacter pylori P12	m6A	25449	25449	322	+	192	CGTTAATATAGTATAAATTAATGGGATTTTGATATTAATTA	6.5	A	attaat
gi|210132169|gb|CP001217.1| Helicobacter pylori P12	m6A	25463	25463	257	-	189	AGGGCAAAAACGCCTAATTAATATCAAAATCCCATTAATTT	4.75	A	attaat
gi|210132169|gb|CP001217.1| Helicobacter pylori P12	m6A	25466	25466	304	+	179	TTAATGGGATTTTGATATTAATTAGGCGTTTTTGCCCTTTC	7.93	A	attaat
gi|210132169|gb|CP001217.1| Helicobacter pylori P12	m6A	25547	25547	241	-	189	ATCTCATTTCTTTTAAAATGACCTTTATTGGTTTAATATTT	6.38	A	gacc
gi|210132169|gb|CP001217.1| Helicobacter pylori P12	m6A	25680	25680	304	+	197	TTTTCTTAAATTTTCTTAAGAGGAGCGTTTTGCAATCATTT	8.6	A	gagg
gi|210132169|gb|CP001217.1| Helicobacter pylori P12	m6A	25700	25700	195	-	195	AACCCTTGAGTTTTTGGGGGAAATGATTGCAAAACGCTCCT	4.03	A	gngrga
gi|210132169|gb|CP001217.1| Helicobacter pylori P12	m6A	25764	25764	164	+	202	TTGAGTTTTGGAGCGTTTGCATGCGGTTATTAAAAAAATAT	3.28	A	catg
gi|210132169|gb|CP001217.1| Helicobacter pylori P12	m6A	25765	25765	166	-	198	GATATTTTTTTAATAACCGCATGCAAACGCTCCAAAACTCA	3.13	A	catg
gi|210132169|gb|CP001217.1| Helicobacter pylori P12	m6A	25802	25802	301	+	197	TATCGCTCGCTTGGTGCGAGACGCTTACTCTTTTAAATAAG	6.72	A	gngrga
gi|210132169|gb|CP001217.1| Helicobacter pylori P12	m6A	25906	25906	251	+	166	AGACTTGTCTTGGGCGCGTGATCCTAGCTTGCGGACTTTTG	6.19	A	gatc
gi|210132169|gb|CP001217.1| Helicobacter pylori P12	m6A	25907	25907	266	-	172	TCAAAAGTCCGCAAGCTAGGATCACGCGCCCAAGACAAGTC	5.76	A	gatc
gi|210132169|gb|CP001217.1| Helicobacter pylori P12	m6A	25929	25929	180	+	170	CTAGCTTGCGGACTTTTGACATGCTCTAAAAGCTGAGCGCA	4.17	A	catg
gi|210132169|gb|CP001217.1| Helicobacter pylori P12	m6A	25930	25930	173	-	177	GTGCGCTCAGCTTTTAGAGCATGTCAAAAGTCCGCAAGCTA	3.47	A	catg
gi|210132169|gb|CP001217.1| Helicobacter pylori P12	m6A	26020	26020	238	+	154	GGATTTTTAAAGCCCTTAAGATCGTGCCGGAGTAAAAATCC	6.23	A	gatc
gi|210132169|gb|CP001217.1| Helicobacter pylori P12	m6A	26021	26021	230	-	158	TGGATTTTTACTCCGGCACGATCTTAAGGGCTTTAAAAATC	6.19	A	gatc
gi|210132169|gb|CP001217.1| Helicobacter pylori P12	m6A	26190	26190	224	+	153	TTTAAGATTTTAGCGCGCGGATCGTAGCTCTTATACACCCT	6.63	A	gatc
gi|210132169|gb|CP001217.1| Helicobacter pylori P12	m6A	26191	26191	248	-	156	TAGGGTGTATAAGAGCTACGATCCGCGCGCTAAAATCTTAA	5.8	A	gatc
gi|210132169|gb|CP001217.1| Helicobacter pylori P12	m6A	26224	26224	203	+	158	ACACCCTATGCCCAAAGCCCATGAGTTTGAAATTGTCGTTT	5.27	A	catg
gi|210132169|gb|CP001217.1| Helicobacter pylori P12	m6A	26225	26225	108	-	158	AAAACGACAATTTCAAACTCATGGGCTTTGGGCATAGGGTG	2.64	A	catg
gi|210132169|gb|CP001217.1| Helicobacter pylori P12	m6A	26334	26334	162	+	148	ACTTTTTCATTCGCTCCGCCATGCAAATGCCCCCACAAAGC	3.68	A	catg
gi|210132169|gb|CP001217.1| Helicobacter pylori P12	m6A	26335	26335	202	-	150	CGCTTTGTGGGGGCATTTGCATGGCGGAGCGAATGAAAAAG	4.81	A	catg
gi|210132169|gb|CP001217.1| Helicobacter pylori P12	m6A	26426	26426	198	+	135	ATTCCTTACCGTGGTAGAAGAGGCGTTTTGCCCATGGTCAG	6.26	A	gagg
gi|210132169|gb|CP001217.1| Helicobacter pylori P12	m6A	26439	26439	178	+	132	GTAGAAGAGGCGTTTTGCCCATGGTCAGCGTGTAGGGTTAG	4.28	A	catg
gi|210132169|gb|CP001217.1| Helicobacter pylori P12	m6A	26440	26440	165	-	131	CCTAACCCTACACGCTGACCATGGGCAAAACGCCTCTTCTA	4.05	A	catg
gi|210132169|gb|CP001217.1| Helicobacter pylori P12	m6A	26443	26443	190	-	133	AATCCTAACCCTACACGCTGACCATGGGCAAAACGCCTCTT	6.49	A	gacc
gi|210132169|gb|CP001217.1| Helicobacter pylori P12	m6A	26544	26544	202	-	137	AATATCCTTTTCATGCTGAGAGGGTATCCTTATAGCCGCTT	6.84	A	gagg
gi|210132169|gb|CP001217.1| Helicobacter pylori P12	m6A	26551	26551	176	+	139	TATAAGGATACCCTCTCAGCATGAAAAGGATATTTTCCACA	4.57	A	catg
gi|210132169|gb|CP001217.1| Helicobacter pylori P12	m6A	26552	26552	105	-	135	ATGTGGAAAATATCCTTTTCATGCTGAGAGGGTATCCTTAT	2.93	A	catg
gi|210132169|gb|CP001217.1| Helicobacter pylori P12	m6A	26587	26587	170	-	118	AGCGCCTATCATTTATCCGGATATCGCACGCTCTTATGTGG	4.64	A	tcnnga
gi|210132169|gb|CP001217.1| Helicobacter pylori P12	m6A	26592	26592	171	+	120	TAAGAGCGTGCGATATCCGGATAAATGATAGGCGCTCCCAC	5.55	A	tcnnga
gi|210132169|gb|CP001217.1| Helicobacter pylori P12	m6A	26607	26607	172	-	110	TGCTATCGTAATGAAGTGGGAGCGCCTATCATTTATCCGGA	9.01	A	gngrga
gi|210132169|gb|CP001217.1| Helicobacter pylori P12	m6A	26663	26663	148	-	105	ATTACCAAACGATGGCCAGAAGGATTGTCGCTAAAATCCCC	7.23	A	gaagg
gi|210132169|gb|CP001217.1| Helicobacter pylori P12	m6A	26698	26698	49	+	115	GGTAATCTTCTTCAGTGTGCATGTTTTGGTGCGTGGAATAA	1.98	A	catg
gi|210132169|gb|CP001217.1| Helicobacter pylori P12	m6A	26699	26699	109	-	108	TTTATTCCACGCACCAAAACATGCACACTGAAGAAGATTAC	2.88	A	catg
gi|210132169|gb|CP001217.1| Helicobacter pylori P12	m6A	26791	26791	144	+	116	TACTAGGGAAAGCTGAAAACATGTTCAATAAGCTCTCATGC	3.58	A	catg
gi|210132169|gb|CP001217.1| Helicobacter pylori P12	m6A	26792	26792	119	-	106	TGCATGAGAGCTTATTGAACATGTTTTCAGCTTTCCCTAGT	3.58	A	catg
gi|210132169|gb|CP001217.1| Helicobacter pylori P12	m6A	26808	26808	55	+	114	AACATGTTCAATAAGCTCTCATGCACAAAGCTTCTGTGGCG	2.06	A	catg
gi|210132169|gb|CP001217.1| Helicobacter pylori P12	m6A	26809	26809	125	-	106	ACGCCACAGAAGCTTTGTGCATGAGAGCTTATTGAACATGT	4.36	A	catg
gi|210132169|gb|CP001217.1| Helicobacter pylori P12	m6A	26857	26857	154	-	109	GGAATTACCCAAAAATCAAGATGAAAGCTTGGAATTTGAAC	6.13	A	tcnnga
gi|210132169|gb|CP001217.1| Helicobacter pylori P12	m6A	26862	26862	212	+	118	AATTCCAAGCTTTCATCTTGATTTTTGGGTAATTCCCCTGT	5.97	A	tcnnga
gi|210132169|gb|CP001217.1| Helicobacter pylori P12	m6A	26946	26946	158	-	109	AAAGGCGAATTGTATTACAGAGGGCATAGAATAGAAGATTT	6.61	A	gagg
gi|210132169|gb|CP001217.1| Helicobacter pylori P12	m6A	27012	27012	96	+	118	GATTGGCACCCGGCGGTAGAAGAATACCCTGGATCGTAAGA	4.01	A	gaaga
gi|210132169|gb|CP001217.1| Helicobacter pylori P12	m6A	27024	27024	193	+	123	GCGGTAGAAGAATACCCTGGATCGTAAGAAAAAAACCCGGT	6.35	A	gatc
gi|210132169|gb|CP001217.1| Helicobacter pylori P12	m6A	27025	27025	200	-	125	GACCGGGTTTTTTTCTTACGATCCAGGGTATTCTTCTACCG	5.1	A	gatc
gi|210132169|gb|CP001217.1| Helicobacter pylori P12	m6A	27044	27044	155	-	122	TTTCCAAGCTTTTTGAAACGACCGGGTTTTTTTCTTACGAT	5.8	A	gacc
gi|210132169|gb|CP001217.1| Helicobacter pylori P12	m6A	27354	27354	204	+	120	TTTATAAAAAGGATTGAGAGATGGCTTACAACCCTAAAATT	6.15	A	gngrga
gi|210132169|gb|CP001217.1| Helicobacter pylori P12	m6A	27391	27391	216	+	120	AATTTTACAAAAGCCTAAAGAGGGCGAAGAAATTACGATTA	7.09	A	gagg
gi|210132169|gb|CP001217.1| Helicobacter pylori P12	m6A	27427	27427	107	+	121	GATTAAAGACAACAAATTGCATGTGCCAAACCACCCCATTA	4.58	A	catg
gi|210132169|gb|CP001217.1| Helicobacter pylori P12	m6A	27428	27428	121	-	125	ATAATGGGGTGGTTTGGCACATGCAATTTGTTGTCTTTAAT	3.57	A	catg
gi|210132169|gb|CP001217.1| Helicobacter pylori P12	m6A	27460	27460	155	+	123	CCCCATTATCCCTTTCATTGAGGGCGATGGCATTGGATCAG	5.54	A	gagg
gi|210132169|gb|CP001217.1| Helicobacter pylori P12	m6A	27476	27476	180	+	123	ATTGAGGGCGATGGCATTGGATCAGATATTACCCCTGCGAT	4.45	A	gatc
gi|210132169|gb|CP001217.1| Helicobacter pylori P12	m6A	27477	27477	224	-	132	CATCGCAGGGGTAATATCTGATCCAATGCCATCGCCCTCAA	4.55	A	gatc
gi|210132169|gb|CP001217.1| Helicobacter pylori P12	m6A	27543	27543	152	+	122	AAAAGGCTTATAAGGGCGAGAAAAAAATCGCATGGTATGAG	5.64	A	gngrga
gi|210132169|gb|CP001217.1| Helicobacter pylori P12	m6A	27555	27555	141	-	127	GCCCACAAACACCTCATACCATGCGATTTTTTTCTCGCCCT	3.93	A	catg
gi|210132169|gb|CP001217.1| Helicobacter pylori P12	m6A	27562	27562	114	+	123	GAAAAAAATCGCATGGTATGAGGTGTTTGTGGGCGAAAAAT	4	A	gagg
gi|210132169|gb|CP001217.1| Helicobacter pylori P12	m6A	27601	27601	186	+	125	ATGCTATCAAAAATTTAAAGATCACAAAGAGTTAAGCCCCG	5.65	A	gatc
gi|210132169|gb|CP001217.1| Helicobacter pylori P12	m6A	27602	27602	186	-	129	TCGGGGCTTAACTCTTTGTGATCTTTAAATTTTTGATAGCA	5.35	A	gatc
gi|210132169|gb|CP001217.1| Helicobacter pylori P12	m6A	27693	27693	157	+	119	TCTCTATTAAAGGGCCTTTGACCACGCCTATTGGTGAGGGG	5.82	A	gacc
gi|210132169|gb|CP001217.1| Helicobacter pylori P12	m6A	27709	27709	186	+	128	TTTGACCACGCCTATTGGTGAGGGGTTTAGATCTTTGAATG	7.1	A	gagg
gi|210132169|gb|CP001217.1| Helicobacter pylori P12	m6A	27719	27719	197	+	129	CCTATTGGTGAGGGGTTTAGATCTTTGAATGTAGCGTTACG	6.7	A	gatc
gi|210132169|gb|CP001217.1| Helicobacter pylori P12	m6A	27720	27720	208	-	134	GCGTAACGCTACATTCAAAGATCTAAACCCCTCACCAATAG	5.47	A	gatc
gi|210132169|gb|CP001217.1| Helicobacter pylori P12	m6A	27751	27751	195	+	132	AGCGTTACGCCAAAAAATGGATCTGTATGTGTGCTTGAGAC	4.38	A	gatc
gi|210132169|gb|CP001217.1| Helicobacter pylori P12	m6A	27752	27752	184	-	139	GGTCTCAAGCACACATACAGATCCATTTTTTGGCGTAACGC	4.18	A	gatc
gi|210132169|gb|CP001217.1| Helicobacter pylori P12	m6A	27770	27770	191	+	132	GATCTGTATGTGTGCTTGAGACCGGTTAGGTGGTATGGGAG	5.75	A	gacc
gi|210132169|gb|CP001217.1| Helicobacter pylori P12	m6A	27881	27881	168	+	125	GCGGGCATTGAATGGCAAGAAGGCAGCGTAGAAGCGAAAAA	5.17	A	gaagg
gi|210132169|gb|CP001217.1| Helicobacter pylori P12	m6A	27992	27992	129	+	124	GTAAAACCCATTAGTAAGGAAGGCACAGAGAGGCTGGTGAA	4.03	A	gaagg
gi|210132169|gb|CP001217.1| Helicobacter pylori P12	m6A	28002	28002	167	+	138	TTAGTAAGGAAGGCACAGAGAGGCTGGTGAAAAAAGCGATT	5.49	A	gagg
gi|210132169|gb|CP001217.1| Helicobacter pylori P12	m6A	28078	28078	184	-	127	CCCCTTCGGTGTATTTCATGATGTTACCTTTATGCACAAAA	5.94	A	tcnnga
gi|210132169|gb|CP001217.1| Helicobacter pylori P12	m6A	28081	28081	222	-	127	ACGCCCCTTCGGTGTATTTCATGATGTTACCTTTATGCACA	7.64	A	catg
gi|210132169|gb|CP001217.1| Helicobacter pylori P12	m6A	28083	28083	121	+	129	TGCATAAAGGTAACATCATGAAATACACCGAAGGGGCGTTC	3.26	A	tcnnga
gi|210132169|gb|CP001217.1| Helicobacter pylori P12	m6A	28094	28094	230	+	130	AACATCATGAAATACACCGAAGGGGCGTTCATGAAGTGGGG	7.81	A	gaagg
gi|210132169|gb|CP001217.1| Helicobacter pylori P12	m6A	28102	28102	183	-	130	GCGCATAGCCCCACTTCATGAACGCCCCTTCGGTGTATTTC	5.83	A	tcnnga
gi|210132169|gb|CP001217.1| Helicobacter pylori P12	m6A	28107	28107	161	+	135	ACACCGAAGGGGCGTTCATGAAGTGGGGCTATGCGCTCGCT	4.19	A	tcnnga
gi|210132169|gb|CP001217.1| Helicobacter pylori P12	m6A	28166	28166	179	+	133	CAAGTCATTGATAAAGGCCCATGGTGTTCTTTGAAAAACCC	4.18	A	catg
gi|210132169|gb|CP001217.1| Helicobacter pylori P12	m6A	28167	28167	120	-	125	AGGGTTTTTCAAAGAACACCATGGGCCTTTATCAATGACTT	3.07	A	catg
gi|210132169|gb|CP001217.1| Helicobacter pylori P12	m6A	28218	28218	155	+	133	AAGAAATCATCATTAAAGACATGATCGCTGACGCGTTTTTG	3.84	A	catg
gi|210132169|gb|CP001217.1| Helicobacter pylori P12	m6A	28219	28219	91	-	123	GCAAAAACGCGTCAGCGATCATGTCTTTAATGATGATTTCT	2.64	A	catg
gi|210132169|gb|CP001217.1| Helicobacter pylori P12	m6A	28221	28221	204	+	132	AAATCATCATTAAAGACATGATCGCTGACGCGTTTTTGCAA	5.34	A	gatc
gi|210132169|gb|CP001217.1| Helicobacter pylori P12	m6A	28222	28222	159	-	121	GTTGCAAAAACGCGTCAGCGATCATGTCTTTAATGATGATT	5.43	A	gatc
gi|210132169|gb|CP001217.1| Helicobacter pylori P12	m6A	28281	28281	186	+	132	GCGAATACAGCGTCATTGCGACCATGAATTTGAATGGGGAT	5.15	A	gacc
gi|210132169|gb|CP001217.1| Helicobacter pylori P12	m6A	28284	28284	198	+	134	AATACAGCGTCATTGCGACCATGAATTTGAATGGGGATTAT	4.99	A	catg
gi|210132169|gb|CP001217.1| Helicobacter pylori P12	m6A	28285	28285	121	-	122	TATAATCCCCATTCAAATTCATGGTCGCAATGACGCTGTAT	3.24	A	catg
gi|210132169|gb|CP001217.1| Helicobacter pylori P12	m6A	28380	28380	97	+	140	ATCTCAACGACACAGTGGGCATGTTTGAAGCCACCCATGGC	2.74	A	catg
gi|210132169|gb|CP001217.1| Helicobacter pylori P12	m6A	28381	28381	104	-	128	TGCCATGGGTGGCTTCAAACATGCCCACTGTGTCGTTGAGA	2.49	A	catg
gi|210132169|gb|CP001217.1| Helicobacter pylori P12	m6A	28396	28396	202	+	137	GGGCATGTTTGAAGCCACCCATGGCACCGCTCCTAAATACG	5.85	A	catg
gi|210132169|gb|CP001217.1| Helicobacter pylori P12	m6A	28397	28397	126	-	125	GCGTATTTAGGAGCGGTGCCATGGGTGGCTTCAAACATGCC	3.13	A	catg
gi|210132169|gb|CP001217.1| Helicobacter pylori P12	m6A	28443	28443	195	-	137	TTCCGCGCTCAAAATAATAGACCCCGGATTGACTTTATCCA	6.2	A	gacc
gi|210132169|gb|CP001217.1| Helicobacter pylori P12	m6A	28506	28506	194	+	149	GGGTGGAAGCGGCTGATTTGATCGTCTCTGCGATGGAAAAA	6.01	A	gatc
gi|210132169|gb|CP001217.1| Helicobacter pylori P12	m6A	28507	28507	155	-	141	CTTTTTCCATCGCAGAGACGATCAAATCAGCCGCTTCCACC	3.74	A	gatc
gi|210132169|gb|CP001217.1| Helicobacter pylori P12	m6A	28601	28601	244	+	157	AAAGAAGTGAAATGCTCTGAATTCGCTAATGTGATGATTGA	7.39	A	gaattc
gi|210132169|gb|CP001217.1| Helicobacter pylori P12	m6A	28602	28602	199	-	136	TTCAATCATCACATTAGCGAATTCAGAGCATTTCACTTCTT	4.57	A	gaattc
gi|210132169|gb|CP001217.1| Helicobacter pylori P12	m6A	28626	28626	204	+	165	CTAATGTGATGATTGAAAACATGTGAAAGAGCGTTTTTTAG	4.04	A	catg
gi|210132169|gb|CP001217.1| Helicobacter pylori P12	m6A	28627	28627	122	-	145	CCTAAAAAACGCTCTTTCACATGTTTTCAATCATCACATTA	3.15	A	catg
gi|210132169|gb|CP001217.1| Helicobacter pylori P12	m6A	28744	28744	204	+	152	TTTTGTTCATTTTAACGGCGATCTTTTTGGCGCTCATGCTT	4.45	A	gatc
gi|210132169|gb|CP001217.1| Helicobacter pylori P12	m6A	28745	28745	205	-	135	AAAGCATGAGCGCCAAAAAGATCGCCGTTAAAATGAACAAA	6.76	A	gatc
gi|210132169|gb|CP001217.1| Helicobacter pylori P12	m6A	28759	28759	154	+	154	CGGCGATCTTTTTGGCGCTCATGCTTTTGGTGAGCTATTGC	3.29	A	catg
gi|210132169|gb|CP001217.1| Helicobacter pylori P12	m6A	28760	28760	180	-	137	TGCAATAGCTCACCAAAAGCATGAGCGCCAAAAAGATCGCC	4.94	A	catg
gi|210132169|gb|CP001217.1| Helicobacter pylori P12	m6A	28780	28780	149	+	154	TGCTTTTGGTGAGCTATTGCATGCCCCATTATAGTGCGGCT	2.96	A	catg
gi|210132169|gb|CP001217.1| Helicobacter pylori P12	m6A	28907	28907	228	+	154	CTATTTTGTGCAAACTTACGATCCTAAAGATCAAAAAAGCG	6.28	A	gatc
gi|210132169|gb|CP001217.1| Helicobacter pylori P12	m6A	28908	28908	216	-	136	ACGCTTTTTTGATCTTTAGGATCGTAAGTTTGCACAAAATA	5.77	A	gatc
gi|210132169|gb|CP001217.1| Helicobacter pylori P12	m6A	28916	28916	246	+	154	GCAAACTTACGATCCTAAAGATCAAAAAAGCGTAACCGTTT	6.38	A	gatc
gi|210132169|gb|CP001217.1| Helicobacter pylori P12	m6A	28917	28917	158	-	136	TAAACGGTTACGCTTTTTTGATCTTTAGGATCGTAAGTTTG	3.83	A	gatc
gi|210132169|gb|CP001217.1| Helicobacter pylori P12	modified_base	28947	28947	47	+	146	GTAACCGTTTATCGTAACGAAGACACGCGCTTTGGCTTCCC	2.48	A	gaaga
gi|210132169|gb|CP001217.1| Helicobacter pylori P12	m6A	29004	29004	237	-	139	TTGACTAAACTTTGAGCGAGAGCTGAAATATCAGCCGAATT	9	A	gngrga
gi|210132169|gb|CP001217.1| Helicobacter pylori P12	m6A	29059	29059	184	+	155	TGAAATACTATGGTTGGCGGATCAATTTGTTTAACATGTTC	4.1	A	gatc
gi|210132169|gb|CP001217.1| Helicobacter pylori P12	m6A	29060	29060	216	-	142	GGAACATGTTAAACAAATTGATCCGCCAACCATAGTATTTC	6.07	A	gatc
gi|210132169|gb|CP001217.1| Helicobacter pylori P12	m6A	29074	29074	98	+	158	GGCGGATCAATTTGTTTAACATGTTCCCTAATGTGATTTTT	2.52	A	catg
gi|210132169|gb|CP001217.1| Helicobacter pylori P12	m6A	29075	29075	153	-	136	AAAAAATCACATTAGGGAACATGTTAAACAAATTGATCCGC	4.81	A	catg
gi|210132169|gb|CP001217.1| Helicobacter pylori P12	m6A	29171	29171	169	-	133	AGCTCGCGCTGATAAAAAAGACCATTAACAGCAAAGCGTAT	5.69	A	gacc
gi|210132169|gb|CP001217.1| Helicobacter pylori P12	m6A	29223	29223	172	-	128	AACAAAGCCTAAAAGAATTAATGAGCTTTGCTCTTAAATAA	7.41	A	attaat
gi|210132169|gb|CP001217.1| Helicobacter pylori P12	m6A	29226	29226	181	+	132	TTTAAGAGCAAAGCTCATTAATTCTTTTAGGCTTTGTTGGA	5.42	A	attaat
gi|210132169|gb|CP001217.1| Helicobacter pylori P12	m6A	29247	29247	188	+	134	TTCTTTTAGGCTTTGTTGGAAAATCACAATAGGGTTATTAG	5.95	A	gaannnnnnnntag
gi|210132169|gb|CP001217.1| Helicobacter pylori P12	m6A	29256	29256	198	-	124	ATACACGCTCTAATAACCCTATTGTGATTTTCCAACAAAGC	7.06	A	ctannnnnnnnttc
gi|210132169|gb|CP001217.1| Helicobacter pylori P12	m6A	29327	29327	171	-	123	AATCGCTATCAATTTGAGGGAAAACAACGTCGCTTTTCACA	5.02	A	gngrga
gi|210132169|gb|CP001217.1| Helicobacter pylori P12	m6A	29331	29331	196	-	131	ATAAAATCGCTATCAATTTGAGGGAAAACAACGTCGCTTTT	5.47	A	gagg
gi|210132169|gb|CP001217.1| Helicobacter pylori P12	m6A	29367	29367	232	+	145	TTTATAGTCTAGTTGGTGGGATTTCAATAAAAAATCATTCA	6.81	A	gngrga
gi|210132169|gb|CP001217.1| Helicobacter pylori P12	m6A	29399	29399	195	-	132	TGACAATTTGGGCTTGATTAATGATTGTTTGCTGAATGATT	8.01	A	attaat
gi|210132169|gb|CP001217.1| Helicobacter pylori P12	m6A	29402	29402	222	+	135	CATTCAGCAAACAATCATTAATCAAGCCCAAATTGTCATGG	7.35	A	attaat
gi|210132169|gb|CP001217.1| Helicobacter pylori P12	m6A	29419	29419	190	+	140	TTAATCAAGCCCAAATTGTCATGGCTAATCAAAAGCATTTT	4.34	A	catg
gi|210132169|gb|CP001217.1| Helicobacter pylori P12	m6A	29420	29420	213	-	130	CAAAATGCTTTTGATTAGCCATGACAATTTGGGCTTGATTA	5.56	A	catg
gi|210132169|gb|CP001217.1| Helicobacter pylori P12	m6A	29468	29468	53	+	138	ATTTTAGGGCAAAATTTAGCATGTTTTCTTCCAAAGTGATA	1.98	A	catg
gi|210132169|gb|CP001217.1| Helicobacter pylori P12	m6A	29469	29469	127	-	125	CTATCACTTTGGAAGAAAACATGCTAAATTTTGCCCTAAAA	3.14	A	catg
gi|210132169|gb|CP001217.1| Helicobacter pylori P12	m6A	29512	29512	160	-	115	TACGATTTAGTCATCGTTGAAGGGGCTGGGGGGCTATGCGT	5.29	A	gaagg
gi|210132169|gb|CP001217.1| Helicobacter pylori P12	m6A	29552	29552	211	+	119	AAGTTTTGGTGAAATTTTGAAGGCGTTGGATTAAATGATTG	6.57	A	gaagg
gi|210132169|gb|CP001217.1| Helicobacter pylori P12	m6A	29593	29593	196	+	126	GTGTCAATGGGGGCGTTTGGATCTTCTTCTTGTTGGGCGAT	6.03	A	gatc
gi|210132169|gb|CP001217.1| Helicobacter pylori P12	m6A	29594	29594	208	-	122	CATCGCCCAACAAGAAGAAGATCCAAACGCCCCCATTGACA	6.28	A	gatc
gi|210132169|gb|CP001217.1| Helicobacter pylori P12	m6A	29615	29615	180	+	122	CTTCTTCTTGTTGGGCGATGAGGGGGGCTGAAGCTTTAGCG	7.62	A	gagg
gi|210132169|gb|CP001217.1| Helicobacter pylori P12	m6A	29674	29674	176	+	128	TCTTTTAAGGTTAAAGAGCGATCTAAAAGGCGGTTATCTTG	4.23	A	gatc
gi|210132169|gb|CP001217.1| Helicobacter pylori P12	m6A	29675	29675	209	-	123	GCAAGATAACCGCCTTTTAGATCGCTCTTTAACCTTAAAAG	6.34	A	gatc
gi|210132169|gb|CP001217.1| Helicobacter pylori P12	m6A	29814	29814	54	+	125	TTGGGCTAATAGCCTAGCGCATGTGGTTTTTCCGGCATTCG	2.03	A	catg
gi|210132169|gb|CP001217.1| Helicobacter pylori P12	m6A	29815	29815	124	-	110	ACGAATGCCGGAAAAACCACATGCGCTAGGCTATTAGCCCA	3.48	A	catg
gi|210132169|gb|CP001217.1| Helicobacter pylori P12	m6A	29858	29858	112	+	123	TAGTCGCGCTGATAAAAAGCATGGTTTAACTTTTAAAATGG	2.67	A	catg
gi|210132169|gb|CP001217.1| Helicobacter pylori P12	m6A	29859	29859	76	-	110	ACCATTTTAAAAGTTAAACCATGCTTTTTATCAGCGCGACT	2.53	A	catg
gi|210132169|gb|CP001217.1| Helicobacter pylori P12	m6A	29888	29888	162	-	107	ATTGAGCGCTCAAATCTTTGAGGGTGCTTACCATTTTAAAA	6.25	A	gagg
gi|210132169|gb|CP001217.1| Helicobacter pylori P12	m6A	29975	29975	147	-	103	TTTAAGCGACCAAGCGTTTGAGGAGTTAGTGATTGAAGTCC	7.06	A	gagg
gi|210132169|gb|CP001217.1| Helicobacter pylori P12	m6A	29987	29987	122	-	106	TATTGATAACCCTTTAAGCGACCAAGCGTTTGAGGAGTTAG	4.27	A	gacc
gi|210132169|gb|CP001217.1| Helicobacter pylori P12	m6A	30086	30086	201	-	111	TACCGCCATAGAGCAAGCAGAGGGCGTTAGACTAACTTATG	6.47	A	gagg
gi|210132169|gb|CP001217.1| Helicobacter pylori P12	m6A	30466	30466	212	-	147	CCTATAAACTTTGATGAGAGACTAGGGGTAGCAGACTTTGT	7.31	A	gngrga
gi|210132169|gb|CP001217.1| Helicobacter pylori P12	m6A	30527	30527	255	-	151	CAAATATGGTGTATCCTTTGAGGATTTGGTTGTTAAGTCTA	8.53	A	gagg
gi|210132169|gb|CP001217.1| Helicobacter pylori P12	m6A	30587	30587	221	-	144	CGCTCTCACAAGATTACAAGACCAAGTCTATACATTCTTTA	6.28	A	gacc
gi|210132169|gb|CP001217.1| Helicobacter pylori P12	m6A	30604	30604	226	+	139	TGGTCTTGTAATCTTGTGAGAGCGTTTGGTAAATCACTAGG	10.37	A	gngrga
gi|210132169|gb|CP001217.1| Helicobacter pylori P12	m6A	30705	30705	221	+	151	GCTTACCAATTCCACTTGATACCTGTCGTTTTCAAGCACAA	5.11	A	grtannnnnnnttnyc
gi|210132169|gb|CP001217.1| Helicobacter pylori P12	m6A	30713	30713	238	-	151	GAACGCTATTGTGCTTGAAAACGACAGGTATCAAGTGGAAT	6.5	A	grnaannnnnnntayc
gi|210132169|gb|CP001217.1| Helicobacter pylori P12	m6A	30732	30732	221	-	164	AGGCGATTTGCTATTGCGAGAACGCTATTGTGCTTGAAAAC	4.74	A	gngrga
gi|210132169|gb|CP001217.1| Helicobacter pylori P12	m6A	30752	30752	246	-	164	GGGGAGACATTTTGACCAAGAGGCGATTTGCTATTGCGAGA	5.92	A	gagg
gi|210132169|gb|CP001217.1| Helicobacter pylori P12	m6A	30758	30758	195	-	158	CCTATTGGGGAGACATTTTGACCAAGAGGCGATTTGCTATT	4.54	A	gacc
gi|210132169|gb|CP001217.1| Helicobacter pylori P12	m6A	30766	30766	185	-	162	GAATTACTCCTATTGGGGAGACATTTTGACCAAGAGGCGAT	4.96	A	gngrga
gi|210132169|gb|CP001217.1| Helicobacter pylori P12	m6A	30824	30824	233	+	171	TGTTACTAGGCTCGTGTGAGAATACAAAGAAGCTAACTTCT	4.72	A	gngrga
gi|210132169|gb|CP001217.1| Helicobacter pylori P12	m6A	30926	30926	269	-	182	AGAGCTAAAATCTCTATTAGACCAAAAGAGACACTTTTTAG	6.54	A	gacc
gi|210132169|gb|CP001217.1| Helicobacter pylori P12	m6A	31016	31016	229	-	169	CAGCAAAGCCACAATGAGAGACTTTATGTCTAGCGATAAAT	4.68	A	gngrga
gi|210132169|gb|CP001217.1| Helicobacter pylori P12	m6A	31059	31059	248	-	169	TGGTTAGTGTGTTAGGTGAGAGTTATGTTGATAAGTTTTTA	5.52	A	gngrga
gi|210132169|gb|CP001217.1| Helicobacter pylori P12	m6A	31075	31075	266	+	177	TAACTCTCACCTAACACACTAACCAAAATTTCATAAATCTC	12.69	A	ctannnnnnnnttc
gi|210132169|gb|CP001217.1| Helicobacter pylori P12	m6A	31084	31084	248	-	176	TTAGTTGGGGAGATTTATGAAATTTTGGTTAGTGTGTTAGG	5.08	A	gaannnnnnnntag
gi|210132169|gb|CP001217.1| Helicobacter pylori P12	m6A	31092	31092	244	-	172	ATGCGACTTTAGTTGGGGAGATTTATGAAATTTTGGTTAGT	6.45	A	gngrga
gi|210132169|gb|CP001217.1| Helicobacter pylori P12	m6A	31123	31123	230	+	170	AAAGTCGCATATTCAGGGAGAACTTTACCTTGTGGCATAAA	6.6	A	gngrga
gi|210132169|gb|CP001217.1| Helicobacter pylori P12	m6A	31175	31175	263	-	165	TTTAGCTCAAGTGAAAGGAGACCTAACACAACCCATTAAAG	6.68	A	gacc
gi|210132169|gb|CP001217.1| Helicobacter pylori P12	m6A	31271	31271	244	-	174	TATTAAAGACTTTAATGCTGACCAAAGAAAATTGTTGATGA	5.86	A	gacc
gi|210132169|gb|CP001217.1| Helicobacter pylori P12	m6A	31426	31426	187	-	171	TTTGGCGAGGAACTCTCACGACTTAAAAACGCAAAAGATAC	3.68	A	tcnnga
gi|210132169|gb|CP001217.1| Helicobacter pylori P12	m6A	31431	31431	249	+	155	TTTTGCGTTTTTAAGTCGTGAGAGTTCCTCGCCAAAGGCAT	6.74	A	tcnnga
gi|210132169|gb|CP001217.1| Helicobacter pylori P12	m6A	31433	31433	221	+	156	TTGCGTTTTTAAGTCGTGAGAGTTCCTCGCCAAAGGCATCT	4.74	A	gngrga
gi|210132169|gb|CP001217.1| Helicobacter pylori P12	m6A	31439	31439	250	-	162	GACATTAGATGCCTTTGGCGAGGAACTCTCACGACTTAAAA	6.3	A	gagg
gi|210132169|gb|CP001217.1| Helicobacter pylori P12	m6A	31474	31474	228	-	161	AGAGTAAAGGTAAAAGAGGGACTATCTTTAAGAGCGACATT	5.78	A	gngrga
gi|210132169|gb|CP001217.1| Helicobacter pylori P12	m6A	31478	31478	224	-	157	ACCTAGAGTAAAGGTAAAAGAGGGACTATCTTTAAGAGCGA	6.51	A	gagg
gi|210132169|gb|CP001217.1| Helicobacter pylori P12	m6A	31498	31498	202	-	160	AGACTAGCTAAATCAACTAGACCTAGAGTAAAGGTAAAAGA	5.38	A	gacc
gi|210132169|gb|CP001217.1| Helicobacter pylori P12	m6A	31649	31649	196	+	150	TGTCCTTTTCTTTAAGCGAGATTGTAGCGCTTTATCTTTGA	6.53	A	gngrga
gi|210132169|gb|CP001217.1| Helicobacter pylori P12	m6A	31682	31682	215	-	161	ATACCAAATAAACCCTAATGACCCGCTGAAAGCTCAAAGAT	4.11	A	gacc
gi|210132169|gb|CP001217.1| Helicobacter pylori P12	m6A	31787	31787	221	+	150	GAATGCTATAACGCTATTGAATTCGCTGTCAAATTAGCCCA	6.35	A	gaattc
gi|210132169|gb|CP001217.1| Helicobacter pylori P12	m6A	31788	31788	192	-	153	ATGGGCTAATTTGACAGCGAATTCAATAGCGTTATAGCATT	4.37	A	gaattc
gi|210132169|gb|CP001217.1| Helicobacter pylori P12	m6A	31819	31819	210	+	135	ATTAGCCCATTCGCTTAAAGAGGCCCGTTTCACTCTGTTGC	6.3	A	gagg
gi|210132169|gb|CP001217.1| Helicobacter pylori P12	m6A	31840	31840	133	+	131	GGCCCGTTTCACTCTGTTGCATGTGAGCATGGAAGTGTTTA	3.54	A	catg
gi|210132169|gb|CP001217.1| Helicobacter pylori P12	m6A	31841	31841	227	-	139	ATAAACACTTCCATGCTCACATGCAACAGAGTGAAACGGGC	5.72	A	catg
gi|210132169|gb|CP001217.1| Helicobacter pylori P12	m6A	31849	31849	189	-	135	CGCTATAAATAAACACTTCCATGCTCACATGCAACAGAGTG	4.74	A	catg
gi|210132169|gb|CP001217.1| Helicobacter pylori P12	m6A	31878	31878	206	+	127	TTATTTATAGCGAAAGCGGGATGATGGATTATGGCCAGACA	9.3	A	gngrga
gi|210132169|gb|CP001217.1| Helicobacter pylori P12	m6A	31980	31980	195	+	111	AAGAAAATATAGAGTGCGAGAGCGTTCTAAAAAGCGGTGAT	9.86	A	gngrga
gi|210132169|gb|CP001217.1| Helicobacter pylori P12	m6A	32014	32014	163	-	119	AATCCTTAGCCATATCCAAGACCACATCAATCAAATCACCG	4.68	A	gacc
gi|210132169|gb|CP001217.1| Helicobacter pylori P12	m6A	32136	32136	185	+	118	AATCCAGTATCCCTGTTGTGATCGCCAAATAGCATGAATAA	4.97	A	gatc
gi|210132169|gb|CP001217.1| Helicobacter pylori P12	m6A	32137	32137	179	-	128	CTTATTCATGCTATTTGGCGATCACAACAGGGATACTGGAT	4.29	A	gatc
gi|210132169|gb|CP001217.1| Helicobacter pylori P12	m6A	32149	32149	130	+	113	TGTTGTGATCGCCAAATAGCATGAATAAGCAACATGAAAGC	4.01	A	catg
gi|210132169|gb|CP001217.1| Helicobacter pylori P12	m6A	32150	32150	124	-	126	TGCTTTCATGTTGCTTATTCATGCTATTTGGCGATCACAAC	3.36	A	catg
gi|210132169|gb|CP001217.1| Helicobacter pylori P12	m6A	32162	32162	136	+	113	AAATAGCATGAATAAGCAACATGAAAGCATGGATAAGCGGC	4.22	A	catg
gi|210132169|gb|CP001217.1| Helicobacter pylori P12	m6A	32163	32163	169	-	127	TGCCGCTTATCCATGCTTTCATGTTGCTTATTCATGCTATT	4.57	A	catg
gi|210132169|gb|CP001217.1| Helicobacter pylori P12	m6A	32170	32170	91	+	116	TGAATAAGCAACATGAAAGCATGGATAAGCGGCATGAAAAT	2.59	A	catg
gi|210132169|gb|CP001217.1| Helicobacter pylori P12	m6A	32171	32171	134	-	127	CATTTTCATGCCGCTTATCCATGCTTTCATGTTGCTTATTC	3.37	A	catg
gi|210132169|gb|CP001217.1| Helicobacter pylori P12	m6A	32183	32183	117	+	113	TGAAAGCATGGATAAGCGGCATGAAAATGTATAACATACCC	3.76	A	catg
gi|210132169|gb|CP001217.1| Helicobacter pylori P12	m6A	32184	32184	196	-	123	TGGGTATGTTATACATTTTCATGCCGCTTATCCATGCTTTC	4.63	A	catg
gi|210132169|gb|CP001217.1| Helicobacter pylori P12	m6A	32213	32213	176	+	118	ATAACATACCCATCCCCACCATGGCGCAAGTGATCATGGTT	4.55	A	catg
gi|210132169|gb|CP001217.1| Helicobacter pylori P12	m6A	32214	32214	113	-	129	CAACCATGATCACTTGCGCCATGGTGGGGATGGGTATGTTA	3.41	A	catg
gi|210132169|gb|CP001217.1| Helicobacter pylori P12	m6A	32225	32225	174	+	119	TCCCCACCATGGCGCAAGTGATCATGGTTGATGACCCCATT	6.93	A	gatc
gi|210132169|gb|CP001217.1| Helicobacter pylori P12	m6A	32226	32226	136	-	128	TAATGGGGTCATCAACCATGATCACTTGCGCCATGGTGGGG	3.53	A	gatc
gi|210132169|gb|CP001217.1| Helicobacter pylori P12	m6A	32228	32228	146	+	119	CCACCATGGCGCAAGTGATCATGGTTGATGACCCCATTACG	3.88	A	catg
gi|210132169|gb|CP001217.1| Helicobacter pylori P12	m6A	32229	32229	214	-	132	TCGTAATGGGGTCATCAACCATGATCACTTGCGCCATGGTG	9.9	A	catg
gi|210132169|gb|CP001217.1| Helicobacter pylori P12	m6A	32238	32238	143	+	113	GCAAGTGATCATGGTTGATGACCCCATTACGACAGCGGAAT	4.85	A	gacc
gi|210132169|gb|CP001217.1| Helicobacter pylori P12	m6A	32264	32264	162	+	117	TTACGACAGCGGAATTTGTGATCTCTGCTTTGAGGGATTTT	5.83	A	gatc
gi|210132169|gb|CP001217.1| Helicobacter pylori P12	m6A	32265	32265	176	-	127	AAAAATCCCTCAAAGCAGAGATCACAAATTCCGCTGTCGTA	6.12	A	gatc
gi|210132169|gb|CP001217.1| Helicobacter pylori P12	m6A	32276	32276	161	+	116	AATTTGTGATCTCTGCTTTGAGGGATTTTTTTGACAAGTCT	5.37	A	gagg
gi|210132169|gb|CP001217.1| Helicobacter pylori P12	m6A	32280	32280	158	+	115	TGTGATCTCTGCTTTGAGGGATTTTTTTGACAAGTCTTTAG	5.52	A	gngrga
gi|210132169|gb|CP001217.1| Helicobacter pylori P12	m6A	32304	32304	169	+	114	TTTTGACAAGTCTTTAGAAGAGGCCAAAGCCCTCACATCAA	6.22	A	gagg
gi|210132169|gb|CP001217.1| Helicobacter pylori P12	m6A	32316	32316	194	-	128	CACGATGGATGCTTGATGTGAGGGCTTTGGCCTCTTCTAAA	4.74	A	gagg
gi|210132169|gb|CP001217.1| Helicobacter pylori P12	m6A	32332	32332	203	-	132	CAAACCCCACAGCCATCACGATGGATGCTTGATGTGAGGGC	6.38	A	tcnnga
gi|210132169|gb|CP001217.1| Helicobacter pylori P12	m6A	32337	32337	185	+	119	CACATCAAGCATCCATCGTGATGGCTGTGGGGTTTGTGGCG	5.63	A	tcnnga
gi|210132169|gb|CP001217.1| Helicobacter pylori P12	modified_base	32392	32392	55	+	128	ATTGCCAGGCATAGGGCAGCATGGGTTAGGGATAAGGCCAG	2.05	A	catg
gi|210132169|gb|CP001217.1| Helicobacter pylori P12	m6A	32393	32393	212	-	139	TCTGGCCTTATCCCTAACCCATGCTGCCCTATGCCTGGCAA	6.46	A	catg
gi|210132169|gb|CP001217.1| Helicobacter pylori P12	m6A	32421	32421	203	+	127	GGATAAGGCCAGAGAGCTAGATCTCCCCTTAAAATTATTGG	5.13	A	gatc
gi|210132169|gb|CP001217.1| Helicobacter pylori P12	m6A	32422	32422	163	-	134	ACCAATAATTTTAAGGGGAGATCTAGCTCTCTGGCCTTATC	5.49	A	gngrga
gi|210132169|gb|CP001217.1| Helicobacter pylori P12	m6A	32446	32446	52	+	124	CCCTTAAAATTATTGGTAGAAGAGATAAAATAATGGCTAAA	2.68	A	gaaga
gi|210132169|gb|CP001217.1| Helicobacter pylori P12	m6A	32472	32472	181	-	141	AGAACTTCATTGAGATCTTGATTGAATTTAGCCATTATTTT	3.67	A	tcnnga
gi|210132169|gb|CP001217.1| Helicobacter pylori P12	m6A	32477	32477	211	+	130	AATGGCTAAATTCAATCAAGATCTCAATGAAGTTCTAAACC	5.55	A	tcnnga
gi|210132169|gb|CP001217.1| Helicobacter pylori P12	m6A	32478	32478	201	-	137	TGGTTTAGAACTTCATTGAGATCTTGATTGAATTTAGCCAT	6.6	A	gatc
gi|210132169|gb|CP001217.1| Helicobacter pylori P12	m6A	32519	32519	189	+	133	AGCTTTAAATTTAGCCCTAGATCTTAACCACGCCCTTTGCA	6.41	A	gatc
gi|210132169|gb|CP001217.1| Helicobacter pylori P12	m6A	32520	32520	211	-	141	GTGCAAAGGGCGTGGTTAAGATCTAGGGCTAAATTTAAAGC	5.02	A	gatc
gi|210132169|gb|CP001217.1| Helicobacter pylori P12	m6A	32549	32549	63	+	137	CGCCCTTTGCACCACAGAGCATGTGCTATTGGTCATTTTAG	2.28	A	catg
gi|210132169|gb|CP001217.1| Helicobacter pylori P12	m6A	32550	32550	174	-	148	TCTAAAATGACCAATAGCACATGCTCTGTGGTGCAAAGGGC	3.52	A	catg
gi|210132169|gb|CP001217.1| Helicobacter pylori P12	m6A	32561	32561	166	-	151	CGCTCTCATGCTCTAAAATGACCAATAGCACATGCTCTGTG	3.49	A	gacc
gi|210132169|gb|CP001217.1| Helicobacter pylori P12	m6A	32573	32573	137	+	141	GCTATTGGTCATTTTAGAGCATGAGAGCGGGGAAAAGATTA	3.54	A	catg
gi|210132169|gb|CP001217.1| Helicobacter pylori P12	m6A	32574	32574	191	-	155	ATAATCTTTTCCCCGCTCTCATGCTCTAAAATGACCAATAG	3.72	A	catg
gi|210132169|gb|CP001217.1| Helicobacter pylori P12	m6A	32678	32678	183	+	139	ATATGTGCCTTTAAAGAGCGATCCAGCCAAAATGCCTGCTA	5.28	A	gatc
gi|210132169|gb|CP001217.1| Helicobacter pylori P12	m6A	32679	32679	246	-	157	CTAGCAGGCATTTTGGCTGGATCGCTCTTTAAAGGCACATA	5.25	A	gatc
gi|210132169|gb|CP001217.1| Helicobacter pylori P12	m6A	32789	32789	180	+	146	ATTGCTTATTTTAATGCTAGATCACCCCGATTGTTACGCTT	3.89	A	gatc
gi|210132169|gb|CP001217.1| Helicobacter pylori P12	m6A	32790	32790	269	-	157	GAAGCGTAACAATCGGGGTGATCTAGCATTAAAATAAGCAA	5.58	A	gatc
gi|210132169|gb|CP001217.1| Helicobacter pylori P12	m6A	32818	32818	111	+	145	ATTGTTACGCTTCAAAACTCATGGATAGTTTTGGCATCGCT	2.52	A	catg
gi|210132169|gb|CP001217.1| Helicobacter pylori P12	m6A	32819	32819	203	-	156	GAGCGATGCCAAAACTATCCATGAGTTTTGAAGCGTAACAA	4.29	A	catg
gi|210132169|gb|CP001217.1| Helicobacter pylori P12	m6A	32879	32879	194	+	141	TTTATTGGATTTGGATAACCATGGCATTCCTAATGACATTA	4.52	A	catg
gi|210132169|gb|CP001217.1| Helicobacter pylori P12	m6A	32880	32880	205	-	151	TTAATGTCATTAGGAATGCCATGGTTATCCAAATCCAATAA	4.1	A	catg
gi|210132169|gb|CP001217.1| Helicobacter pylori P12	m6A	32897	32897	166	-	140	GCGCTTCTTCATTATCATTAATGTCATTAGGAATGCCATGG	3.86	A	attaat
gi|210132169|gb|CP001217.1| Helicobacter pylori P12	m6A	32900	32900	229	+	134	TGGCATTCCTAATGACATTAATGATAATGAAGAAGCGCCCA	6.6	A	attaat
gi|210132169|gb|CP001217.1| Helicobacter pylori P12	m6A	32984	32984	179	+	143	AGCCCAAGACAACGCTTTAGATCCAGTCATTGGCAGAGAAG	3.82	A	gatc
gi|210132169|gb|CP001217.1| Helicobacter pylori P12	m6A	32985	32985	237	-	157	TCTTCTCTGCCAATGACTGGATCTAAAGCGTTGTCTTGGGC	5.46	A	gatc
gi|210132169|gb|CP001217.1| Helicobacter pylori P12	modified_base	33003	33003	32	+	146	GATCCAGTCATTGGCAGAGAAGAAGAGATTTTAAGAGTGAT	2.12	A	gaaga
gi|210132169|gb|CP001217.1| Helicobacter pylori P12	modified_base	33006	33006	35	+	135	CCAGTCATTGGCAGAGAAGAAGAGATTTTAAGAGTGATAGA	2.12	A	gaaga
gi|210132169|gb|CP001217.1| Helicobacter pylori P12	m6A	33091	33091	223	-	168	AGCCAAAGCTTCAGCGATAGAGGTTTTCCCTACGCCCGCTT	6.9	A	gagg
gi|210132169|gb|CP001217.1| Helicobacter pylori P12	m6A	33207	33207	220	+	154	GTGGCTGGGGCAAAATACAGAGGGGATTTTGAAAAACGCTT	6.61	A	gagg
gi|210132169|gb|CP001217.1| Helicobacter pylori P12	m6A	33391	33391	153	+	150	GCTTGAAATGTTTAGGAGCGACCACTTTTGAAGAATACCGC	4.15	A	gacc
gi|210132169|gb|CP001217.1| Helicobacter pylori P12	m6A	33474	33474	180	-	134	AAGTAACACGCCTCTTTAGAAGGCTCTTCAACTTTTATGAC	8.03	A	gaagg
gi|210132169|gb|CP001217.1| Helicobacter pylori P12	m6A	33482	33482	242	+	155	AGTTGAAGAGCCTTCTAAAGAGGCGTGTTACTTGATTTTAA	7.36	A	gagg
gi|210132169|gb|CP001217.1| Helicobacter pylori P12	m6A	33508	33508	281	+	160	GTTACTTGATTTTAAAAAAGATCGCTCCCCTTTATGAAGAA	6.99	A	gatc
gi|210132169|gb|CP001217.1| Helicobacter pylori P12	m6A	33509	33509	213	-	147	GTTCTTCATAAAGGGGAGCGATCTTTTTTAAAATCAAGTAA	6.91	A	gatc
gi|210132169|gb|CP001217.1| Helicobacter pylori P12	m6A	33567	33567	135	+	149	GATGAGAGCGTGTTTAAGGCATGCGTGGATTTAACGAGTGA	3.19	A	catg
gi|210132169|gb|CP001217.1| Helicobacter pylori P12	m6A	33568	33568	62	-	138	ATCACTCGTTAAATCCACGCATGCCTTAAACACGCTCTCAT	2.1	A	catg
gi|210132169|gb|CP001217.1| Helicobacter pylori P12	m6A	33592	33592	137	+	152	TGGATTTAACGAGTGATTACATGCATGATAAATTCTTGCCG	3.05	A	catg
gi|210132169|gb|CP001217.1| Helicobacter pylori P12	m6A	33593	33593	88	-	139	CCGGCAAGAATTTATCATGCATGTAATCACTCGTTAAATCC	2.55	A	catg
gi|210132169|gb|CP001217.1| Helicobacter pylori P12	m6A	33596	33596	232	+	152	TTTAACGAGTGATTACATGCATGATAAATTCTTGCCGGATA	4.99	A	catg
gi|210132169|gb|CP001217.1| Helicobacter pylori P12	m6A	33597	33597	155	-	141	TTATCCGGCAAGAATTTATCATGCATGTAATCACTCGTTAA	3.7	A	catg
gi|210132169|gb|CP001217.1| Helicobacter pylori P12	m6A	33638	33638	197	+	151	GGCGATTGAATTATTAGATGAGGTGGGATCGAGGAAAAAAA	6.68	A	gagg
gi|210132169|gb|CP001217.1| Helicobacter pylori P12	m6A	33645	33645	243	+	148	GAATTATTAGATGAGGTGGGATCGAGGAAAAAAATCAACCC	6.78	A	gngrga
gi|210132169|gb|CP001217.1| Helicobacter pylori P12	m6A	33646	33646	227	-	137	AGGGTTGATTTTTTTCCTCGATCCCACCTCATCTAATAATT	6.65	A	gatc
gi|210132169|gb|CP001217.1| Helicobacter pylori P12	m6A	33649	33649	240	+	154	TATTAGATGAGGTGGGATCGAGGAAAAAAATCAACCCTAAA	8.38	A	gagg
gi|210132169|gb|CP001217.1| Helicobacter pylori P12	m6A	33820	33820	238	+	152	TTTTTGCCCAAACCGAAGCGATCAGTCTCGTCAGCAATGCG	4.99	A	gatc
gi|210132169|gb|CP001217.1| Helicobacter pylori P12	m6A	33821	33821	208	-	142	TCGCATTGCTGACGAGACTGATCGCTTCGGTTTGGGCAAAA	5.36	A	gatc
gi|210132169|gb|CP001217.1| Helicobacter pylori P12	m6A	33847	33847	213	+	152	TCGTCAGCAATGCGATTAAGATCCAGTATTGCGGGCTTTCT	5.66	A	gatc
gi|210132169|gb|CP001217.1| Helicobacter pylori P12	m6A	33848	33848	195	-	135	AAGAAAGCCCGCAATACTGGATCTTAATCGCATTGCTGACG	7.07	A	gatc
gi|210132169|gb|CP001217.1| Helicobacter pylori P12	m6A	33982	33982	227	+	148	TGCATTTTGAACGCTTTGACATGAGCGAATACAAAGAAGCC	6.67	A	catg
gi|210132169|gb|CP001217.1| Helicobacter pylori P12	m6A	33983	33983	172	-	137	GGGCTTCTTTGTATTCGCTCATGTCAAAGCGTTCAAAATGC	5.19	A	catg
gi|210132169|gb|CP001217.1| Helicobacter pylori P12	m6A	34022	34022	268	-	141	CATAACCGCTAGGACTCCCGATGAGTTTGGCCACGCTGTGG	6.39	A	tcnnga
gi|210132169|gb|CP001217.1| Helicobacter pylori P12	m6A	34027	34027	192	+	145	GCGTGGCCAAACTCATCGGGAGTCCTAGCGGTTATGTGGGG	4.71	A	tcnnga
gi|210132169|gb|CP001217.1| Helicobacter pylori P12	m6A	34214	34214	107	+	155	CAATCAGGCGAGTTTTAAGCATGTGATTTTGATTATGACTT	3.27	A	catg
gi|210132169|gb|CP001217.1| Helicobacter pylori P12	m6A	34215	34215	108	-	140	GAAGTCATAATCAAAATCACATGCTTAAAACTCGCCTGATT	2.73	A	catg
gi|210132169|gb|CP001217.1| Helicobacter pylori P12	m6A	34321	34321	239	+	158	GAGCCGTTAAAGAGCTTTTGACCCCTGAATTACAATCTAGG	7.31	A	gacc
gi|210132169|gb|CP001217.1| Helicobacter pylori P12	m6A	34329	34329	188	+	148	AAAGAGCTTTTGACCCCTGAATTACAATCTAGGATTGATGC	5.63	A	gaannnnnnnntag
gi|210132169|gb|CP001217.1| Helicobacter pylori P12	modified_base	34338	34338	236	-	146	GGCACGATCGCATCAATCCTAGATTGTAATTCAGGGGTCAA	8.64	A	ctannnnnnnnttc
gi|210132169|gb|CP001217.1| Helicobacter pylori P12	m6A	34351	34351	237	+	160	TACAATCTAGGATTGATGCGATCGTGCCGTTTAACGCACTC	6.11	A	gatc
gi|210132169|gb|CP001217.1| Helicobacter pylori P12	m6A	34352	34352	224	-	146	TGAGTGCGTTAAACGGCACGATCGCATCAATCCTAGATTGT	5.71	A	gatc
gi|210132169|gb|CP001217.1| Helicobacter pylori P12	m6A	34379	34379	249	+	160	GTTTAACGCACTCAGTTTGGAGGATTTTGAACGCATCGTTT	8.09	A	gagg
gi|210132169|gb|CP001217.1| Helicobacter pylori P12	m6A	34518	34518	262	+	159	CAAACGACTTTAGGAGCGAGAGAAATTAAAAAAATCATTCA	6.62	A	gngrga
gi|210132169|gb|CP001217.1| Helicobacter pylori P12	m6A	34520	34520	220	+	157	AACGACTTTAGGAGCGAGAGAAATTAAAAAAATCATTCACA	6.49	A	gngrga
gi|210132169|gb|CP001217.1| Helicobacter pylori P12	m6A	34546	34546	259	+	156	AAAAAATCATTCACAATGAGATCAAAACCCCATTAAGCGAT	5.72	A	gatc
gi|210132169|gb|CP001217.1| Helicobacter pylori P12	m6A	34547	34547	198	-	151	GATCGCTTAATGGGGTTTTGATCTCATTGTGAATGATTTTT	4.17	A	gatc
gi|210132169|gb|CP001217.1| Helicobacter pylori P12	m6A	34565	34565	150	+	150	GATCAAAACCCCATTAAGCGATCTATTGCTCTTGCAATCGC	3.15	A	gatc
gi|210132169|gb|CP001217.1| Helicobacter pylori P12	m6A	34566	34566	236	-	150	AGCGATTGCAAGAGCAATAGATCGCTTAATGGGGTTTTGAT	6.13	A	gatc
gi|210132169|gb|CP001217.1| Helicobacter pylori P12	m6A	34603	34603	236	+	161	CGCTTAAAAAACCTTGTAAGATCGCTTGCTTGCTAGAAAAA	4.98	A	gatc
gi|210132169|gb|CP001217.1| Helicobacter pylori P12	m6A	34604	34604	265	-	145	TTTTTTCTAGCAAGCAAGCGATCTTACAAGGTTTTTTAAGC	8.46	A	gatc
gi|210132169|gb|CP001217.1| Helicobacter pylori P12	m6A	34684	34684	188	+	162	TGAAAGAAAATGACTTTTGAAATGCTTTATAGTAAAATCCA	5.21	A	gaannnnnnnntag
gi|210132169|gb|CP001217.1| Helicobacter pylori P12	m6A	34693	34693	194	-	144	GTAGCCCTATGGATTTTACTATAAAGCATTTCAAAAGTCAT	6.31	A	ctannnnnnnnttc
gi|210132169|gb|CP001217.1| Helicobacter pylori P12	m6A	34748	34748	140	+	152	ATCTCAATTATGTGGGTTCGATCACCATAGATGAGGATTTA	3.06	A	gatc
gi|210132169|gb|CP001217.1| Helicobacter pylori P12	m6A	34749	34749	207	-	147	CTAAATCCTCATCTATGGTGATCGAACCCACATAATTGAGA	5.87	A	gatc
gi|210132169|gb|CP001217.1| Helicobacter pylori P12	m6A	34761	34761	305	+	155	GGGTTCGATCACCATAGATGAGGATTTAGCCAAGCTCGCTA	7.57	A	gagg
gi|210132169|gb|CP001217.1| Helicobacter pylori P12	m6A	34791	34791	235	+	155	CAAGCTCGCTAAGCTCAGAGAGGGCATGAAAGTGGAAATCG	6.2	A	gagg
gi|210132169|gb|CP001217.1| Helicobacter pylori P12	m6A	34796	34796	145	+	157	TCGCTAAGCTCAGAGAGGGCATGAAAGTGGAAATCGTGGAT	2.96	A	catg
gi|210132169|gb|CP001217.1| Helicobacter pylori P12	m6A	34797	34797	106	-	146	CATCCACGATTTCCACTTTCATGCCCTCTCTGAGCTTAGCG	2.54	A	catg
gi|210132169|gb|CP001217.1| Helicobacter pylori P12	m6A	34925	34925	237	+	139	TGGCCATAGGCGATGTGGTGATCATTTTAGCTTATGCGAGC	6.02	A	gatc
gi|210132169|gb|CP001217.1| Helicobacter pylori P12	m6A	34926	34926	195	-	135	TGCTCGCATAAGCTAAAATGATCACCACATCGCCTATGGCC	4.38	A	gatc
gi|210132169|gb|CP001217.1| Helicobacter pylori P12	m6A	34946	34946	180	+	140	TCATTTTAGCTTATGCGAGCATGAATGAAGATGAAATCAAC	5.9	A	catg
gi|210132169|gb|CP001217.1| Helicobacter pylori P12	m6A	34947	34947	173	-	134	CGTTGATTTCATCTTCATTCATGCTCGCATAAGCTAAAATG	3.71	A	catg
gi|210132169|gb|CP001217.1| Helicobacter pylori P12	m6A	34954	34954	96	+	134	GCTTATGCGAGCATGAATGAAGATGAAATCAACGCGCACAA	4.18	A	gaaga
gi|210132169|gb|CP001217.1| Helicobacter pylori P12	m6A	35004	35004	225	+	132	CGTGCTAGTGGATGAAAAGAATGAAATTTTAGAAAAATAAG	7.76	A	gaannnnnnnntag
gi|210132169|gb|CP001217.1| Helicobacter pylori P12	m6A	35013	35013	188	-	124	CTCTAATCCCTTATTTTTCTAAAATTTCATTCTTTTCATCC	7.96	A	ctannnnnnnnttc
gi|210132169|gb|CP001217.1| Helicobacter pylori P12	m6A	35070	35070	144	+	135	TGGGTGGGTTATTAGACGGCATGAAAAAAGAGTTTTCCCAA	3.57	A	catg
gi|210132169|gb|CP001217.1| Helicobacter pylori P12	m6A	35071	35071	169	-	127	GTTGGGAAAACTCTTTTTTCATGCCGTCTAATAACCCACCC	4.54	A	catg
gi|210132169|gb|CP001217.1| Helicobacter pylori P12	m6A	35115	35115	185	+	134	AAGAAAAAAATAAAGACACGATCCACACTTCCAAAAGCGGT	5.16	A	gatc
gi|210132169|gb|CP001217.1| Helicobacter pylori P12	m6A	35116	35116	229	-	129	CACCGCTTTTGGAAGTGTGGATCGTGTCTTTATTTTTTTCT	7.13	A	gatc
gi|210132169|gb|CP001217.1| Helicobacter pylori P12	m6A	35141	35141	138	+	131	ACTTCCAAAAGCGGTGGGGGAATGGTGAGCGTGAGTTTTAA	3.44	A	gngrga
gi|210132169|gb|CP001217.1| Helicobacter pylori P12	m6A	35166	35166	155	+	133	TGAGCGTGAGTTTTAATGGCATGGGGGAATTAGTGGATTTG	3.27	A	catg
gi|210132169|gb|CP001217.1| Helicobacter pylori P12	m6A	35167	35167	135	-	128	GCAAATCCACTAATTCCCCCATGCCATTAAAACTCACGCTC	3.2	A	catg
gi|210132169|gb|CP001217.1| Helicobacter pylori P12	m6A	35173	35173	155	+	132	GAGTTTTAATGGCATGGGGGAATTAGTGGATTTGCAAATTG	4.88	A	gngrga
gi|210132169|gb|CP001217.1| Helicobacter pylori P12	m6A	35210	35210	60	+	132	ATTGATGACAGCCTGTTAGAAGATAAAGAAGCGATGCAAAT	2.56	A	gaaga
gi|210132169|gb|CP001217.1| Helicobacter pylori P12	m6A	35301	35301	134	+	134	GAAAAAATTTAGCCTTTAACATGTTAGGGAATTTTGCTAAA	3.19	A	catg
gi|210132169|gb|CP001217.1| Helicobacter pylori P12	m6A	35302	35302	104	-	142	ATTTAGCAAAATTCCCTAACATGTTAAAGGCTAAATTTTTT	2.61	A	catg
gi|210132169|gb|CP001217.1| Helicobacter pylori P12	m6A	35433	35433	190	-	131	AAGCCACGCCTCCTTTTTGAAGGCTCGCTTTTTTAAAAAAC	8.09	A	gaagg
gi|210132169|gb|CP001217.1| Helicobacter pylori P12	m6A	35443	35443	238	+	128	AAAGCGAGCCTTCAAAAAGGAGGCGTGGCTTTAAAAGAATT	6.37	A	gagg
gi|210132169|gb|CP001217.1| Helicobacter pylori P12	m6A	35529	35529	144	+	127	CGCCAAAGTCATCAAATCCGATCCCTTTGTAGGGTTGTATT	3.65	A	gatc
gi|210132169|gb|CP001217.1| Helicobacter pylori P12	m6A	35530	35530	182	-	128	AAATACAACCCTACAAAGGGATCGGATTTGATGACTTTGGC	4.99	A	gatc
gi|210132169|gb|CP001217.1| Helicobacter pylori P12	m6A	35685	35685	206	+	125	AGTGGGGCAAAAAGGCTATGACCGCTACGCTCAAATTTCGC	6.58	A	gacc
gi|210132169|gb|CP001217.1| Helicobacter pylori P12	m6A	35774	35774	207	+	111	TAGGGCTAGGGGTAGGGGGGAACGGCTTTATAGAAACGAAA	6.05	A	gngrga
gi|210132169|gb|CP001217.1| Helicobacter pylori P12	m6A	35775	35775	149	+	105	AGGGCTAGGGGTAGGGGGGAACGGCTTTATAGAAACGAAAT	6.2	A	gaannnnnnnntag
gi|210132169|gb|CP001217.1| Helicobacter pylori P12	m6A	35784	35784	201	-	123	GCTTGATAAATTTCGTTTCTATAAAGCCGTTCCCCCCTACC	8.12	A	ctannnnnnnnttc
gi|210132169|gb|CP001217.1| Helicobacter pylori P12	m6A	35892	35892	195	+	111	TTTAGTGGTAGCGCAATTTGATCCCTTTTTCCCTAAAAACC	5.76	A	gatc
gi|210132169|gb|CP001217.1| Helicobacter pylori P12	m6A	35893	35893	183	-	129	GGGTTTTTAGGGAAAAAGGGATCAAATTGCGCTACCACTAA	4.66	A	gatc
gi|210132169|gb|CP001217.1| Helicobacter pylori P12	m6A	35942	35942	172	+	109	AAAACGATGAAATCCTAGCGATCAATAATCAAAAGGTCCAC	4.07	A	gatc
gi|210132169|gb|CP001217.1| Helicobacter pylori P12	m6A	35943	35943	156	-	123	AGTGGACCTTTTGATTATTGATCGCTAGGATTTCATCGTTT	3.86	A	gatc
gi|210132169|gb|CP001217.1| Helicobacter pylori P12	m6A	35958	35958	170	-	125	CAAACTCCGCTAATGAGTGGACCTTTTGATTATTGATCGCT	5.99	A	gacc
gi|210132169|gb|CP001217.1| Helicobacter pylori P12	m6A	36082	36082	174	+	115	AAAGTCAATAAGCGTTATGGAGGGTTTTTGCTCAAAGACAC	5.77	A	gagg
gi|210132169|gb|CP001217.1| Helicobacter pylori P12	m6A	36386	36386	221	-	153	CGCCCTAAAATCGCCGTGAGAGGCGTGATAAACCAAGAAAG	8.29	A	gagg
gi|210132169|gb|CP001217.1| Helicobacter pylori P12	m6A	36424	36424	256	-	156	ATTGCGCATGCAAGGTGTAGAGGAAAAATTCAGCGAAACGC	7.84	A	gagg
gi|210132169|gb|CP001217.1| Helicobacter pylori P12	m6A	36436	36436	146	+	141	ATTTTTCCTCTACACCTTGCATGCGCAATTGGTGTTTAATA	4.14	A	catg
gi|210132169|gb|CP001217.1| Helicobacter pylori P12	m6A	36463	36463	215	-	149	AGAGCATGAACGCCAAAGCGACCACGCTATTAAACACCAAT	6.85	A	gacc
gi|210132169|gb|CP001217.1| Helicobacter pylori P12	m6A	36477	36477	105	+	142	GCGTGGTCGCTTTGGCGTTCATGCTCTTTGCTTATAGGAGT	2.65	A	catg
gi|210132169|gb|CP001217.1| Helicobacter pylori P12	m6A	36478	36478	211	-	157	AACTCCTATAAGCAAAGAGCATGAACGCCAAAGCGACCACG	6.63	A	catg
gi|210132169|gb|CP001217.1| Helicobacter pylori P12	m6A	36538	36538	269	+	156	CAGCGCTAGCGCGCTTTTAGAGGCGTTATTATTTGTGGGGT	7.74	A	gagg
gi|210132169|gb|CP001217.1| Helicobacter pylori P12	m6A	36593	36593	255	-	166	AACAATTCATAAAAGCGCGAAGGGTTTTTTAAAGCGTAATT	7.16	A	gaagg
gi|210132169|gb|CP001217.1| Helicobacter pylori P12	m6A	36642	36642	260	+	168	CTATTTTTATTGCGCCTAACATGATCACGAAAAGCCTCTCT	7.25	A	catg
gi|210132169|gb|CP001217.1| Helicobacter pylori P12	m6A	36645	36645	259	+	168	TTTTTATTGCGCCTAACATGATCACGAAAAGCCTCTCTCAA	6.7	A	gatc
gi|210132169|gb|CP001217.1| Helicobacter pylori P12	m6A	36646	36646	263	-	179	TTTGAGAGAGGCTTTTCGTGATCATGTTAGGCGCAATAAAA	6.39	A	tcnnga
gi|210132169|gb|CP001217.1| Helicobacter pylori P12	m6A	36651	36651	269	+	166	TTGCGCCTAACATGATCACGAAAAGCCTCTCTCAAAGCTTG	6.24	A	tcnnga
gi|210132169|gb|CP001217.1| Helicobacter pylori P12	m6A	36658	36658	249	-	174	AGTTACTCAAGCTTTGAGAGAGGCTTTTCGTGATCATGTTA	8.22	A	gagg
gi|210132169|gb|CP001217.1| Helicobacter pylori P12	m6A	36718	36718	137	+	169	TTTAGATTTTATCTTTAATCATGGTTTTTATGCCCTTAGTT	2.77	A	catg
gi|210132169|gb|CP001217.1| Helicobacter pylori P12	m6A	36719	36719	196	-	180	AAACTAAGGGCATAAAAACCATGATTAAAGATAAAATCTAA	3.61	A	catg
gi|210132169|gb|CP001217.1| Helicobacter pylori P12	m6A	36825	36825	222	+	165	TTTTGAGCGTGCTGTTTGCGATCATCATTTTAGTGTATTTG	5.58	A	gatc
gi|210132169|gb|CP001217.1| Helicobacter pylori P12	m6A	36826	36826	253	-	182	CCAAATACACTAAAATGATGATCGCAAACAGCACGCTCAAA	7.18	A	gatc
gi|210132169|gb|CP001217.1| Helicobacter pylori P12	m6A	36853	36853	178	+	166	TTTAGTGTATTTGGAAGTGCATGTGTGGTGCTCTTTAGGGG	3.73	A	catg
gi|210132169|gb|CP001217.1| Helicobacter pylori P12	m6A	36854	36854	218	-	179	ACCCCTAAAGAGCACCACACATGCACTTCCAAATACACTAA	4.04	A	catg
gi|210132169|gb|CP001217.1| Helicobacter pylori P12	m6A	36909	36909	278	+	168	TTGGGTTTTTTAAAACCTGGAGGAGCGTTGTGGTTGCGTGT	7.39	A	gagg
gi|210132169|gb|CP001217.1| Helicobacter pylori P12	m6A	36965	36965	265	-	177	AACCCCACCAACAACAAAAGAGGCTTATAAAACCCAAGAGC	7.62	A	gagg
gi|210132169|gb|CP001217.1| Helicobacter pylori P12	m6A	37183	37183	268	-	172	AATTAAGAGCGTTTTGGCTGAGGTTGGCGCTCAAATTGGTG	6.7	A	gagg
gi|210132169|gb|CP001217.1| Helicobacter pylori P12	m6A	37221	37221	200	+	155	ATTCCTTACAATATATCACGACCCCACCCGCTCCCTCTAGC	4.92	A	tcnnga
gi|210132169|gb|CP001217.1| Helicobacter pylori P12	m6A	37232	37232	230	-	163	GAAGGAGAAACGCTAGAGGGAGCGGGTGGGGTCGTGATATA	6.62	A	gngrga
gi|210132169|gb|CP001217.1| Helicobacter pylori P12	m6A	37236	37236	173	-	161	TGTAGAAGGAGAAACGCTAGAGGGAGCGGGTGGGGTCGTGA	4.14	A	gagg
gi|210132169|gb|CP001217.1| Helicobacter pylori P12	m6A	37250	37250	189	-	154	GAGACGCTACCGCTTGTAGAAGGAGAAACGCTAGAGGGAGC	9.07	A	gaagg
gi|210132169|gb|CP001217.1| Helicobacter pylori P12	m6A	37290	37290	249	-	171	TTCTACCTTAAAAGTGGGGGAATGCGTTTCTTTTTCTTTAG	6.34	A	gngrga
gi|210132169|gb|CP001217.1| Helicobacter pylori P12	m6A	37431	37431	155	+	156	TGAGAATTTTTTTTGTTATCATGGGACTTGTGTTTTTTGGT	3.47	A	catg
gi|210132169|gb|CP001217.1| Helicobacter pylori P12	m6A	37432	37432	198	-	164	AACCAAAAAACACAAGTCCCATGATAACAAAAAAAATTCTC	3.86	A	catg
gi|210132169|gb|CP001217.1| Helicobacter pylori P12	m6A	37468	37468	146	+	142	TGGTTGCACCAGTAAGGTGCATGAGATGAAAAAAAGCCCTT	3.3	A	catg
gi|210132169|gb|CP001217.1| Helicobacter pylori P12	m6A	37469	37469	106	-	151	CAAGGGCTTTTTTTCATCTCATGCACCTTACTGGTGCAACC	2.62	A	catg
gi|210132169|gb|CP001217.1| Helicobacter pylori P12	m6A	37514	37514	258	-	148	AGGCTTTTCTCTCATGCGAGATTTAACCTGTTTTCATACAA	6.14	A	gngrga
gi|210132169|gb|CP001217.1| Helicobacter pylori P12	m6A	37521	37521	161	-	149	TGTTGAAAGGCTTTTCTCTCATGCGAGATTTAACCTGTTTT	3.75	A	catg
gi|210132169|gb|CP001217.1| Helicobacter pylori P12	m6A	37527	37527	197	+	139	GGTTAAATCTCGCATGAGAGAAAAGCCTTTCAACAGCGAGC	7.03	A	gngrga
gi|210132169|gb|CP001217.1| Helicobacter pylori P12	m6A	37553	37553	198	+	141	CTTTCAACAGCGAGCAATTGATCTATTTAGAAGAGCTTTTA	4.47	A	gatc
gi|210132169|gb|CP001217.1| Helicobacter pylori P12	m6A	37554	37554	190	-	148	TTAAAAGCTCTTCTAAATAGATCAATTGCTCGCTGTTGAAA	4.24	A	gatc
gi|210132169|gb|CP001217.1| Helicobacter pylori P12	m6A	37634	37634	145	+	132	TTTCGGTGAATGATTTGGACATGCAAAGCGTGTTTAGGCTA	3.45	A	catg
gi|210132169|gb|CP001217.1| Helicobacter pylori P12	m6A	37635	37635	122	-	145	CTAGCCTAAACACGCTTTGCATGTCCAAATCATTCACCGAA	2.85	A	catg
gi|210132169|gb|CP001217.1| Helicobacter pylori P12	m6A	37660	37660	181	+	136	AGCGTGTTTAGGCTAGAGAGAAACCGCTTGAAAATCGCCTA	5.8	A	gngrga
gi|210132169|gb|CP001217.1| Helicobacter pylori P12	m6A	37724	37724	218	+	124	TTATCGCTCTTATCTTAGCGATCGTGTTAATCAGTGTTCTA	5.98	A	gatc
gi|210132169|gb|CP001217.1| Helicobacter pylori P12	m6A	37725	37725	214	-	136	GTAGAACACTGATTAACACGATCGCTAAGATAAGAGCGATA	4.62	A	gatc
gi|210132169|gb|CP001217.1| Helicobacter pylori P12	m6A	37889	37889	247	+	128	CGTATGTGTTAAACCGAGAGAGCATTAACCGCATTGACGAT	12.15	A	gngrga
gi|210132169|gb|CP001217.1| Helicobacter pylori P12	m6A	38045	38045	145	+	124	TCCATATCGTCAATATTGCGATCTATCAGCAAGACAATAAC	4.07	A	gatc
gi|210132169|gb|CP001217.1| Helicobacter pylori P12	m6A	38046	38046	215	-	133	GGTTATTGTCTTGCTGATAGATCGCAATATTGACGATATGG	7.85	A	gatc
gi|210132169|gb|CP001217.1| Helicobacter pylori P12	m6A	38186	38186	117	+	122	CGGATTTTGATTACGCTTCCATGCCTAAAAACCCTACCGGC	2.85	A	catg
gi|210132169|gb|CP001217.1| Helicobacter pylori P12	m6A	38187	38187	157	-	128	AGCCGGTAGGGTTTTTAGGCATGGAAGCGTAATCAAAATCC	4.07	A	catg
gi|210132169|gb|CP001217.1| Helicobacter pylori P12	m6A	38287	38287	176	+	126	GGAAATTTTTATACGCTCTCATGGGCCTTTTGTTGGCTTTT	4.09	A	catg
gi|210132169|gb|CP001217.1| Helicobacter pylori P12	m6A	38288	38288	154	-	129	TAAAAGCCAACAAAAGGCCCATGAGAGCGTATAAAAATTTC	3.42	A	catg
gi|210132169|gb|CP001217.1| Helicobacter pylori P12	m6A	38377	38377	184	+	121	CGGCGCATTTAAACCACCCCATGCAGGATTTAAACGCCATT	5.01	A	catg
gi|210132169|gb|CP001217.1| Helicobacter pylori P12	m6A	38378	38378	90	-	130	GAATGGCGTTTAAATCCTGCATGGGGTGGTTTAAATGCGCC	2.54	A	catg
gi|210132169|gb|CP001217.1| Helicobacter pylori P12	m6A	38588	38588	189	+	112	GAAAATCTTAGAAAGTAACGATCGTATTTTGCTCATCAAAC	6.52	A	gatc
gi|210132169|gb|CP001217.1| Helicobacter pylori P12	m6A	38589	38589	178	-	122	GGTTTGATGAGCAAAATACGATCGTTACTTTCTAAGATTTT	4.91	A	gatc
gi|210132169|gb|CP001217.1| Helicobacter pylori P12	m6A	38654	38654	206	+	113	TATCAGCGTGATAGATAGTGAGGGTAAGATTTTTTCTTTCT	7.55	A	gagg
gi|210132169|gb|CP001217.1| Helicobacter pylori P12	m6A	38733	38733	47	+	100	AATTTACAGGTTTTCATAGAAGATAAAAATTATTATTCTAA	2.35	A	gaaga
gi|210132169|gb|CP001217.1| Helicobacter pylori P12	modified_base	38871	38871	33	+	102	GAAGAAGCCAAAGAAAAAGAAGAAGAGACTATAATTATTGG	2.31	A	gaaga
gi|210132169|gb|CP001217.1| Helicobacter pylori P12	m6A	39107	39107	130	-	98	GGTTATCATAGCCATCAACGACCTTATAAATCACGGGGAAT	4.8	A	gacc
gi|210132169|gb|CP001217.1| Helicobacter pylori P12	modified_base	39168	39168	40	+	93	GGCGATTACATTATCGCTGAAGACGTTTCTACTAAATGGAC	2.85	A	gaaga
gi|210132169|gb|CP001217.1| Helicobacter pylori P12	m6A	39372	39372	120	+	93	TAGCCTTTTGAATGACGATGAGGTGAAATACCCCTTACAAG	6.06	A	gagg
gi|210132169|gb|CP001217.1| Helicobacter pylori P12	m6A	39401	39401	105	-	81	TGGCTGTGGGTTTTGAGTGAAGGTGTAGTCTTGTAAGGGGT	6.62	A	gaagg
gi|210132169|gb|CP001217.1| Helicobacter pylori P12	m6A	39544	39544	101	-	75	TTTGTTTTTGGCTCTATGGGAGGGCTCTTAAAAGTTTCTTC	5.42	A	gagg
gi|210132169|gb|CP001217.1| Helicobacter pylori P12	m6A	39677	39677	101	+	93	AAGAAAACCTGATTTTCCCCATGGACAACCCTAAGGGCATT	3.84	A	catg
gi|210132169|gb|CP001217.1| Helicobacter pylori P12	m6A	39678	39678	125	-	84	CAATGCCCTTAGGGTTGTCCATGGGGAAAATCAGGTTTTCT	4.37	A	catg
gi|210132169|gb|CP001217.1| Helicobacter pylori P12	m6A	39794	39794	189	+	102	AAATGATACCCGCTTTTTTGATCACGCCCATTTCTAGCCAG	6.53	A	gatc
gi|210132169|gb|CP001217.1| Helicobacter pylori P12	m6A	39795	39795	128	-	96	TCTGGCTAGAAATGGGCGTGATCAAAAAAGCGGGTATCATT	6.97	A	gatc
gi|210132169|gb|CP001217.1| Helicobacter pylori P12	m6A	39815	39815	152	+	101	TCACGCCCATTTCTAGCCAGATCGCTGGTAAAGTCATCGCG	5.01	A	gatc
gi|210132169|gb|CP001217.1| Helicobacter pylori P12	m6A	39816	39816	142	-	92	GCGCGATGACTTTACCAGCGATCTGGCTAGAAATGGGCGTG	8.16	A	gatc
gi|210132169|gb|CP001217.1| Helicobacter pylori P12	m6A	39863	39863	130	+	102	AGAGCGATATTTTTGCTCACATGGGCAAGGCCGTCTTAATC	3.84	A	catg
gi|210132169|gb|CP001217.1| Helicobacter pylori P12	m6A	39864	39864	111	-	96	GGATTAAGACGGCCTTGCCCATGTGAGCAAAAATATCGCTC	4.45	A	catg
gi|210132169|gb|CP001217.1| Helicobacter pylori P12	m6A	39978	39978	201	+	119	GAGCCGCATCATCACTCCCCATGGCATCAATATCATGCTCA	5.72	A	catg
gi|210132169|gb|CP001217.1| Helicobacter pylori P12	m6A	39979	39979	135	-	110	GTGAGCATGATATTGATGCCATGGGGAGTGATGATGCGGCT	3.97	A	catg
gi|210132169|gb|CP001217.1| Helicobacter pylori P12	m6A	39992	39992	124	+	117	CTCCCCATGGCATCAATATCATGCTCACTAACGCTAAAGGA	3.38	A	catg
gi|210132169|gb|CP001217.1| Helicobacter pylori P12	m6A	39993	39993	113	-	115	CTCCTTTAGCGTTAGTGAGCATGATATTGATGCCATGGGGA	3.04	A	catg
gi|210132169|gb|CP001217.1| Helicobacter pylori P12	m6A	40047	40047	174	+	123	CTATAACGGCTTGGTGGGGGAATTGATTGAAAGGAATTTCC	5.21	A	gngrga
gi|210132169|gb|CP001217.1| Helicobacter pylori P12	m6A	40099	40099	207	-	127	ATCAACAAGCCGTTAGTGAGAGTAGAAAGCAGTAACGGCAC	8.9	A	gngrga
gi|210132169|gb|CP001217.1| Helicobacter pylori P12	m6A	40147	40147	196	+	130	ACTTCGGCTTTAAACAACAGAGGCAATAAAGAAGGAGTCAC	7.83	A	gagg
gi|210132169|gb|CP001217.1| Helicobacter pylori P12	m6A	40159	40159	195	+	127	AACAACAGAGGCAATAAAGAAGGAGTCACCAATTTCTTTGG	9.79	A	gaagg
gi|210132169|gb|CP001217.1| Helicobacter pylori P12	m6A	40205	40205	156	+	129	ATCTTTTAATGCAATTGATGAGGCAAAGCGGCATGGGGATC	4.3	A	gagg
gi|210132169|gb|CP001217.1| Helicobacter pylori P12	m6A	40217	40217	112	+	136	AATTGATGAGGCAAAGCGGCATGGGGATCAATCAAGTGGTC	2.74	A	catg
gi|210132169|gb|CP001217.1| Helicobacter pylori P12	m6A	40218	40218	201	-	135	TGACCACTTGATTGATCCCCATGCCGCTTTGCCTCATCAAT	4.88	A	catg
gi|210132169|gb|CP001217.1| Helicobacter pylori P12	m6A	40223	40223	186	+	128	TGAGGCAAAGCGGCATGGGGATCAATCAAGTGGTCAATCAA	4.5	A	gatc
gi|210132169|gb|CP001217.1| Helicobacter pylori P12	m6A	40224	40224	164	-	133	TTTGATTGACCACTTGATTGATCCCCATGCCGCTTTGCCTC	3.98	A	gatc
gi|210132169|gb|CP001217.1| Helicobacter pylori P12	m6A	40236	40236	148	-	136	TGTCTCTTAAAATTTGATTGACCACTTGATTGATCCCCATG	3.65	A	gacc
gi|210132169|gb|CP001217.1| Helicobacter pylori P12	m6A	40290	40290	151	+	137	TCCTATTGTGGTGATTAGAGAGGGAAGTAGGGTCTTCATTT	5.2	A	gagg
gi|210132169|gb|CP001217.1| Helicobacter pylori P12	m6A	40294	40294	185	+	142	ATTGTGGTGATTAGAGAGGGAAGTAGGGTCTTCATTTCGCC	5.42	A	gngrga
gi|210132169|gb|CP001217.1| Helicobacter pylori P12	m6A	40302	40302	226	-	147	CAGTATTGGGCGAAATGAAGACCCTACTTCCCTCTCTAATC	6.49	A	gacc
gi|210132169|gb|CP001217.1| Helicobacter pylori P12	m6A	40448	40448	215	+	158	AGAGCCTGACAAGAAAACGCATGAAAATTAAAAATATCTTA	5.07	A	catg
gi|210132169|gb|CP001217.1| Helicobacter pylori P12	m6A	40449	40449	135	-	153	GTAAGATATTTTTAATTTTCATGCGTTTTCTTGTCAGGCTC	2.95	A	catg
gi|210132169|gb|CP001217.1| Helicobacter pylori P12	m6A	40454	40454	212	+	146	TGACAAGAAAACGCATGAAAATTAAAAATATCTTACTGAGT	8.4	A	grnaannnnnnntayc
gi|210132169|gb|CP001217.1| Helicobacter pylori P12	m6A	40462	40462	228	-	155	CTCCCCCCACTCAGTAAGATATTTTTAATTTTCATGCGTTT	6.25	A	grtannnnnnnttnyc
gi|210132169|gb|CP001217.1| Helicobacter pylori P12	m6A	40481	40481	230	+	160	ATATCTTACTGAGTGGGGGGAGCGGGAAACGCCTATGGCCT	7.74	A	gngrga
gi|210132169|gb|CP001217.1| Helicobacter pylori P12	m6A	40487	40487	226	+	160	TACTGAGTGGGGGGAGCGGGAAACGCCTATGGCCTTTAAGC	5.19	A	gngrga
gi|210132169|gb|CP001217.1| Helicobacter pylori P12	m6A	40545	40545	240	+	164	GCAATTTTTAAAGCTTTTTGACCATAAAAGCTTGTTTGAAT	8.4	A	gacc
gi|210132169|gb|CP001217.1| Helicobacter pylori P12	m6A	40779	40779	224	+	155	GCTCATCGTTACGCCAAGCGATCATTTGATTAAAGACTTTC	4.72	A	gatc
gi|210132169|gb|CP001217.1| Helicobacter pylori P12	m6A	40780	40780	269	-	168	TGAAAGTCTTTAATCAAATGATCGCTTGGCGTAACGATGAG	4.96	A	gatc
gi|210132169|gb|CP001217.1| Helicobacter pylori P12	m6A	40830	40830	205	-	163	AGCCTTTTTGGGCTAAATTAATCGCTTTTTTGATTGCATTT	6.44	A	attaat
gi|210132169|gb|CP001217.1| Helicobacter pylori P12	m6A	40833	40833	208	+	156	TGCAATCAAAAAAGCGATTAATTTAGCCCAAAAAGGCTTTT	7.4	A	attaat
gi|210132169|gb|CP001217.1| Helicobacter pylori P12	m6A	40921	40921	266	-	170	ATGAATCGCTTGACATCTAGAGCGTTAGGGCTTTCAATATA	10.48	A	tcnnga
gi|210132169|gb|CP001217.1| Helicobacter pylori P12	m6A	40926	40926	241	+	174	TGAAAGCCCTAACGCTCTAGATGTCAAGCGATTCATTGAAA	6.58	A	tcnnga
gi|210132169|gb|CP001217.1| Helicobacter pylori P12	m6A	41009	41009	121	+	167	GTTTTTATTTCAATAGCGGCATGTTTGTTTTCCAAGCGGGC	3.11	A	catg
gi|210132169|gb|CP001217.1| Helicobacter pylori P12	m6A	41010	41010	285	-	174	CGCCCGCTTGGAAAACAAACATGCCGCTATTGAAATAAAAA	4.95	A	catg
gi|210132169|gb|CP001217.1| Helicobacter pylori P12	m6A	41055	41055	180	+	163	TTTAGACGAACTAAAAAAGCATGCCCCCACTATTTTAAAGG	3.68	A	catg
gi|210132169|gb|CP001217.1| Helicobacter pylori P12	m6A	41056	41056	47	-	171	CCCTTTAAAATAGTGGGGGCATGCTTTTTTAGTTCGTCTAA	1.95	A	catg
gi|210132169|gb|CP001217.1| Helicobacter pylori P12	m6A	41129	41129	242	+	169	CGCATTTTTTTGAACAAAAGATCGCTCGTTTGAGCGAAAAG	5.44	A	gatc
gi|210132169|gb|CP001217.1| Helicobacter pylori P12	m6A	41130	41130	214	-	170	TCTTTTCGCTCAAACGAGCGATCTTTTGTTCAAAAAAATGC	6.02	A	gatc
gi|210132169|gb|CP001217.1| Helicobacter pylori P12	m6A	41153	41153	162	+	171	CTCGTTTGAGCGAAAAGAGCATGCAAGATTTAGAAGACGTG	3.3	A	catg
gi|210132169|gb|CP001217.1| Helicobacter pylori P12	m6A	41154	41154	70	-	168	TCACGTCTTCTAAATCTTGCATGCTCTTTTCGCTCAAACGA	2.13	A	catg
gi|210132169|gb|CP001217.1| Helicobacter pylori P12	m6A	41474	41474	239	+	152	TAAAGGCTTTAGTGAGCGAGATAGAAATAAATAACCAAGAA	4.83	A	gngrga
gi|210132169|gb|CP001217.1| Helicobacter pylori P12	m6A	41534	41534	248	+	145	AAGTGTATCGCCCTTGGGGGAGCTATGAAGTCTTGCATGAG	8.87	A	gngrga
gi|210132169|gb|CP001217.1| Helicobacter pylori P12	m6A	41550	41550	93	+	147	GGGGAGCTATGAAGTCTTGCATGAGAGTGGGTGTTACAAGG	2.46	A	catg
gi|210132169|gb|CP001217.1| Helicobacter pylori P12	m6A	41551	41551	206	-	143	ACCTTGTAACACCCACTCTCATGCAAGACTTCATAGCTCCC	4.68	A	catg
gi|210132169|gb|CP001217.1| Helicobacter pylori P12	m6A	41657	41657	224	+	151	ACTGGGTGGTGATTAGCGGGATGGCGAGCGTGGAGTTGGAT	5.19	A	gngrga
gi|210132169|gb|CP001217.1| Helicobacter pylori P12	m6A	41676	41676	217	+	142	GATGGCGAGCGTGGAGTTGGATCATAAAATGTTTGAATTGC	8.26	A	gatc
gi|210132169|gb|CP001217.1| Helicobacter pylori P12	m6A	41677	41677	243	-	141	TGCAATTCAAACATTTTATGATCCAACTCCACGCTCGCCAT	5.42	A	gatc
gi|210132169|gb|CP001217.1| Helicobacter pylori P12	m6A	41723	41723	193	+	131	ATGAGTCCACTTATATCCCTAAAAACACCTTCACCGCCTGG	7.69	A	ctannnnnnnnttc
gi|210132169|gb|CP001217.1| Helicobacter pylori P12	m6A	41732	41732	221	-	125	CGTAATTAGCCAGGCGGTGAAGGTGTTTTTAGGGATATAAG	5.86	A	gaannnnnnnntag
gi|210132169|gb|CP001217.1| Helicobacter pylori P12	m6A	41805	41805	78	+	117	GTGGGCGAGTATGTCGGTGAAGACGATATTGTAAGAATTGA	3.86	A	gaaga
gi|210132169|gb|CP001217.1| Helicobacter pylori P12	m6A	41909	41909	165	+	128	TGAAAGAAAAAATCGCTTTGATCACCGGGGTTACTGGGCAA	4.7	A	gatc
gi|210132169|gb|CP001217.1| Helicobacter pylori P12	m6A	41910	41910	188	-	125	CTTGCCCAGTAACCCCGGTGATCAAAGCGATTTTTTCTTTC	5.89	A	gatc
gi|210132169|gb|CP001217.1| Helicobacter pylori P12	m6A	41979	41979	69	+	122	GAATTTGGGTTATGAAGTGCATGGGTTAAAAAGGCGTTCTT	2.11	A	catg
gi|210132169|gb|CP001217.1| Helicobacter pylori P12	m6A	41980	41980	167	-	118	GAAGAACGCCTTTTTAACCCATGCACTTCATAACCCAAATT	3.95	A	catg
gi|210132169|gb|CP001217.1| Helicobacter pylori P12	m6A	42020	42020	160	+	122	CTAGCATCAACACTTCTAGGATCGATCATCTGTATGAAGAT	5.52	A	gatc
gi|210132169|gb|CP001217.1| Helicobacter pylori P12	m6A	42021	42021	191	-	113	AATCTTCATACAGATGATCGATCCTAGAAGTGTTGATGCTA	7.04	A	gatc
gi|210132169|gb|CP001217.1| Helicobacter pylori P12	m6A	42024	42024	165	+	120	CATCAACACTTCTAGGATCGATCATCTGTATGAAGATTTGC	5.67	A	gatc
gi|210132169|gb|CP001217.1| Helicobacter pylori P12	m6A	42025	42025	185	-	119	TGCAAATCTTCATACAGATGATCGATCCTAGAAGTGTTGAT	6.16	A	gatc
gi|210132169|gb|CP001217.1| Helicobacter pylori P12	m6A	42037	42037	62	+	113	AGGATCGATCATCTGTATGAAGATTTGCACAGCGATCATAA	2.71	A	gaaga
gi|210132169|gb|CP001217.1| Helicobacter pylori P12	m6A	42051	42051	173	+	116	GTATGAAGATTTGCACAGCGATCATAAAAGGCGTTTCTTCT	5.42	A	gatc
gi|210132169|gb|CP001217.1| Helicobacter pylori P12	m6A	42052	42052	195	-	116	AAGAAGAAACGCCTTTTATGATCGCTGTGCAAATCTTCATA	5.44	A	gatc
gi|210132169|gb|CP001217.1| Helicobacter pylori P12	m6A	42089	42089	100	+	115	TCTTGCACTATGGGGATATGACCGATAGCTCTAACCTCATC	3.26	A	gacc
gi|210132169|gb|CP001217.1| Helicobacter pylori P12	m6A	42105	42105	177	-	116	TGGTAGCGATTAAATGGATGAGGTTAGAGCTATCGGTCATA	6.24	A	gagg
gi|210132169|gb|CP001217.1| Helicobacter pylori P12	m6A	42165	42165	158	+	120	TAATTTAGCCGCTCAAAGCCATGTGAAAGTCTCTTTTGAAA	4.15	A	catg
gi|210132169|gb|CP001217.1| Helicobacter pylori P12	m6A	42166	42166	151	-	119	GTTTCAAAAGAGACTTTCACATGGCTTTGAGCGGCTAAATT	4.33	A	catg
gi|210132169|gb|CP001217.1| Helicobacter pylori P12	m6A	42237	42237	146	+	109	TGGCACGCTAAGGATTTTAGAGGCCATGCGGATTTTAGGAT	8.05	A	gagg
gi|210132169|gb|CP001217.1| Helicobacter pylori P12	m6A	42242	42242	173	+	111	CGCTAAGGATTTTAGAGGCCATGCGGATTTTAGGATTAGAA	5.33	A	catg
gi|210132169|gb|CP001217.1| Helicobacter pylori P12	m6A	42243	42243	133	-	108	TTTCTAATCCTAAAATCCGCATGGCCTCTAAAATCCTTAGC	4.03	A	catg
gi|210132169|gb|CP001217.1| Helicobacter pylori P12	m6A	42369	42369	121	-	100	AAAAGGCATACATTTTAGCGACCGCATAGGGGCTTCGTGGG	4.59	A	gacc
gi|210132169|gb|CP001217.1| Helicobacter pylori P12	m6A	42411	42411	149	+	96	CATCACTAAAAATTACAGAGAGGCTTATAACTTGTTTGCGG	6.15	A	gagg
gi|210132169|gb|CP001217.1| Helicobacter pylori P12	m6A	42453	42453	117	+	94	TAATGGCATTCTTTTTAACCATGAGAGCAGGGTAAGGGGTG	4.82	A	catg
gi|210132169|gb|CP001217.1| Helicobacter pylori P12	m6A	42454	42454	134	-	97	TCACCCCTTACCCTGCTCTCATGGTTAAAAAGAATGCCATT	3.77	A	catg
gi|210132169|gb|CP001217.1| Helicobacter pylori P12	m6A	42579	42579	80	+	99	CGCTAAAAGAGATTGGGGGCATGCCAAAGATTATGTGAAAA	2.74	A	catg
gi|210132169|gb|CP001217.1| Helicobacter pylori P12	m6A	42580	42580	90	-	87	ATTTTCACATAATCTTTGGCATGCCCCCAATCTCTTTTAGC	3.51	A	catg
gi|210132169|gb|CP001217.1| Helicobacter pylori P12	m6A	42627	42627	171	-	94	CGATCACATAATCTTGTGGGATGGGTGCTTGGAGCATTAAA	6.57	A	gngrga
gi|210132169|gb|CP001217.1| Helicobacter pylori P12	m6A	42644	42644	145	+	108	CCATCCCACAAGATTATGTGATCGCTACAGGAAAGACCACG	4.64	A	gatc
gi|210132169|gb|CP001217.1| Helicobacter pylori P12	m6A	42645	42645	97	-	92	TCGTGGTCTTTCCTGTAGCGATCACATAATCTTGTGGGATG	3.65	A	gatc
gi|210132169|gb|CP001217.1| Helicobacter pylori P12	m6A	42659	42659	132	+	105	ATGTGATCGCTACAGGAAAGACCACGAGCGTGCGCGATTTT	5.09	A	gacc
gi|210132169|gb|CP001217.1| Helicobacter pylori P12	m6A	42882	42882	210	+	115	AGTGGATTTGCTCTTAGGCGATCCCACTAAGGCTGAGAAAG	6.04	A	gatc
gi|210132169|gb|CP001217.1| Helicobacter pylori P12	m6A	42883	42883	150	-	109	TCTTTCTCAGCCTTAGTGGGATCGCCTAAGAGCAAATCCAC	5.15	A	gngrga
gi|210132169|gb|CP001217.1| Helicobacter pylori P12	m6A	42950	42950	130	+	110	TAAAAGAGTTAATTAAGGACATGTTAGAATACGATTTAAAA	4.02	A	catg
gi|210132169|gb|CP001217.1| Helicobacter pylori P12	m6A	42951	42951	130	-	109	CTTTTAAATCGTATTCTAACATGTCCTTAATTAACTCTTTT	3.81	A	catg
gi|210132169|gb|CP001217.1| Helicobacter pylori P12	m6A	43062	43062	105	+	115	TAATCACCGGCGCTTATGGCATGGTGGGGCAGAACACGGCG	3.06	A	catg
gi|210132169|gb|CP001217.1| Helicobacter pylori P12	m6A	43063	43063	83	-	114	ACGCCGTGTTCTGCCCCACCATGCCATAAGCGCCGGTGATT	2.43	A	catg
gi|210132169|gb|CP001217.1| Helicobacter pylori P12	m6A	43220	43220	166	+	117	ATTATCCATTGCGCCGGGAGAGTGGGGGGTATTGTCGCTAA	4.74	A	gngrga
gi|210132169|gb|CP001217.1| Helicobacter pylori P12	m6A	43242	43242	178	+	119	TGGGGGGTATTGTCGCTAACATGAACGATCTTTCAACTTAC	6.33	A	catg
gi|210132169|gb|CP001217.1| Helicobacter pylori P12	m6A	43243	43243	133	-	114	TGTAAGTTGAAAGATCGTTCATGTTAGCGACAATACCCCCC	3.84	A	catg
gi|210132169|gb|CP001217.1| Helicobacter pylori P12	m6A	43249	43249	187	+	118	TATTGTCGCTAACATGAACGATCTTTCAACTTACATGGTTG	5.55	A	gatc
gi|210132169|gb|CP001217.1| Helicobacter pylori P12	m6A	43250	43250	201	-	114	TCAACCATGTAAGTTGAAAGATCGTTCATGTTAGCGACAAT	5.69	A	gatc
gi|210132169|gb|CP001217.1| Helicobacter pylori P12	m6A	43263	43263	181	+	124	TGAACGATCTTTCAACTTACATGGTTGAGAATTTACTCATG	4.78	A	catg
gi|210132169|gb|CP001217.1| Helicobacter pylori P12	m6A	43264	43264	133	-	119	CCATGAGTAAATTCTCAACCATGTAAGTTGAAAGATCGTTC	4.07	A	catg
gi|210132169|gb|CP001217.1| Helicobacter pylori P12	m6A	43281	43281	118	+	123	ACATGGTTGAGAATTTACTCATGGGCTTGTACCTCTTTTCT	2.87	A	catg
gi|210132169|gb|CP001217.1| Helicobacter pylori P12	m6A	43282	43282	162	-	120	TAGAAAAGAGGTACAAGCCCATGAGTAAATTCTCAACCATG	4.63	A	catg
gi|210132169|gb|CP001217.1| Helicobacter pylori P12	m6A	43290	43290	227	-	123	TAAAGCACTAGAAAAGAGGTACAAGCCCATGAGTAAATTCT	7.92	A	gtac
gi|210132169|gb|CP001217.1| Helicobacter pylori P12	m6A	43291	43291	218	+	125	GAATTTACTCATGGGCTTGTACCTCTTTTCTAGTGCTTTAG	5.58	A	gtac
gi|210132169|gb|CP001217.1| Helicobacter pylori P12	m6A	43294	43294	158	-	120	AATCTAAAGCACTAGAAAAGAGGTACAAGCCCATGAGTAAA	7.16	A	gagg
gi|210132169|gb|CP001217.1| Helicobacter pylori P12	m6A	43333	43333	196	-	117	CGCAAGAGCTCGCCAGATTAATGGCTTTTTTCACGCCCAAA	6.52	A	attaat
gi|210132169|gb|CP001217.1| Helicobacter pylori P12	m6A	43336	43336	169	+	120	GGGCGTGAAAAAAGCCATTAATCTGGCGAGCTCTTGCGCTT	5.95	A	attaat
gi|210132169|gb|CP001217.1| Helicobacter pylori P12	m6A	43402	43402	189	+	129	AAAAGAGAGCGATTTATTGAACGGCTCTTTAGAGCCAACGA	6.72	A	gaannnnnnnntag
gi|210132169|gb|CP001217.1| Helicobacter pylori P12	m6A	43411	43411	209	-	126	AGCCTTCATTCGTTGGCTCTAAAGAGCCGTTCAATAAATCG	6.59	A	ctannnnnnnnttc
gi|210132169|gb|CP001217.1| Helicobacter pylori P12	m6A	43427	43427	195	+	133	TCTTTAGAGCCAACGAATGAAGGCTACGCTTTAGCCAAACT	9.05	A	gaagg
gi|210132169|gb|CP001217.1| Helicobacter pylori P12	m6A	43563	43563	218	+	140	TTGAAGAAAAGATAGCGCACATGATACCAGGGCTTATTGCT	5.63	A	catg
gi|210132169|gb|CP001217.1| Helicobacter pylori P12	m6A	43564	43564	200	-	143	TAGCAATAAGCCCTGGTATCATGTGCGCTATCTTTTCTTCA	4.57	A	catg
gi|210132169|gb|CP001217.1| Helicobacter pylori P12	modified_base	43650	43650	33	+	134	GGGGCGATGGCACGGCCAGAAGAGAGTATCTAAACGCTAAA	1.87	A	gaaga
gi|210132169|gb|CP001217.1| Helicobacter pylori P12	m6A	43680	43680	159	+	146	TAAACGCTAAAGATTTAGCGAGGTTCATCGCTCTCGCTTAT	5.65	A	gagg
gi|210132169|gb|CP001217.1| Helicobacter pylori P12	m6A	43691	43691	261	-	146	GCGATACTCTCATAAGCGAGAGCGATGAACCTCGCTAAATC	11.53	A	gngrga
gi|210132169|gb|CP001217.1| Helicobacter pylori P12	m6A	43763	43763	55	+	132	GGCGTGGATTACAGCATTGAAGAGTATTATGAAAAAGTCGC	2.6	A	gaaga
gi|210132169|gb|CP001217.1| Helicobacter pylori P12	m6A	43839	43839	138	+	147	ATTTATCCAAACCAGTGGGCATGCAACAAAAGCTTATGGAT	2.89	A	catg
gi|210132169|gb|CP001217.1| Helicobacter pylori P12	m6A	43840	43840	94	-	152	TATCCATAAGCTTTTGTTGCATGCCCACTGGTTTGGATAAA	2.33	A	catg
gi|210132169|gb|CP001217.1| Helicobacter pylori P12	m6A	43951	43951	199	+	138	GTATTATTTGAAACTTTTAGAGGTTTGAAATAAAATCAAGG	6.36	A	gagg
gi|210132169|gb|CP001217.1| Helicobacter pylori P12	m6A	44061	44061	184	+	142	ATTCGCTTCAAACAAGCTTGATCCATTAAAAAGGGTTTGTT	4.37	A	gatc
gi|210132169|gb|CP001217.1| Helicobacter pylori P12	m6A	44062	44062	222	-	151	GAACAAACCCTTTTTAATGGATCAAGCTTGTTTGAAGCGAA	6.55	A	gatc
gi|210132169|gb|CP001217.1| Helicobacter pylori P12	m6A	44209	44209	224	+	145	TTAACCACTGCTTGCTTTGCATGAAAAATAAACTCCCAAAG	5.48	A	catg
gi|210132169|gb|CP001217.1| Helicobacter pylori P12	m6A	44210	44210	215	-	150	CCTTTGGGAGTTTATTTTTCATGCAAAGCAAGCAGTGGTTA	6.35	A	catg
gi|210132169|gb|CP001217.1| Helicobacter pylori P12	m6A	44299	44299	237	-	153	TGCTAGAAAATGATGTCATGATTTCTACAAAATAAAAACAA	5.03	A	tcnnga
gi|210132169|gb|CP001217.1| Helicobacter pylori P12	m6A	44304	44304	198	+	144	TTTATTTTGTAGAAATCATGACATCATTTTCTAGCAAATGT	4.96	A	tcnnga
gi|210132169|gb|CP001217.1| Helicobacter pylori P12	m6A	44428	44428	181	+	133	CAAATCTTAGCGTTTTATTAATCTTGAAATAAGGAAATCCA	6.98	A	attaat
gi|210132169|gb|CP001217.1| Helicobacter pylori P12	m6A	44429	44429	239	-	154	ATGGATTTCCTTATTTCAAGATTAATAAAACGCTAAGATTT	4.64	A	tcnnga
gi|210132169|gb|CP001217.1| Helicobacter pylori P12	m6A	44434	44434	157	+	139	TTAGCGTTTTATTAATCTTGAAATAAGGAAATCCATCGTTA	5.02	A	tcnnga
gi|210132169|gb|CP001217.1| Helicobacter pylori P12	m6A	44556	44556	148	+	138	TGCCTAAAAGTCATTCTAAGATCTATTGGTGGTTTTTTTGG	3.28	A	gatc
gi|210132169|gb|CP001217.1| Helicobacter pylori P12	m6A	44557	44557	224	-	147	GCCAAAAAAACCACCAATAGATCTTAGAATGACTTTTAGGC	9.32	A	gatc
gi|210132169|gb|CP001217.1| Helicobacter pylori P12	modified_base	44637	44637	52	-	134	AGTAAAGATAATAAAAGAGAAGAGAATTAAAAAAAAGAAAA	2.04	A	gaaga
gi|210132169|gb|CP001217.1| Helicobacter pylori P12	m6A	44716	44716	180	+	139	ACACAGCAAACCCAAAAATGACCGCTAATATCAAGCCCGCT	5.98	A	gacc
gi|210132169|gb|CP001217.1| Helicobacter pylori P12	m6A	44762	44762	208	-	142	TTGAGAAAACTTGCAATAAGAGGGTGTTAGTGGTGGATTAT	6.25	A	gagg
gi|210132169|gb|CP001217.1| Helicobacter pylori P12	m6A	44821	44821	209	+	134	ACTTAGACTTAGCTTAGGCGATCTCTAAAAATTTTAGAGAG	5.43	A	gatc
gi|210132169|gb|CP001217.1| Helicobacter pylori P12	m6A	44822	44822	192	-	146	GCTCTCTAAAATTTTTAGAGATCGCCTAAGCTAAGTCTAAG	5.18	A	gatc
gi|210132169|gb|CP001217.1| Helicobacter pylori P12	m6A	44888	44888	164	+	122	CTTTAGCTTTAACAAATCCTAGGCAATAATTCGCCCTCTGG	5.29	A	ctannnnnnnnttc
gi|210132169|gb|CP001217.1| Helicobacter pylori P12	m6A	44897	44897	184	-	127	TTAGAGATGCCAGAGGGCGAATTATTGCCTAGGATTTGTTA	6.44	A	gaannnnnnnntag
gi|210132169|gb|CP001217.1| Helicobacter pylori P12	m6A	44904	44904	209	-	133	AAGGATTTTAGAGATGCCAGAGGGCGAATTATTGCCTAGGA	6.28	A	gagg
gi|210132169|gb|CP001217.1| Helicobacter pylori P12	m6A	44935	44935	91	+	122	TAAAATCCTTTCAAAACCCCATGCGTTCTTTAAAACCACGC	2.47	A	catg
gi|210132169|gb|CP001217.1| Helicobacter pylori P12	m6A	44936	44936	81	-	133	AGCGTGGTTTTAAAGAACGCATGGGGTTTTGAAAGGATTTT	2.59	A	catg
gi|210132169|gb|CP001217.1| Helicobacter pylori P12	m6A	45078	45078	124	-	125	ACCCTACACGCTAGCCAATGAGGGGGTGTTTGTGTTAGCGC	4.11	A	gagg
gi|210132169|gb|CP001217.1| Helicobacter pylori P12	m6A	45112	45112	173	-	126	AAACTAAAGGGATTTGTGAGATTTTAGGGCTAGAACCCTAC	5.7	A	gngrga
gi|210132169|gb|CP001217.1| Helicobacter pylori P12	m6A	45162	45162	210	+	127	AGGGGATTTTTTCTTCTTCTATAACGATTTTCACTCTGGAG	7.34	A	ctannnnnnnnttc
gi|210132169|gb|CP001217.1| Helicobacter pylori P12	m6A	45171	45171	163	-	128	GGCGAACAGCTCCAGAGTGAAAATCGTTATAGAAGAAGAAA	5.84	A	gaannnnnnnntag
gi|210132169|gb|CP001217.1| Helicobacter pylori P12	m6A	45176	45176	178	-	130	GAATGGGCGAACAGCTCCAGAGTGAAAATCGTTATAGAAGA	7.81	A	tcnnga
gi|210132169|gb|CP001217.1| Helicobacter pylori P12	m6A	45181	45181	178	+	130	TATAACGATTTTCACTCTGGAGCTGTTCGCCCATTCGTTCA	8.18	A	tcnnga
gi|210132169|gb|CP001217.1| Helicobacter pylori P12	m6A	45254	45254	190	+	126	CTTAAAGCATCAATTTTGAGATCGCTTAAAAATAGGGGTTT	5.97	A	gatc
gi|210132169|gb|CP001217.1| Helicobacter pylori P12	m6A	45255	45255	191	-	128	GAAACCCCTATTTTTAAGCGATCTCAAAATTGATGCTTTAA	7.33	A	gatc
gi|210132169|gb|CP001217.1| Helicobacter pylori P12	m6A	45306	45306	181	-	122	CAAGCTTAAAACGAATCTAGAAAGCGATTGCCAGCTGCTCT	6.91	A	tcnnga
gi|210132169|gb|CP001217.1| Helicobacter pylori P12	m6A	45311	45311	186	+	114	AGCTGGCAATCGCTTTCTAGATTCGTTTTAAGCTTGATTTC	8.08	A	tcnnga
gi|210132169|gb|CP001217.1| Helicobacter pylori P12	m6A	45359	45359	136	+	116	ATCGCAAACAGGCTTGCCCCATGATTGGCGATCGTGTCGCT	3.72	A	catg
gi|210132169|gb|CP001217.1| Helicobacter pylori P12	m6A	45360	45360	153	-	122	AAGCGACACGATCGCCAATCATGGGGCAAGCCTGTTTGCGA	4.12	A	catg
gi|210132169|gb|CP001217.1| Helicobacter pylori P12	m6A	45369	45369	152	+	110	GGCTTGCCCCATGATTGGCGATCGTGTCGCTTAGGATAATG	5.14	A	gatc
gi|210132169|gb|CP001217.1| Helicobacter pylori P12	m6A	45370	45370	178	-	120	CCATTATCCTAAGCGACACGATCGCCAATCATGGGGCAAGC	5.07	A	gatc
gi|210132169|gb|CP001217.1| Helicobacter pylori P12	m6A	45572	45572	182	+	129	TGTAAAATTTGCTTTAAAAGAGGGATTTCTAAGCCTTCTTC	6.04	A	gagg
gi|210132169|gb|CP001217.1| Helicobacter pylori P12	m6A	45576	45576	152	+	129	AAATTTGCTTTAAAAGAGGGATTTCTAAGCCTTCTTCTAAA	3.92	A	gngrga
gi|210132169|gb|CP001217.1| Helicobacter pylori P12	m6A	45587	45587	186	-	117	ATGGGTTTTATTTTAGAAGAAGGCTTAGAAATCCCTCTTTT	6.09	A	gaagg
gi|210132169|gb|CP001217.1| Helicobacter pylori P12	m6A	45629	45629	200	-	130	AATGACGTGAGCGTGCAAGGAGGCGAACCTTTGTATTTGAA	6.69	A	gagg
gi|210132169|gb|CP001217.1| Helicobacter pylori P12	m6A	45655	45655	193	-	121	GCAAGCTTTGCGTTTGCGGGAGCGCGAATGACGTGAGCGTG	9.24	A	gngrga
gi|210132169|gb|CP001217.1| Helicobacter pylori P12	m6A	45767	45767	78	-	126	TTTATCGTTGCGTTTGATGAAGACGCCCCTAAATTTGAAGC	3.41	A	gaaga
gi|210132169|gb|CP001217.1| Helicobacter pylori P12	m6A	45838	45838	166	-	127	TAGCATGCGGGAATGGGGGGAAAGAAACAAACGCTTTAATT	6.02	A	gngrga
gi|210132169|gb|CP001217.1| Helicobacter pylori P12	m6A	45847	45847	121	-	129	GCGTAACTCTAGCATGCGGGAATGGGGGGAAAGAAACAAAC	3.49	A	gngrga
gi|210132169|gb|CP001217.1| Helicobacter pylori P12	m6A	45853	45853	108	+	154	TTCTTTCCCCCCATTCCCGCATGCTAGAGTTACGCTATCCA	2.38	A	catg
gi|210132169|gb|CP001217.1| Helicobacter pylori P12	m6A	45854	45854	145	-	132	ATGGATAGCGTAACTCTAGCATGCGGGAATGGGGGGAAAGA	3.57	A	catg
gi|210132169|gb|CP001217.1| Helicobacter pylori P12	m6A	45925	45925	164	+	147	AAATACGCCATTAAGGCTTGACCGATAGGGATACTGCTATC	5.03	A	gacc
gi|210132169|gb|CP001217.1| Helicobacter pylori P12	m6A	45956	45956	175	+	140	TACTGCTATCGTTAGGGGGGAAATGCTTGTGGAAAAAATAC	5.14	A	gngrga
gi|210132169|gb|CP001217.1| Helicobacter pylori P12	m6A	45993	45993	189	-	128	AACAATTAGCCAAACGATTGAGGGGGCTAAAAAGGCAGTAT	6.05	A	gagg
gi|210132169|gb|CP001217.1| Helicobacter pylori P12	m6A	46060	46060	155	+	139	CCCCCACTGCACACCACCACATGCTCTTTAAAAGGCGCAAT	3.67	A	catg
gi|210132169|gb|CP001217.1| Helicobacter pylori P12	m6A	46061	46061	108	-	131	GATTGCGCCTTTTAAAGAGCATGTGGTGGTGTGCAGTGGGG	3.22	A	catg
gi|210132169|gb|CP001217.1| Helicobacter pylori P12	m6A	46226	46226	182	+	146	TTTTAAAAGGGTAAAAAGCGATCTCATCGCTTTGTAAGGCT	4.71	A	gatc
gi|210132169|gb|CP001217.1| Helicobacter pylori P12	m6A	46227	46227	207	-	129	TAGCCTTACAAAGCGATGAGATCGCTTTTTACCCTTTTAAA	5.82	A	gatc
gi|210132169|gb|CP001217.1| Helicobacter pylori P12	m6A	46372	46372	154	+	145	ACGCTTTGAATTTTTTTGTCATGCATTTGTTGGAAAATTTC	3.31	A	catg
gi|210132169|gb|CP001217.1| Helicobacter pylori P12	m6A	46373	46373	140	-	127	AGAAATTTTCCAACAAATGCATGACAAAAAAATTCAAAGCG	3.98	A	catg
gi|210132169|gb|CP001217.1| Helicobacter pylori P12	m6A	46504	46504	202	-	135	GAAGAATTTCTGCTTTTAGGAGGGCAAAAAGCAATCAAAGA	9.39	A	gagg
gi|210132169|gb|CP001217.1| Helicobacter pylori P12	m6A	46531	46531	251	+	146	AGCAGAAATTCTTCAAACCTAGCCACCTCTTCAATGCGTTC	8.85	A	ctannnnnnnnttc
gi|210132169|gb|CP001217.1| Helicobacter pylori P12	m6A	46538	46538	152	-	135	GGATTTGGAACGCATTGAAGAGGTGGCTAGGTTTGAAGAAT	4.84	A	gagg
gi|210132169|gb|CP001217.1| Helicobacter pylori P12	m6A	46540	46540	184	-	131	GGGGATTTGGAACGCATTGAAGAGGTGGCTAGGTTTGAAGA	6.68	A	gaannnnnnnntag
gi|210132169|gb|CP001217.1| Helicobacter pylori P12	m6A	46556	46556	211	-	132	GGCGGAGTGTTTTGTGGGGGATTTGGAACGCATTGAAGAGG	6.16	A	gngrga
gi|210132169|gb|CP001217.1| Helicobacter pylori P12	m6A	46648	46648	224	+	149	AAAGGGCGATTTAAATGCGGATCTTGTAATAATGCGTCTAA	7.43	A	gatc
gi|210132169|gb|CP001217.1| Helicobacter pylori P12	m6A	46649	46649	219	-	144	CTTAGACGCATTATTACAAGATCCGCATTTAAATCGCCCTT	6.87	A	gatc
gi|210132169|gb|CP001217.1| Helicobacter pylori P12	m6A	46690	46690	206	+	154	ACGCTCGCTAAAAAGTGGGCATGGTGGTGCTGGACTTGCAA	5.43	A	catg
gi|210132169|gb|CP001217.1| Helicobacter pylori P12	m6A	46691	46691	193	-	143	ATTGCAAGTCCAGCACCACCATGCCCACTTTTTAGCGAGCG	4.55	A	catg
gi|210132169|gb|CP001217.1| Helicobacter pylori P12	m6A	46877	46877	217	+	158	AATCCCCACAAAAAGGCGAGAGTAAAAGAATGGAAGTTTCA	7.82	A	gngrga
gi|210132169|gb|CP001217.1| Helicobacter pylori P12	m6A	47018	47018	149	+	152	CAAACCCCCTAGCCAAACGCATGGGGCGAATGGCATTATCC	3.01	A	catg
gi|210132169|gb|CP001217.1| Helicobacter pylori P12	m6A	47019	47019	116	-	136	TGGATAATGCCATTCGCCCCATGCGTTTGGCTAGGGGGTTT	2.78	A	catg
gi|210132169|gb|CP001217.1| Helicobacter pylori P12	m6A	47135	47135	239	-	139	CCTCCCTTTAGCGAGCGATGAGGCTGAGATTGATTCCTTGA	6.04	A	gagg
gi|210132169|gb|CP001217.1| Helicobacter pylori P12	m6A	47153	47153	220	+	144	CCTCATCGCTCGCTAAAGGGAGGGAGCTGAAATTCGCGCTC	6.06	A	gagg
gi|210132169|gb|CP001217.1| Helicobacter pylori P12	m6A	47157	47157	218	+	142	ATCGCTCGCTAAAGGGAGGGAGCTGAAATTCGCGCTCGTGA	11.43	A	gngrga
gi|210132169|gb|CP001217.1| Helicobacter pylori P12	m6A	47172	47172	174	-	135	ATTTCCCTATCGTATTCACGAGCGCGAATTTCAGCTCCCTC	6.15	A	tcnnga
gi|210132169|gb|CP001217.1| Helicobacter pylori P12	m6A	47177	47177	242	+	141	AGCTGAAATTCGCGCTCGTGAATACGATAGGGAAATCCAAT	5.93	A	tcnnga
gi|210132169|gb|CP001217.1| Helicobacter pylori P12	m6A	47215	47215	103	+	140	AATAAATCTAATAATAAAGCATGCAAAGGGGTATAGGGCAA	2.75	A	catg
gi|210132169|gb|CP001217.1| Helicobacter pylori P12	m6A	47256	47256	218	+	136	AATCACGCCATAAAAGGGGGAGTTTTTAGCGATATTGGGGG	6.29	A	gngrga
gi|210132169|gb|CP001217.1| Helicobacter pylori P12	m6A	47365	47365	103	+	140	TCTAACGCGTTCAAAAACGCATGCTGTTTGGCTGTGTTTAA	2.74	A	catg
gi|210132169|gb|CP001217.1| Helicobacter pylori P12	m6A	47366	47366	67	-	137	TTTAAACACAGCCAAACAGCATGCGTTTTTGAACGCGTTAG	2.13	A	catg
gi|210132169|gb|CP001217.1| Helicobacter pylori P12	m6A	47396	47396	163	+	139	CTGTGTTTAAATCTTTAAACATGAGCGCGAAAGGCTTTAAG	5.28	A	catg
gi|210132169|gb|CP001217.1| Helicobacter pylori P12	m6A	47397	47397	136	-	137	CCTTAAAGCCTTTCGCGCTCATGTTTAAAGATTTAAACACA	3.88	A	catg
gi|210132169|gb|CP001217.1| Helicobacter pylori P12	m6A	47463	47463	200	-	140	TTGCTCTCTTGTGCGATGGAAGGAATTTTCAAACCATAGAA	8.6	A	gaagg
gi|210132169|gb|CP001217.1| Helicobacter pylori P12	m6A	47488	47488	222	-	142	ATCGCTCTTAAAGGTTTGGGAGGCTTTGCTCTCTTGTGCGA	6.05	A	gagg
gi|210132169|gb|CP001217.1| Helicobacter pylori P12	m6A	47711	47711	163	+	142	AGTTTTCTCTGTCATAGGGCATGGCGTTTAAAAGGCTGTAT	3.69	A	catg
gi|210132169|gb|CP001217.1| Helicobacter pylori P12	m6A	47712	47712	74	-	137	GATACAGCCTTTTAAACGCCATGCCCTATGACAGAGAAAAC	2.29	A	catg
gi|210132169|gb|CP001217.1| Helicobacter pylori P12	m6A	47731	47731	193	-	140	TGCGCGAAGTGCGGGGCGAGATACAGCCTTTTAAACGCCAT	5.47	A	gngrga
gi|210132169|gb|CP001217.1| Helicobacter pylori P12	m6A	47781	47781	240	+	139	AGCGTAATGAAAATAGGGGGAGTTTTTATCTCTGATTTCGC	6.38	A	gngrga
gi|210132169|gb|CP001217.1| Helicobacter pylori P12	m6A	47813	47813	216	-	142	TAAAGATTTAGGCGTGTGCGAGGATTGCTTGCGCGAAATCA	8.19	A	gagg
gi|210132169|gb|CP001217.1| Helicobacter pylori P12	m6A	47950	47950	141	+	138	TTTTCCACCAACGCTAAAGGAGGTAATCCCTTTTTTAGGGT	6.13	A	gagg
gi|210132169|gb|CP001217.1| Helicobacter pylori P12	m6A	48086	48086	219	+	142	GGGTATAAACAAAAGGGCGCATGCCCACGCCTTGAACCACG	5.28	A	catg
gi|210132169|gb|CP001217.1| Helicobacter pylori P12	m6A	48087	48087	176	-	144	GCGTGGTTCAAGGCGTGGGCATGCGCCCTTTTGTTTATACC	4.46	A	catg
gi|210132169|gb|CP001217.1| Helicobacter pylori P12	m6A	48162	48162	137	+	136	GTTACACAATGCAAACTCCCATGCTGTTTGATTAGAGTATT	3.85	A	catg
gi|210132169|gb|CP001217.1| Helicobacter pylori P12	m6A	48163	48163	167	-	138	TAATACTCTAATCAAACAGCATGGGAGTTTGCATTGTGTAA	3.38	A	catg
gi|210132169|gb|CP001217.1| Helicobacter pylori P12	m6A	48241	48241	31	+	128	TTAAGGTTTCTAAAATGAGCATGTCTTTAGGGTCGTTGTAA	1.83	A	catg
gi|210132169|gb|CP001217.1| Helicobacter pylori P12	m6A	48242	48242	151	-	128	CTTACAACGACCCTAAAGACATGCTCATTTTAGAAACCTTA	3.56	A	catg
gi|210132169|gb|CP001217.1| Helicobacter pylori P12	m6A	48253	48253	179	-	129	AATCGTCCCCACTTACAACGACCCTAAAGACATGCTCATTT	6.99	A	gacc
gi|210132169|gb|CP001217.1| Helicobacter pylori P12	m6A	48364	48364	185	+	122	CTTTGGGGATTTCTAGGGGGATGAGTTTATAAGGCGTGCCG	8.57	A	gngrga
gi|210132169|gb|CP001217.1| Helicobacter pylori P12	m6A	48456	48456	69	-	113	ATTGTTTATAGCGCATGCGAAGATGAAAACGATGAGCATTA	3.31	A	gaaga
gi|210132169|gb|CP001217.1| Helicobacter pylori P12	m6A	48461	48461	112	+	125	CTCATCGTTTTCATCTTCGCATGCGCTATAAACAATGGTGT	3.05	A	catg
gi|210132169|gb|CP001217.1| Helicobacter pylori P12	m6A	48462	48462	120	-	117	GACACCATTGTTTATAGCGCATGCGAAGATGAAAACGATGA	3.24	A	catg
gi|210132169|gb|CP001217.1| Helicobacter pylori P12	m6A	48592	48592	41	+	127	CCCCTAATTCCTTTTTAAGCATGTTTTCTATTCCATTTTGA	1.91	A	catg
gi|210132169|gb|CP001217.1| Helicobacter pylori P12	m6A	48593	48593	126	-	122	ATCAAAATGGAATAGAAAACATGCTTAAAAAGGAATTAGGG	3.27	A	catg
gi|210132169|gb|CP001217.1| Helicobacter pylori P12	m6A	48692	48692	199	-	116	CCTATATTTTAGAGGGCGGGAGCATAGAAAGCGATGGGGCC	10.4	A	gngrga
gi|210132169|gb|CP001217.1| Helicobacter pylori P12	m6A	48700	48700	173	-	121	AACGATGCCCTATATTTTAGAGGGCGGGAGCATAGAAAGCG	6.93	A	gagg
gi|210132169|gb|CP001217.1| Helicobacter pylori P12	m6A	48856	48856	164	+	129	CGCCCTGATTTTCAATACTGATCGCTCCAAAATCCCTAGCC	5.51	A	gatc
gi|210132169|gb|CP001217.1| Helicobacter pylori P12	m6A	48857	48857	171	-	116	GGGCTAGGGATTTTGGAGCGATCAGTATTGAAAATCAGGGC	4.98	A	gatc
gi|210132169|gb|CP001217.1| Helicobacter pylori P12	m6A	48878	48878	136	+	127	CGCTCCAAAATCCCTAGCCCATGTGTCGTTAGTGTCAATCC	3.7	A	catg
gi|210132169|gb|CP001217.1| Helicobacter pylori P12	m6A	48879	48879	111	-	117	AGGATTGACACTAACGACACATGGGCTAGGGATTTTGGAGC	2.96	A	catg
gi|210132169|gb|CP001217.1| Helicobacter pylori P12	m6A	48904	48904	163	+	129	CGTTAGTGTCAATCCTTGCGATCTCTACACCGGGTAAGTTT	4.54	A	gatc
gi|210132169|gb|CP001217.1| Helicobacter pylori P12	m6A	48905	48905	190	-	114	AAAACTTACCCGGTGTAGAGATCGCAAGGATTGACACTAAC	6.41	A	gatc
gi|210132169|gb|CP001217.1| Helicobacter pylori P12	m6A	49016	49016	256	-	126	GTATCAAAGAAGCCAGAGAGAGCTTTTTAAACATCATTCAA	10.26	A	gngrga
gi|210132169|gb|CP001217.1| Helicobacter pylori P12	m6A	49060	49060	190	-	134	GATTCTAATGGCGTTCCCCCATGAGTTTGGCGACTGGGCGT	4.81	A	catg
gi|210132169|gb|CP001217.1| Helicobacter pylori P12	m6A	49066	49066	210	+	132	AGTCGCCAAACTCATGGGGGAACGCCATTAGAATCGCTTGG	7.72	A	gngrga
gi|210132169|gb|CP001217.1| Helicobacter pylori P12	m6A	49105	49105	190	+	140	GGATTTTTTCAAACTCCGCTAACATTCTTTTCATTAAAAAT	8.32	A	ctannnnnnnnttc
gi|210132169|gb|CP001217.1| Helicobacter pylori P12	m6A	49114	49114	186	-	133	TAAAAGGATATTTTTAATGAAAAGAATGTTAGCGGAGTTTG	5.46	A	gaannnnnnnntag
gi|210132169|gb|CP001217.1| Helicobacter pylori P12	m6A	49283	49283	108	+	142	AGCCGGTGGTGCCGCTCCCCATGAAAGGATCTAGCACGATG	2.88	A	catg
gi|210132169|gb|CP001217.1| Helicobacter pylori P12	m6A	49284	49284	135	-	139	ACATCGTGCTAGATCCTTTCATGGGGAGCGGCACCACCGGC	3.09	A	catg
gi|210132169|gb|CP001217.1| Helicobacter pylori P12	m6A	49291	49291	208	+	139	GTGCCGCTCCCCATGAAAGGATCTAGCACGATGTCATTAGG	5.96	A	gatc
gi|210132169|gb|CP001217.1| Helicobacter pylori P12	m6A	49292	49292	198	-	137	CCCTAATGACATCGTGCTAGATCCTTTCATGGGGAGCGGCA	6.33	A	gatc
gi|210132169|gb|CP001217.1| Helicobacter pylori P12	m6A	49529	49529	99	+	153	GCCGGTGGATGTTTCTTGGCATGGGATTATTTTTAACCCAT	2.55	A	catg
gi|210132169|gb|CP001217.1| Helicobacter pylori P12	m6A	49530	49530	146	-	142	AATGGGTTAAAAATAATCCCATGCCAAGAAACATCCACCGG	3.58	A	catg
gi|210132169|gb|CP001217.1| Helicobacter pylori P12	m6A	49634	49634	206	+	144	TGTAAGAGCAAAAAATCACCATGCAGCCGTTTGGATTGACT	5.68	A	catg
gi|210132169|gb|CP001217.1| Helicobacter pylori P12	m6A	49635	49635	128	-	129	TAGTCAATCCAAACGGCTGCATGGTGATTTTTTGCTCTTAC	2.96	A	catg
gi|210132169|gb|CP001217.1| Helicobacter pylori P12	m6A	49673	49673	193	+	134	CTAATGGGGCGTAGCGCTTGATCCATTCTAAAAGCTTGAAA	3.75	A	gatc
gi|210132169|gb|CP001217.1| Helicobacter pylori P12	m6A	49674	49674	185	-	124	ATTTCAAGCTTTTAGAATGGATCAAGCGCTACGCCCCATTA	6.76	A	gatc
gi|210132169|gb|CP001217.1| Helicobacter pylori P12	m6A	49780	49780	215	+	144	TTAACCGAAATGTTATAAGGAGGGTCTGTGATGATCGCATC	5.42	A	gagg
gi|210132169|gb|CP001217.1| Helicobacter pylori P12	m6A	49784	49784	205	-	125	AGTGGATGCGATCATCACAGACCCTCCTTATAACATTTCGG	8.66	A	gacc
gi|210132169|gb|CP001217.1| Helicobacter pylori P12	m6A	49793	49793	180	+	146	TATAAGGAGGGTCTGTGATGATCGCATCCACTTTTAAATTT	4.54	A	gatc
gi|210132169|gb|CP001217.1| Helicobacter pylori P12	m6A	49794	49794	188	-	122	AAAATTTAAAAGTGGATGCGATCATCACAGACCCTCCTTAT	6.02	A	gatc
gi|210132169|gb|CP001217.1| Helicobacter pylori P12	m6A	49888	49888	176	+	143	ATTTTCTTAAGTTTTTTAAGATCGCTTTGCCTAAGGCTAGG	4.15	A	gatc
gi|210132169|gb|CP001217.1| Helicobacter pylori P12	m6A	49889	49889	191	-	123	CCCTAGCCTTAGGCAAAGCGATCTTAAAAAACTTAAGAAAA	7.98	A	gatc
gi|210132169|gb|CP001217.1| Helicobacter pylori P12	m6A	49917	49917	237	+	140	CCTAAGGCTAGGGCTAGAAGAGGAGGCACAGCGTTACCGAT	7.53	A	gagg
gi|210132169|gb|CP001217.1| Helicobacter pylori P12	m6A	49920	49920	171	+	139	AAGGCTAGGGCTAGAAGAGGAGGCACAGCGTTACCGATTTG	3.87	A	gagg
gi|210132169|gb|CP001217.1| Helicobacter pylori P12	m6A	50045	50045	157	+	112	GCGGTGCAATTCAGGGTGGGAGTTGGTGCCATTACTGGGAG	5.5	A	gngrga
gi|210132169|gb|CP001217.1| Helicobacter pylori P12	m6A	50091	50091	156	+	121	AAGCGTGTGTCTATGGTGGGACTGATTTTATTCCAATTTAA	4.84	A	gngrga
gi|210132169|gb|CP001217.1| Helicobacter pylori P12	m6A	50120	50120	100	+	123	ATTCCAATTTAAGCGCCCCCATGTGCTTTTGAATTGCTGTT	2.8	A	catg
gi|210132169|gb|CP001217.1| Helicobacter pylori P12	m6A	50121	50121	123	-	102	AAACAGCAATTCAAAAGCACATGGGGGCGCTTAAATTGGAA	4.26	A	catg
gi|210132169|gb|CP001217.1| Helicobacter pylori P12	m6A	50145	50145	141	+	122	CTTTTGAATTGCTGTTTGCCATGCAAGTTTTTAGGCAAGCA	3.95	A	catg
gi|210132169|gb|CP001217.1| Helicobacter pylori P12	m6A	50146	50146	125	-	96	ATGCTTGCCTAAAAACTTGCATGGCAAACAGCAATTCAAAA	3.76	A	catg
gi|210132169|gb|CP001217.1| Helicobacter pylori P12	m6A	50323	50323	154	-	114	AGCCTATCTTTGTTCTAATGAGGGGGCGTTTGAGAGCGATT	4.48	A	gagg
gi|210132169|gb|CP001217.1| Helicobacter pylori P12	m6A	50359	50359	180	-	121	TCAAAGCGTGAACGTTCAAGATGCGATAAGCGATTTAGCCT	5.87	A	tcnnga
gi|210132169|gb|CP001217.1| Helicobacter pylori P12	m6A	50364	50364	181	+	141	AAATCGCTTATCGCATCTTGAACGTTCACGCTTTGAGAAGG	7.27	A	tcnnga
gi|210132169|gb|CP001217.1| Helicobacter pylori P12	m6A	50382	50382	241	+	143	TGAACGTTCACGCTTTGAGAAGGCTCTAAAAGATTAAAATC	7.02	A	gaagg
gi|210132169|gb|CP001217.1| Helicobacter pylori P12	m6A	50438	50438	187	-	123	GCGTGCCTCAAAACAGAGAGAGGGCTTTTATTGTGGGGGCT	6.51	A	gagg
gi|210132169|gb|CP001217.1| Helicobacter pylori P12	m6A	50451	50451	227	+	151	AAAGCCCTCTCTCTGTTTTGAGGCACGCCATAATCTTTAGC	7.32	A	gagg
gi|210132169|gb|CP001217.1| Helicobacter pylori P12	m6A	50479	50479	197	+	147	CATAATCTTTAGCGTTTAGGATCTGATAGCTCAATTGATAC	6.3	A	gatc
gi|210132169|gb|CP001217.1| Helicobacter pylori P12	m6A	50480	50480	199	-	115	GGTATCAATTGAGCTATCAGATCCTAAACGCTAAAGATTAT	6.51	A	gatc
gi|210132169|gb|CP001217.1| Helicobacter pylori P12	m6A	50647	50647	208	-	131	GAAAAATTTAGGGCTAAAAGACCCTAGGAATTTTTTATTCT	6.53	A	gacc
gi|210132169|gb|CP001217.1| Helicobacter pylori P12	m6A	50690	50690	222	+	154	TTTATTAGAAAAGCCTTGACATGGAGGCCCGCCAATGATCA	5.51	A	catg
gi|210132169|gb|CP001217.1| Helicobacter pylori P12	m6A	50691	50691	199	-	134	ATGATCATTGGCGGGCCTCCATGTCAAGGCTTTTCTAATAA	6.24	A	catg
gi|210132169|gb|CP001217.1| Helicobacter pylori P12	m6A	50694	50694	197	+	149	TTAGAAAAGCCTTGACATGGAGGCCCGCCAATGATCATGTT	6.49	A	gagg
gi|210132169|gb|CP001217.1| Helicobacter pylori P12	m6A	50707	50707	184	+	145	GACATGGAGGCCCGCCAATGATCATGTTGATTTCTAATTTT	6.26	A	gatc
gi|210132169|gb|CP001217.1| Helicobacter pylori P12	m6A	50708	50708	196	-	130	AAAAATTAGAAATCAACATGATCATTGGCGGGCCTCCATGT	5.48	A	gatc
gi|210132169|gb|CP001217.1| Helicobacter pylori P12	m6A	50710	50710	179	+	155	ATGGAGGCCCGCCAATGATCATGTTGATTTCTAATTTTTGG	4.65	A	catg
gi|210132169|gb|CP001217.1| Helicobacter pylori P12	m6A	50711	50711	187	-	131	CCCAAAAATTAGAAATCAACATGATCATTGGCGGGCCTCCA	5.06	A	catg
gi|210132169|gb|CP001217.1| Helicobacter pylori P12	m6A	50972	50972	238	+	177	TTATCAATAAGCGTTGGAAGATCATCGGTTTCAAAACGCAA	6.07	A	gatc
gi|210132169|gb|CP001217.1| Helicobacter pylori P12	m6A	50973	50973	251	-	167	ATTGCGTTTTGAAACCGATGATCTTCCAACGCTTATTGATA	5.54	A	gatc
gi|210132169|gb|CP001217.1| Helicobacter pylori P12	m6A	51060	51060	259	-	170	AAAAAAAGGATCTAGCGAAGAGGAGTTTCAAAAACGCTTGA	8.57	A	gagg
gi|210132169|gb|CP001217.1| Helicobacter pylori P12	m6A	51070	51070	300	+	181	TTGAAACTCCTCTTCGCTAGATCCTTTTTTTAAAGCCCTAT	8.92	A	gatc
gi|210132169|gb|CP001217.1| Helicobacter pylori P12	m6A	51071	51071	220	-	167	CATAGGGCTTTAAAAAAAGGATCTAGCGAAGAGGAGTTTCA	5.2	A	gatc
gi|210132169|gb|CP001217.1| Helicobacter pylori P12	m6A	51141	51141	224	-	170	TGTGATTTCTTTAGGCAAAGACCAAGAATTAGATGTTTTAG	6.37	A	gacc
gi|210132169|gb|CP001217.1| Helicobacter pylori P12	m6A	51161	51161	198	+	177	TCTTTGCCTAAAGAAATCACATGGTGTATTTCAGTGTAGTA	3.83	A	catg
gi|210132169|gb|CP001217.1| Helicobacter pylori P12	m6A	51162	51162	154	-	170	CTACTACACTGAAATACACCATGTGATTTCTTTAGGCAAAG	3.37	A	catg
gi|210132169|gb|CP001217.1| Helicobacter pylori P12	m6A	51259	51259	257	+	181	AATGTCATAATCACCACAACATGCGCTGCAAACATTAGGCG	6.35	A	catg
gi|210132169|gb|CP001217.1| Helicobacter pylori P12	m6A	51260	51260	116	-	186	ACGCCTAATGTTTGCAGCGCATGTTGTGGTGATTATGACAT	2.61	A	catg
gi|210132169|gb|CP001217.1| Helicobacter pylori P12	m6A	51327	51327	266	-	189	AGGATGGATTCAAAAGAGTGAGGAATTTAGACGAGATAGCA	6.73	A	gagg
gi|210132169|gb|CP001217.1| Helicobacter pylori P12	m6A	51443	51443	213	+	199	CGTTCTGTAAAGCTATTGCCATGATATTCTGTTGTTGGCGG	4.12	A	catg
gi|210132169|gb|CP001217.1| Helicobacter pylori P12	m6A	51444	51444	173	-	189	CCCGCCAACAACAGAATATCATGGCAATAGCTTTACAGAAC	3.31	A	catg
gi|210132169|gb|CP001217.1| Helicobacter pylori P12	m6A	51515	51515	249	+	193	ACAAGAGTGGTTTTAAAAACATGATGAGCGATTCGCGCTTT	4.77	A	catg
gi|210132169|gb|CP001217.1| Helicobacter pylori P12	m6A	51516	51516	220	-	194	TAAAGCGCGAATCGCTCATCATGTTTTTAAAACCACTCTTG	4.3	A	catg
gi|210132169|gb|CP001217.1| Helicobacter pylori P12	m6A	51551	51551	241	+	196	GCTTTATAGGGGTTAAACAGACCGATATGGTATAAATACCA	5.33	A	gacc
gi|210132169|gb|CP001217.1| Helicobacter pylori P12	m6A	51583	51583	254	-	199	AACGAAACGCTCAATTCAGGATTTATTTAAATTGGTATTTA	4.25	A	tcnnga
gi|210132169|gb|CP001217.1| Helicobacter pylori P12	m6A	51588	51588	263	+	207	ACCAATTTAAATAAATCCTGAATTGAGCGTTTCGTTGGTTG	6.05	A	tcnnga
gi|210132169|gb|CP001217.1| Helicobacter pylori P12	m6A	51814	51814	265	-	202	TTAACCATTCTCATTCAATGACCCCCAATCAAAAACGCTTT	4.64	A	gacc
gi|210132169|gb|CP001217.1| Helicobacter pylori P12	m6A	51948	51948	296	-	209	AATTTGGCGATTCAATCAAGAGAGCGTTACAAAAATCAAAG	7.13	A	tcnnga
gi|210132169|gb|CP001217.1| Helicobacter pylori P12	m6A	51953	51953	143	+	215	ATTTTTGTAACGCTCTCTTGATTGAATCGCCAAATTGGATG	3.11	A	tcnnga
gi|210132169|gb|CP001217.1| Helicobacter pylori P12	modified_base	52019	52019	40	-	199	AAATTTATCCCTAACTATGAAGAAAGCAAAGTGCAAGTTTT	2.08	A	gaaga
gi|210132169|gb|CP001217.1| Helicobacter pylori P12	m6A	52122	52122	316	-	203	TTGCTTTTTAAACGCTATTGACCCTTTTAATTTAGGGGTGT	6.54	A	gacc
gi|210132169|gb|CP001217.1| Helicobacter pylori P12	m6A	52366	52366	275	+	205	AGCAAATATTGCCAACCTAGATCGTTGCTCTTGTTAAAATC	6.96	A	gatc
gi|210132169|gb|CP001217.1| Helicobacter pylori P12	m6A	52367	52367	244	-	201	TGATTTTAACAAGAGCAACGATCTAGGTTGGCAATATTTGC	5.01	A	gatc
gi|210132169|gb|CP001217.1| Helicobacter pylori P12	m6A	52428	52428	216	-	192	CTATCTTTTCTCAAGTCAAGAACGAATGGGAATTATTAGAA	6.22	A	tcnnga
gi|210132169|gb|CP001217.1| Helicobacter pylori P12	m6A	52433	52433	306	+	194	ATAATTCCCATTCGTTCTTGACTTGAGAAAAGATAGTTGTT	6.89	A	tcnnga
gi|210132169|gb|CP001217.1| Helicobacter pylori P12	m6A	52459	52459	273	+	183	GAAAAGATAGTTGTTTTGAGACCTGTGTTTAACACAACAAT	5.8	A	gacc
gi|210132169|gb|CP001217.1| Helicobacter pylori P12	m6A	52527	52527	265	-	173	TCTGCTTATTAGCTAAAACGACCACAATTCTTAATGACACT	5.47	A	gacc
gi|210132169|gb|CP001217.1| Helicobacter pylori P12	m6A	52735	52735	240	+	166	TCTTGTTTTACTTCAGAGAGAGAATTATTAAATCTATCATT	7.17	A	gngrga
gi|210132169|gb|CP001217.1| Helicobacter pylori P12	m6A	52737	52737	205	+	167	TTGTTTTACTTCAGAGAGAGAATTATTAAATCTATCATTAT	3.9	A	gngrga
gi|210132169|gb|CP001217.1| Helicobacter pylori P12	m6A	52828	52828	256	+	178	ATCCCTTTAGAGTTTATAAGATCGTATTCTTGTCTGGTGGT	5.64	A	gatc
gi|210132169|gb|CP001217.1| Helicobacter pylori P12	m6A	52829	52829	313	-	196	TACCACCAGACAAGAATACGATCTTATAAACTCTAAAGGGA	6.52	A	gatc
gi|210132169|gb|CP001217.1| Helicobacter pylori P12	m6A	52868	52868	240	-	200	TAATCGTATCAATTGGCGAGATATAGGAAAAGATAAAAATA	3.9	A	gngrga
gi|210132169|gb|CP001217.1| Helicobacter pylori P12	m6A	52969	52969	350	+	215	TTACCGTAGTAAAAAGCTAGAGGGTTGATAATTTTGGTAAA	8.09	A	gagg
gi|210132169|gb|CP001217.1| Helicobacter pylori P12	m6A	53116	53116	241	+	188	AAGTTGTCAAATAAAGGATAAATCCCACTATCCATTAATAC	5.82	A	grnaannnnnnntayc
gi|210132169|gb|CP001217.1| Helicobacter pylori P12	m6A	53118	53118	240	-	194	AGGTATTAATGGATAGTGGGATTTATCCTTTATTTGACAAC	4.42	A	gngrga
gi|210132169|gb|CP001217.1| Helicobacter pylori P12	m6A	53124	53124	295	-	197	TTCAAAAGGTATTAATGGATAGTGGGATTTATCCTTTATTT	9.41	A	grtannnnnnnttnyc
gi|210132169|gb|CP001217.1| Helicobacter pylori P12	m6A	53130	53130	240	-	196	TATACATTCAAAAGGTATTAATGGATAGTGGGATTTATCCT	3.56	A	attaat
gi|210132169|gb|CP001217.1| Helicobacter pylori P12	m6A	53133	53133	214	+	184	ATAAATCCCACTATCCATTAATACCTTTTGAATGTATAAAA	3.43	A	attaat
gi|210132169|gb|CP001217.1| Helicobacter pylori P12	m6A	53186	53186	236	+	193	AAGCGTTTGTTTCTCTTTGCATGAGATATTCTAATAGCTCT	4.23	A	catg
gi|210132169|gb|CP001217.1| Helicobacter pylori P12	m6A	53187	53187	131	-	208	TAGAGCTATTAGAATATCTCATGCAAAGAGAAACAAACGCT	2.5	A	catg
gi|210132169|gb|CP001217.1| Helicobacter pylori P12	m6A	53296	53296	223	+	179	AATAATTTAATTGGCTGAGAAAAGAATTTATCATATTCATT	6.18	A	grnaannnnnnntayc
gi|210132169|gb|CP001217.1| Helicobacter pylori P12	m6A	53304	53304	298	-	201	TTTCTAAAAATGAATATGATAAATTCTTTTCTCAGCCAATT	6.49	A	grtannnnnnnttnyc
gi|210132169|gb|CP001217.1| Helicobacter pylori P12	m6A	53488	53488	180	+	179	ACATCAGGGGTGCATTTTTGATCTATCCATCGCGCGTTTTG	3.24	A	gatc
gi|210132169|gb|CP001217.1| Helicobacter pylori P12	m6A	53489	53489	292	-	198	ACAAAACGCGCGATGGATAGATCAAAAATGCACCCCTGATG	8	A	gatc
gi|210132169|gb|CP001217.1| Helicobacter pylori P12	m6A	53605	53605	119	+	188	TCCCAAACCAAAAGCAACTCATGCTATCAATATTTAAGGTG	2.63	A	catg
gi|210132169|gb|CP001217.1| Helicobacter pylori P12	m6A	53606	53606	271	-	197	GCACCTTAAATATTGATAGCATGAGTTGCTTTTGGTTTGGG	5.34	A	catg
gi|210132169|gb|CP001217.1| Helicobacter pylori P12	m6A	53741	53741	226	+	184	AGGGATTAAAATAGCCACAGATCCATTAACCACATAGCCTT	4.03	A	gatc
gi|210132169|gb|CP001217.1| Helicobacter pylori P12	m6A	53742	53742	267	-	183	AAAGGCTATGTGGTTAATGGATCTGTGGCTATTTTAATCCC	4.64	A	gatc
gi|210132169|gb|CP001217.1| Helicobacter pylori P12	m6A	53792	53792	188	-	179	TCTATTTAACCCCCAATATGACCTATAAACCAAGGATTTTA	4.47	A	gacc
gi|210132169|gb|CP001217.1| Helicobacter pylori P12	m6A	53840	53840	215	-	189	AGGTTTTAAATCCGTTCAAGATAGCTTCATTTTTAGACAGA	4.39	A	tcnnga
gi|210132169|gb|CP001217.1| Helicobacter pylori P12	m6A	53845	53845	265	+	192	CTAAAAATGAAGCTATCTTGAACGGATTTAAAACCTCTTTT	6.5	A	tcnnga
gi|210132169|gb|CP001217.1| Helicobacter pylori P12	m6A	53860	53860	256	-	191	TGATAGCTACATTCAAAAAGAGGTTTTAAATCCGTTCAAGA	7.62	A	gagg
gi|210132169|gb|CP001217.1| Helicobacter pylori P12	m6A	53877	53877	271	+	179	ACCTCTTTTTGAATGTAGCTATCATAATTTTCAATGCTAAT	6.69	A	ctannnnnnnnttc
gi|210132169|gb|CP001217.1| Helicobacter pylori P12	m6A	53886	53886	172	-	186	GGAAAGATTATTAGCATTGAAAATTATGATAGCTACATTCA	5.4	A	gaannnnnnnntag
gi|210132169|gb|CP001217.1| Helicobacter pylori P12	m6A	53927	53927	212	+	184	GTTTTCATCAATGTTGCGAGATTTAATCACACGAATACCAT	4.77	A	gngrga
gi|210132169|gb|CP001217.1| Helicobacter pylori P12	m6A	54000	54000	282	+	184	TCTCTAAACACTTCAAAAAGACCAAACTGCATGGAATGAAA	8.4	A	gacc
gi|210132169|gb|CP001217.1| Helicobacter pylori P12	m6A	54010	54010	151	+	195	CTTCAAAAAGACCAAACTGCATGGAATGAAACACCTTATCA	2.99	A	catg
gi|210132169|gb|CP001217.1| Helicobacter pylori P12	m6A	54011	54011	192	-	194	TTGATAAGGTGTTTCATTCCATGCAGTTTGGTCTTTTTGAA	3.28	A	catg
gi|210132169|gb|CP001217.1| Helicobacter pylori P12	m6A	54381	54381	161	+	191	CTATAATCTTTAAATCTTTCATGCGCTTTGCCAAAAGGCGG	3.26	A	catg
gi|210132169|gb|CP001217.1| Helicobacter pylori P12	m6A	54382	54382	184	-	204	TCCGCCTTTTGGCAAAGCGCATGAAAGATTTAAAGATTATA	3.77	A	catg
gi|210132169|gb|CP001217.1| Helicobacter pylori P12	m6A	54599	54599	304	-	216	AGCCAAGTGCAGGGTGTGGGAATTTCTTAAGCGCTCTTTTT	5.83	A	gngrga
gi|210132169|gb|CP001217.1| Helicobacter pylori P12	m6A	54673	54673	370	-	221	TACAAACCCTTTTATTATTAATGAGATAGCAAAGTTATTGC	7.37	A	attaat
gi|210132169|gb|CP001217.1| Helicobacter pylori P12	m6A	54676	54676	292	+	210	ATAACTTTGCTATCTCATTAATAATAAAAGGGTTTGTAAAA	6.32	A	attaat
gi|210132169|gb|CP001217.1| Helicobacter pylori P12	m6A	54871	54871	340	+	232	AGCTTAAATGGGTTTGAGACATGAAGTTTTTTATTTTTATA	7.15	A	catg
gi|210132169|gb|CP001217.1| Helicobacter pylori P12	m6A	54872	54872	215	-	240	CTATAAAAATAAAAAACTTCATGTCTCAAACCCATTTAAGC	3.45	A	catg
gi|210132169|gb|CP001217.1| Helicobacter pylori P12	m6A	55099	55099	309	+	201	CTCTATCATCTTTGGGGTGGATCGTGTTTTGGCTAGCCATT	7.12	A	gatc
gi|210132169|gb|CP001217.1| Helicobacter pylori P12	m6A	55100	55100	288	-	218	AAATGGCTAGCCAAAACACGATCCACCCCAAAGATGATAGA	4.5	A	gatc
gi|210132169|gb|CP001217.1| Helicobacter pylori P12	m6A	55123	55123	221	-	221	TTGCATTCATACAAGAAACGACCAAATGGCTAGCCAAAACA	5.4	A	gacc
gi|210132169|gb|CP001217.1| Helicobacter pylori P12	m6A	55230	55230	292	+	222	TTACTGCCAACAATTCTATGAGGCTTTTTGTTTAATTCTGT	5.63	A	gagg
gi|210132169|gb|CP001217.1| Helicobacter pylori P12	m6A	55272	55272	336	-	230	TGGATTAAGGATTTAAAAGAAGGACAAAGTGCGTTTGAGAA	8.51	A	gaagg
gi|210132169|gb|CP001217.1| Helicobacter pylori P12	m6A	55414	55414	391	-	238	TGCACTAGAATTTTTTCCTGATTTCAAACAAGAAAAAACCT	7.76	A	tcnnga
gi|210132169|gb|CP001217.1| Helicobacter pylori P12	m6A	55419	55419	326	+	236	TTTTCTTGTTTGAAATCAGGAAAAAATTCTAGTGCACTTAT	7.4	A	tcnnga
gi|210132169|gb|CP001217.1| Helicobacter pylori P12	m6A	55525	55525	213	-	238	CGATTATATGCTCTATGATGAGGTAATCAATTTTAAAAATT	6.46	A	gagg
gi|210132169|gb|CP001217.1| Helicobacter pylori P12	m6A	55571	55571	330	+	241	CAAATTTTGCTCTATCATAGATCCTATTTCTAGCAAATTAT	6.3	A	gatc
gi|210132169|gb|CP001217.1| Helicobacter pylori P12	m6A	55572	55572	343	-	241	GATAATTTGCTAGAAATAGGATCTATGATAGAGCAAAATTT	5.25	A	gatc
gi|210132169|gb|CP001217.1| Helicobacter pylori P12	modified_base	55626	55626	360	+	242	CAACCTGTTTTATAAAAACTAGGGACATTTTCTAAAATAAA	6.71	A	ctannnnnnnnttc
gi|210132169|gb|CP001217.1| Helicobacter pylori P12	m6A	55635	55635	298	-	240	CCCAGATTTTTTATTTTAGAAAATGTCCCTAGTTTTTATAA	5.22	A	gaannnnnnnntag
gi|210132169|gb|CP001217.1| Helicobacter pylori P12	m6A	55669	55669	298	+	236	ATCTGGGTTTGATTTGTTTGATCAAATCAATGCTTTCAACC	4.7	A	gatc
gi|210132169|gb|CP001217.1| Helicobacter pylori P12	m6A	55670	55670	340	-	235	TGGTTGAAAGCATTGATTTGATCAAACAAATCAAACCCAGA	6.5	A	gatc
gi|210132169|gb|CP001217.1| Helicobacter pylori P12	m6A	55698	55698	273	+	208	ATGCTTTCAACCACTAAAGAATTCCGTTTGATTTCATCGTT	6.65	A	gaattc
gi|210132169|gb|CP001217.1| Helicobacter pylori P12	m6A	55699	55699	328	-	223	AAACGATGAAATCAAACGGAATTCTTTAGTGGTTGAAAGCA	5.81	A	gaattc
gi|210132169|gb|CP001217.1| Helicobacter pylori P12	m6A	55744	55744	108	+	230	TTTTATGATTGGCTACGCTCATGCCTTGACAAGGTGGGGTT	2.32	A	catg
gi|210132169|gb|CP001217.1| Helicobacter pylori P12	m6A	55745	55745	294	-	226	CAACCCCACCTTGTCAAGGCATGAGCGTAGCCAATCATAAA	4.78	A	catg
gi|210132169|gb|CP001217.1| Helicobacter pylori P12	m6A	55866	55866	377	+	211	GGCTTTTTAATGTCCCCACTAATGTAGCTTTCATCAAATTT	8.66	A	ctannnnnnnnttc
gi|210132169|gb|CP001217.1| Helicobacter pylori P12	m6A	55875	55875	250	-	199	CGCAAATGCAAATTTGATGAAAGCTACATTAGTGGGGACAT	7.16	A	gaannnnnnnntag
gi|210132169|gb|CP001217.1| Helicobacter pylori P12	m6A	55897	55897	294	-	186	CTTGAATATCCAGAGGATTAATCGCAAATGCAAATTTGATG	7.7	A	attaat
gi|210132169|gb|CP001217.1| Helicobacter pylori P12	m6A	55900	55900	316	+	189	CAAATTTGCATTTGCGATTAATCCTCTGGATATTCAAGCGT	6.11	A	attaat
gi|210132169|gb|CP001217.1| Helicobacter pylori P12	m6A	55904	55904	303	-	198	AAAAACGCTTGAATATCCAGAGGATTAATCGCAAATGCAAA	7	A	gagg
gi|210132169|gb|CP001217.1| Helicobacter pylori P12	m6A	55909	55909	156	+	195	ATTTGCGATTAATCCTCTGGATATTCAAGCGTTTTTCTAAA	3.2	A	tcnnga
gi|210132169|gb|CP001217.1| Helicobacter pylori P12	m6A	55959	55959	332	-	191	TGCTATGGGCTTTTAGAAGAAGGGTTTGAATGCGTTGCTAC	7.25	A	gaagg
gi|210132169|gb|CP001217.1| Helicobacter pylori P12	m6A	56043	56043	286	+	182	TGATTAAAGAGCATAGGGGGATTAAGGATTAAATTAAACTC	8.14	A	gngrga
gi|210132169|gb|CP001217.1| Helicobacter pylori P12	m6A	56107	56107	173	+	184	AGCTCTCAATTTCTTTAAGCATGGTTTCAAAAGCCTCTTTA	3.4	A	catg
gi|210132169|gb|CP001217.1| Helicobacter pylori P12	m6A	56108	56108	92	-	187	CTAAAGAGGCTTTTGAAACCATGCTTAAAGAAATTGAGAGC	2.43	A	catg
gi|210132169|gb|CP001217.1| Helicobacter pylori P12	m6A	56122	56122	265	-	180	CGTGCGAGCAGGCACTAAAGAGGCTTTTGAAACCATGCTTA	6.67	A	gagg
gi|210132169|gb|CP001217.1| Helicobacter pylori P12	m6A	56269	56269	170	+	198	CCGTGCTAGCCCCAGAGAGCATGCCAGCAATCGCGCCAATG	3.33	A	catg
gi|210132169|gb|CP001217.1| Helicobacter pylori P12	m6A	56270	56270	154	-	195	GCATTGGCGCGATTGCTGGCATGCTCTCTGGGGCTAGCACG	2.87	A	catg
gi|210132169|gb|CP001217.1| Helicobacter pylori P12	m6A	56298	56298	258	-	195	TTCTCGCTTTTTTGGTCAAGAATGACACGCATTGGCGCGAT	5.09	A	tcnnga
gi|210132169|gb|CP001217.1| Helicobacter pylori P12	m6A	56303	56303	273	+	203	GCCAATGCGTGTCATTCTTGACCAAAAAAGCGAGAATAAAA	6.23	A	tcnnga
gi|210132169|gb|CP001217.1| Helicobacter pylori P12	m6A	56317	56317	309	+	196	TTCTTGACCAAAAAAGCGAGAATAAAATCACAGATCCAAAA	6.89	A	gngrga
gi|210132169|gb|CP001217.1| Helicobacter pylori P12	m6A	56330	56330	265	+	196	AAGCGAGAATAAAATCACAGATCCAAAACTCGCGCCAAAGC	6.37	A	gatc
gi|210132169|gb|CP001217.1| Helicobacter pylori P12	m6A	56331	56331	291	-	191	GGCTTTGGCGCGAGTTTTGGATCTGTGATTTTATTCTCGCT	7.02	A	gatc
gi|210132169|gb|CP001217.1| Helicobacter pylori P12	m6A	56357	56357	219	+	182	ACTCGCGCCAAAGCCAGCCCATGCGTAACTCACGATGCTGA	4.18	A	catg
gi|210132169|gb|CP001217.1| Helicobacter pylori P12	m6A	56358	56358	100	-	183	CTCAGCATCGTGAGTTACGCATGGGCTGGCTTTGGCGCGAG	2.3	A	catg
gi|210132169|gb|CP001217.1| Helicobacter pylori P12	m6A	56366	56366	251	-	178	CTAGCATTCTCAGCATCGTGAGTTACGCATGGGCTGGCTTT	6.03	A	tcnnga
gi|210132169|gb|CP001217.1| Helicobacter pylori P12	m6A	56371	56371	331	+	190	CAGCCCATGCGTAACTCACGATGCTGAGAATGCTAGCGTTT	6.09	A	tcnnga
gi|210132169|gb|CP001217.1| Helicobacter pylori P12	modified_base	56520	56520	37	+	158	AAATCTTCAGCAATGGTAGAAGAGCTTACAAGCAGTTGCGA	2.07	A	gaaga
gi|210132169|gb|CP001217.1| Helicobacter pylori P12	m6A	56593	56593	236	+	161	CGCTCAATAAAATGCCTGTGATCCAAGGGTTAAAGAGCAAT	4.96	A	gatc
gi|210132169|gb|CP001217.1| Helicobacter pylori P12	m6A	56594	56594	214	-	156	AATTGCTCTTTAACCCTTGGATCACAGGCATTTTATTGAGC	5.71	A	gatc
gi|210132169|gb|CP001217.1| Helicobacter pylori P12	m6A	56644	56644	239	-	157	ATTTGACTTGAGCTTAGAAGACCCTGAAAAGATTTTCATTG	7.4	A	gacc
gi|210132169|gb|CP001217.1| Helicobacter pylori P12	m6A	56702	56702	149	+	146	GCCTAAAAGCCCCATAACGCATGCCCCAATCAAAGAAATAA	3.32	A	catg
gi|210132169|gb|CP001217.1| Helicobacter pylori P12	m6A	56703	56703	79	-	154	GTTATTTCTTTGATTGGGGCATGCGTTATGGGGCTTTTAGG	2.29	A	catg
gi|210132169|gb|CP001217.1| Helicobacter pylori P12	m6A	56747	56747	173	-	147	TTAGAGATGTGCCTAAAGCGACCACTATTGGGATTTCTTGG	4.25	A	gacc
gi|210132169|gb|CP001217.1| Helicobacter pylori P12	m6A	56782	56782	194	+	143	CTCTAATGGAGCGGATAGACATGAAACGCACTAAAATATGG	4.81	A	catg
gi|210132169|gb|CP001217.1| Helicobacter pylori P12	m6A	56783	56783	147	-	149	CCCATATTTTAGTGCGTTTCATGTCTATCCGCTCCATTAGA	3.12	A	catg
gi|210132169|gb|CP001217.1| Helicobacter pylori P12	m6A	56917	56917	249	-	159	CCATCTTGGCGGGATTGGAGAGGGCATTAAAATCATTAGAG	7.82	A	gagg
gi|210132169|gb|CP001217.1| Helicobacter pylori P12	m6A	56924	56924	254	-	155	TGATAATCCATCTTGGCGGGATTGGAGAGGGCATTAAAATC	5.58	A	gngrga
gi|210132169|gb|CP001217.1| Helicobacter pylori P12	m6A	56950	56950	227	+	153	CAAGATGGATTATCATAACGATCGGCACCACGATTAAAGCG	6.22	A	gatc
gi|210132169|gb|CP001217.1| Helicobacter pylori P12	m6A	56951	56951	184	-	154	GCGCTTTAATCGTGGTGCCGATCGTTATGATAATCCATCTT	5.14	A	gatc
gi|210132169|gb|CP001217.1| Helicobacter pylori P12	m6A	57024	57024	241	-	160	GTTTCTTACACCTTTTTAGGAGGGTATAAGGCGGTGTGCTG	6.54	A	gagg
gi|210132169|gb|CP001217.1| Helicobacter pylori P12	m6A	57042	57042	230	+	153	CCTCCTAAAAAGGTGTAAGAAACAATGATTAGCGTGCCAAT	6.66	A	gaannnnnnnntag
gi|210132169|gb|CP001217.1| Helicobacter pylori P12	m6A	57051	57051	254	-	160	GCTTTAAGCATTGGCACGCTAATCATTGTTTCTTACACCTT	4.94	A	ctannnnnnnnttc
gi|210132169|gb|CP001217.1| Helicobacter pylori P12	m6A	57095	57095	271	-	160	GGGCTAAGCTCTTTGAAGCGACCTTTGGCATTCAATACACC	7.43	A	gacc
gi|210132169|gb|CP001217.1| Helicobacter pylori P12	m6A	57204	57204	256	+	154	AAGATGTGTTTGTCATCGCTAAAGCGCGTTTCAAAATAATC	6.91	A	ctannnnnnnnttc
gi|210132169|gb|CP001217.1| Helicobacter pylori P12	m6A	57213	57213	220	-	169	ACCATTTCAGATTATTTTGAAACGCGCTTTAGCGATGACAA	7.92	A	gaannnnnnnntag
gi|210132169|gb|CP001217.1| Helicobacter pylori P12	m6A	57247	57247	233	+	159	AAATGGTGATGGAATTAGCGATCACGCTCGTATAAATGCGT	6.13	A	gatc
gi|210132169|gb|CP001217.1| Helicobacter pylori P12	m6A	57248	57248	204	-	163	TACGCATTTATACGAGCGTGATCGCTAATTCCATCACCATT	6.08	A	gatc
gi|210132169|gb|CP001217.1| Helicobacter pylori P12	m6A	57345	57345	202	-	151	CCGGGAGCTTTATATGTGGGAGGCTTAATCAACTCGCACAT	5.76	A	gagg
gi|210132169|gb|CP001217.1| Helicobacter pylori P12	m6A	57441	57441	197	+	147	ATCACAGGGCCCATAGAACGATCGCCTAAGAAATAATCTTC	4.35	A	gatc
gi|210132169|gb|CP001217.1| Helicobacter pylori P12	m6A	57442	57442	226	-	147	TGAAGATTATTTCTTAGGCGATCGTTCTATGGGCCCTGTGA	5.57	A	gatc
gi|210132169|gb|CP001217.1| Helicobacter pylori P12	m6A	57459	57459	45	-	141	AAACAAAATGAAACGACTGAAGATTATTTCTTAGGCGATCG	2.16	A	gaaga
gi|210132169|gb|CP001217.1| Helicobacter pylori P12	m6A	57558	57558	103	+	138	ATAGGGGTGCTTAAAACAACATGTCCCATTTTGATCTCCTT	2.7	A	catg
gi|210132169|gb|CP001217.1| Helicobacter pylori P12	m6A	57559	57559	243	-	146	TAAGGAGATCAAAATGGGACATGTTGTTTTAAGCACCCCTA	5.09	A	catg
gi|210132169|gb|CP001217.1| Helicobacter pylori P12	m6A	57571	57571	172	+	144	AAACAACATGTCCCATTTTGATCTCCTTATTTAATACAATA	3.86	A	gatc
gi|210132169|gb|CP001217.1| Helicobacter pylori P12	m6A	57572	57572	224	-	150	ATATTGTATTAAATAAGGAGATCAAAATGGGACATGTTGTT	5.84	A	gatc
gi|210132169|gb|CP001217.1| Helicobacter pylori P12	m6A	57610	57610	178	+	149	TATTTATTTTTCAGCACAGCATGACTTGTGGCAAGTGGGTT	3.68	A	catg
gi|210132169|gb|CP001217.1| Helicobacter pylori P12	m6A	57611	57611	172	-	153	CAACCCACTTGCCACAAGTCATGCTGTGCTGAAAAATAAAT	4.85	A	catg
gi|210132169|gb|CP001217.1| Helicobacter pylori P12	m6A	57646	57646	250	+	151	GGGTTGCCTTAAAACCCTTGATCCTAAATTCCCATAACGAT	7.52	A	gatc
gi|210132169|gb|CP001217.1| Helicobacter pylori P12	m6A	57647	57647	202	-	150	CATCGTTATGGGAATTTAGGATCAAGGGTTTTAAGGCAACC	5.33	A	gatc
gi|210132169|gb|CP001217.1| Helicobacter pylori P12	m6A	57685	57685	212	+	149	ATGATAAGAGATGCTAACCGATCGCTCTAAGTGGTAATACA	5.42	A	gatc
gi|210132169|gb|CP001217.1| Helicobacter pylori P12	m6A	57686	57686	175	-	148	CTGTATTACCACTTAGAGCGATCGGTTAGCATCTCTTATCA	4.18	A	gatc
gi|210132169|gb|CP001217.1| Helicobacter pylori P12	m6A	57824	57824	83	+	148	TAACGGACACGATTGAAAGCATGCAATTTTTCGCTAAATTT	2.29	A	catg
gi|210132169|gb|CP001217.1| Helicobacter pylori P12	m6A	57825	57825	99	-	147	AAAATTTAGCGAAAAATTGCATGCTTTCAATCGTGTCCGTT	2.57	A	catg
gi|210132169|gb|CP001217.1| Helicobacter pylori P12	m6A	57993	57993	175	+	142	ACGCTAAAGCCACGCCCAACATGTCGCTTAAGGTGTCCTTT	4.67	A	catg
gi|210132169|gb|CP001217.1| Helicobacter pylori P12	m6A	57994	57994	129	-	151	AAAAGGACACCTTAAGCGACATGTTGGGCGTGGCTTTAGCG	3.35	A	catg
gi|210132169|gb|CP001217.1| Helicobacter pylori P12	m6A	58067	58067	60	-	156	TATGTCAAAATCAGAGGCGAAGACAATCTCTTTTCCTACAC	2.25	A	gaaga
gi|210132169|gb|CP001217.1| Helicobacter pylori P12	m6A	58073	58073	275	-	160	AAAGACTATGTCAAAATCAGAGGCGAAGACAATCTCTTTTC	6.04	A	gagg
gi|210132169|gb|CP001217.1| Helicobacter pylori P12	m6A	58105	58105	222	+	139	ATAGTCTTTAGCTTGGCTGAATTCATGCTTGTAATGATAAG	6.05	A	gaattc
gi|210132169|gb|CP001217.1| Helicobacter pylori P12	m6A	58106	58106	242	-	144	GCTTATCATTACAAGCATGAATTCAGCCAAGCTAAAGACTA	8.14	A	gaattc
gi|210132169|gb|CP001217.1| Helicobacter pylori P12	m6A	58109	58109	160	+	144	TCTTTAGCTTGGCTGAATTCATGCTTGTAATGATAAGCGTA	4.27	A	catg
gi|210132169|gb|CP001217.1| Helicobacter pylori P12	m6A	58110	58110	204	-	159	CTACGCTTATCATTACAAGCATGAATTCAGCCAAGCTAAAG	4.99	A	catg
gi|210132169|gb|CP001217.1| Helicobacter pylori P12	m6A	58163	58163	170	+	143	AAAATCGCGCGCTTCAACTCATGCGTGTGTTCGTCATAGCC	4.26	A	catg
gi|210132169|gb|CP001217.1| Helicobacter pylori P12	m6A	58164	58164	136	-	157	AGGCTATGACGAACACACGCATGAGTTGAAGCGCGCGATTT	2.93	A	catg
gi|210132169|gb|CP001217.1| Helicobacter pylori P12	modified_base	58241	58241	41	-	146	AATATCCATCAAGAAGAAGAAGATGAAAACGCCTTAAAAAA	2.2	A	gaaga
gi|210132169|gb|CP001217.1| Helicobacter pylori P12	m6A	58244	58244	51	-	147	GTGAATATCCATCAAGAAGAAGAAGATGAAAACGCCTTAAA	2.45	A	gaaga
gi|210132169|gb|CP001217.1| Helicobacter pylori P12	m6A	58248	58248	224	-	154	ATTTGTGAATATCCATCAAGAAGAAGAAGATGAAAACGCCT	5.51	A	tcnnga
gi|210132169|gb|CP001217.1| Helicobacter pylori P12	m6A	58253	58253	202	+	137	TTTTCATCTTCTTCTTCTTGATGGATATTCACAAATTGCGT	5.61	A	tcnnga
gi|210132169|gb|CP001217.1| Helicobacter pylori P12	m6A	58300	58300	246	-	155	AATCCGCTGTGGGGTTTGGGAGGAAAGTAGGCATTTTTAAC	8.13	A	gagg
gi|210132169|gb|CP001217.1| Helicobacter pylori P12	m6A	58331	58331	224	-	157	GTTTTGCGCCAGCCTTTTGGAGGGGTTAAAAAATCCGCTGT	7.79	A	gagg
gi|210132169|gb|CP001217.1| Helicobacter pylori P12	m6A	58353	58353	207	+	128	CAAAAGGCTGGCGCAAAACGATCGCTCCTGTGGTGGGTTTG	5.97	A	gatc
gi|210132169|gb|CP001217.1| Helicobacter pylori P12	m6A	58354	58354	228	-	154	ACAAACCCACCACAGGAGCGATCGTTTTGCGCCAGCCTTTT	5.11	A	gatc
gi|210132169|gb|CP001217.1| Helicobacter pylori P12	m6A	58416	58416	217	-	150	TTTGGACGAAAGGGAGTGGGAATATTATTTAGAACGCATTG	5.04	A	gngrga
gi|210132169|gb|CP001217.1| Helicobacter pylori P12	m6A	58491	58491	190	-	137	GGAAGCGCAAGATTTAGACGAGGCGATAGAAATAGTCAATT	5.32	A	gagg
gi|210132169|gb|CP001217.1| Helicobacter pylori P12	m6A	58674	58674	169	+	124	ATTCATCTATGGCTTTGATGACCTTTTCATTAGGCTTGTCC	5.16	A	gacc
gi|210132169|gb|CP001217.1| Helicobacter pylori P12	m6A	58730	58730	200	+	135	TTGTTTTTGAAATCAAAAGGATCGCCCACGCTAAGGCTTAG	4.88	A	gatc
gi|210132169|gb|CP001217.1| Helicobacter pylori P12	m6A	58731	58731	262	-	154	TCTAAGCCTTAGCGTGGGCGATCCTTTTGATTTCAAAAACA	6.2	A	gatc
gi|210132169|gb|CP001217.1| Helicobacter pylori P12	m6A	58787	58787	137	-	139	TTAGAAAAAGAAGTCTATGAAGATGAGAATTTCAAAAAGAC	4.63	A	gaaga
gi|210132169|gb|CP001217.1| Helicobacter pylori P12	m6A	58884	58884	217	-	151	GAGCAAAATGGCAGACAGAGACCAGGCGATTAAGAATGTCA	5.39	A	gacc
gi|210132169|gb|CP001217.1| Helicobacter pylori P12	m6A	58985	58985	35	-	131	GCCATTTTAACAGGGGGCGAAGACACCGCTTATAAAATGTT	1.86	A	gaaga
gi|210132169|gb|CP001217.1| Helicobacter pylori P12	m6A	59059	59059	231	+	144	GCTAATATCGCTCCCTTTAGAGGGCAAGTAAATGAGCGCAT	8.8	A	gagg
gi|210132169|gb|CP001217.1| Helicobacter pylori P12	m6A	59146	59146	191	+	136	CGTTACGCTAGACAAACTTGAGGGCTTGTAAATCACCCGAT	6.98	A	gagg
gi|210132169|gb|CP001217.1| Helicobacter pylori P12	m6A	59224	59224	207	+	143	AATGCCCACAGGGAAATTCCATGGGGCAATGACCACACCCA	6.07	A	catg
gi|210132169|gb|CP001217.1| Helicobacter pylori P12	m6A	59225	59225	210	-	143	GTGGGTGTGGTCATTGCCCCATGGAATTTCCCTGTGGGCAT	4.68	A	catg
gi|210132169|gb|CP001217.1| Helicobacter pylori P12	m6A	59235	59235	200	+	136	GGAAATTCCATGGGGCAATGACCACACCCACGCCTTTGGGG	5.4	A	gacc
gi|210132169|gb|CP001217.1| Helicobacter pylori P12	m6A	59402	59402	190	-	145	CAACTTTTTAGAGAAAGAAGAGGCGATTTAGTAGGGATTTC	8.3	A	gagg
gi|210132169|gb|CP001217.1| Helicobacter pylori P12	m6A	59444	59444	107	+	147	GCGGTTTGACTCAATAAAGCATGGATTTCTGTAAAGCTTTT	2.71	A	catg
gi|210132169|gb|CP001217.1| Helicobacter pylori P12	m6A	59445	59445	88	-	151	AAAAAGCTTTACAGAAATCCATGCTTTATTGAGTCAAACCG	2.34	A	catg
gi|210132169|gb|CP001217.1| Helicobacter pylori P12	m6A	59567	59567	234	+	149	ATTTTCTTATGATGGATTCTATCAAAGACTTCTAAAGGGGT	7.7	A	ctannnnnnnnttc
gi|210132169|gb|CP001217.1| Helicobacter pylori P12	m6A	59576	59576	268	-	153	CCTAATCTAACCCCTTTAGAAGTCTTTGATAGAATCCATCA	8.45	A	gaannnnnnnntag
gi|210132169|gb|CP001217.1| Helicobacter pylori P12	m6A	59597	59597	203	+	148	TCTAAAGGGGTTAGATTAGGATCTTCAAATCTCCCATCTAT	5.97	A	gatc
gi|210132169|gb|CP001217.1| Helicobacter pylori P12	m6A	59598	59598	232	-	150	AATAGATGGGAGATTTGAAGATCCTAATCTAACCCCTTTAG	7	A	gatc
gi|210132169|gb|CP001217.1| Helicobacter pylori P12	m6A	59606	59606	235	-	150	TACCCAGAAATAGATGGGAGATTTGAAGATCCTAATCTAAC	8.29	A	gngrga
gi|210132169|gb|CP001217.1| Helicobacter pylori P12	m6A	59656	59656	247	-	153	GGGCTAAAAAAGTGCGCGAGAAAATGCATAACGCTCCTATT	6.68	A	gngrga
gi|210132169|gb|CP001217.1| Helicobacter pylori P12	m6A	59772	59772	178	-	140	TGCCACCCACAGGACTCAAGACAGGAATGCTAAACAAAGCG	5.87	A	tcnnga
gi|210132169|gb|CP001217.1| Helicobacter pylori P12	m6A	59777	59777	202	+	148	TGTTTAGCATTCCTGTCTTGAGTCCTGTGGGTGGCATTGTC	5.01	A	tcnnga
gi|210132169|gb|CP001217.1| Helicobacter pylori P12	m6A	59844	59844	192	-	135	AGGCACGAGTGAATGGAAAGACCAAGAACAACGCTTCTTAA	6.38	A	gacc
gi|210132169|gb|CP001217.1| Helicobacter pylori P12	m6A	59871	59871	218	+	149	ATTCACTCGTGCCTACTTTGAGGTTGAAGAAAGCTTTCATG	6.23	A	gagg
gi|210132169|gb|CP001217.1| Helicobacter pylori P12	m6A	59887	59887	186	-	131	CCTCAAGCGATAATTTCATGAAAGCTTTCTTCAACCTCAAA	4.94	A	tcnnga
gi|210132169|gb|CP001217.1| Helicobacter pylori P12	m6A	59892	59892	191	+	139	GGTTGAAGAAAGCTTTCATGAAATTATCGCTTGAGGTGTTT	4.2	A	tcnnga
gi|210132169|gb|CP001217.1| Helicobacter pylori P12	m6A	59905	59905	174	+	145	TTTCATGAAATTATCGCTTGAGGTGTTTTCATCTAACCTCC	4.9	A	gagg
gi|210132169|gb|CP001217.1| Helicobacter pylori P12	m6A	59923	59923	196	-	133	CGATCGCTTACTTGGTGAGGAGGTTAGATGAAAACACCTCA	8.02	A	gagg
gi|210132169|gb|CP001217.1| Helicobacter pylori P12	m6A	59926	59926	210	-	131	ATGCGATCGCTTACTTGGTGAGGAGGTTAGATGAAAACACC	6.93	A	gagg
gi|210132169|gb|CP001217.1| Helicobacter pylori P12	m6A	59940	59940	199	+	148	ACCTCCTCACCAAGTAAGCGATCGCATTATTGAAATGCGCT	5.1	A	gatc
gi|210132169|gb|CP001217.1| Helicobacter pylori P12	m6A	59941	59941	186	-	131	AAGCGCATTTCAATAATGCGATCGCTTACTTGGTGAGGAGG	5.23	A	gatc
gi|210132169|gb|CP001217.1| Helicobacter pylori P12	m6A	60031	60031	153	-	125	GCTTTGAAATGCTAGAGGGCATGAGCTTGCAAGCGAGCCAG	4.05	A	catg
gi|210132169|gb|CP001217.1| Helicobacter pylori P12	m6A	60036	60036	179	-	126	TTTCAGCTTTGAAATGCTAGAGGGCATGAGCTTGCAAGCGA	6.57	A	gagg
gi|210132169|gb|CP001217.1| Helicobacter pylori P12	m6A	60075	60075	146	-	123	GCGCATCCATGCCCTTAATGACCCTATTGTGTTGGAGCATT	4.84	A	gacc
gi|210132169|gb|CP001217.1| Helicobacter pylori P12	m6A	60086	60086	222	+	143	ACAATAGGGTCATTAAGGGCATGGATGCGCGTATAGACATA	7.02	A	catg
gi|210132169|gb|CP001217.1| Helicobacter pylori P12	m6A	60087	60087	103	-	123	TTATGTCTATACGCGCATCCATGCCCTTAATGACCCTATTG	2.69	A	catg
gi|210132169|gb|CP001217.1| Helicobacter pylori P12	m6A	60168	60168	224	-	140	AATGTTAGATTTTGTTTTAGAGGGCGATAATTATAAATACA	7.71	A	gagg
gi|210132169|gb|CP001217.1| Helicobacter pylori P12	m6A	60258	60258	242	+	165	CCCAGTCTTTCACGGAAGCGATCGTCTCTTCGCTCTCCATG	6.02	A	gatc
gi|210132169|gb|CP001217.1| Helicobacter pylori P12	m6A	60259	60259	202	-	149	ACATGGAGAGCGAAGAGACGATCGCTTCCGTGAAAGACTGG	5.4	A	gatc
gi|210132169|gb|CP001217.1| Helicobacter pylori P12	m6A	60276	60276	152	+	168	CGATCGTCTCTTCGCTCTCCATGTTCGCTCCCTTAACAAAG	3.6	A	catg
gi|210132169|gb|CP001217.1| Helicobacter pylori P12	m6A	60277	60277	183	-	152	GCTTTGTTAAGGGAGCGAACATGGAGAGCGAAGAGACGATC	4.38	A	catg
gi|210132169|gb|CP001217.1| Helicobacter pylori P12	m6A	60474	60474	222	-	154	ATTTATTAATTTGGATATGGAGGAATTTAGGGATTTAGAGC	7.08	A	gagg
gi|210132169|gb|CP001217.1| Helicobacter pylori P12	m6A	60486	60486	232	-	145	AGGCATGCCGAAATTTATTAATTTGGATATGGAGGAATTTA	7.55	A	attaat
gi|210132169|gb|CP001217.1| Helicobacter pylori P12	m6A	60489	60489	225	+	158	ATTCCTCCATATCCAAATTAATAAATTTCGGCATGCCTTGC	4.48	A	attaat
gi|210132169|gb|CP001217.1| Helicobacter pylori P12	m6A	60501	60501	76	+	164	CCAAATTAATAAATTTCGGCATGCCTTGCTTTTTTTCTTCT	2.14	A	catg
gi|210132169|gb|CP001217.1| Helicobacter pylori P12	m6A	60502	60502	213	-	161	AAGAAGAAAAAAAGCAAGGCATGCCGAAATTTATTAATTTG	4.67	A	catg
gi|210132169|gb|CP001217.1| Helicobacter pylori P12	modified_base	60692	60692	33	-	151	GAAGAGGTTTTAGGCGAAGAAGAAGCTAATGCGCGTTTTGA	2.05	A	gaaga
gi|210132169|gb|CP001217.1| Helicobacter pylori P12	modified_base	60695	60695	32	-	150	GGCGAAGAGGTTTTAGGCGAAGAAGAAGCTAATGCGCGTTT	1.88	A	gaaga
gi|210132169|gb|CP001217.1| Helicobacter pylori P12	m6A	60708	60708	174	-	154	TGTGAATTTTATTGGCGAAGAGGTTTTAGGCGAAGAAGAAG	6.36	A	gagg
gi|210132169|gb|CP001217.1| Helicobacter pylori P12	m6A	60786	60786	260	-	177	AGCGATGGTCTTGGATCAAGAAGAGAGCCAGTTAAAAGAGC	8.45	A	tcnnga
gi|210132169|gb|CP001217.1| Helicobacter pylori P12	m6A	60791	60791	228	+	179	TTTAACTGGCTCTCTTCTTGATCCAAGACCATCGCTTTCGT	5.72	A	tcnnga
gi|210132169|gb|CP001217.1| Helicobacter pylori P12	m6A	60792	60792	228	-	172	CACGAAAGCGATGGTCTTGGATCAAGAAGAGAGCCAGTTAA	6.17	A	gatc
gi|210132169|gb|CP001217.1| Helicobacter pylori P12	m6A	60798	60798	266	+	178	GGCTCTCTTCTTGATCCAAGACCATCGCTTTCGTGTCGCTT	6.78	A	gacc
gi|210132169|gb|CP001217.1| Helicobacter pylori P12	m6A	60916	60916	247	-	188	ACAAATACAAAAGCCGTGAGATTTTTTCTCCGTTTGAAAAA	5.81	A	gngrga
gi|210132169|gb|CP001217.1| Helicobacter pylori P12	m6A	60944	60944	151	+	181	CTTTTGTATTTGTCTAAAACATGCTCAATCATTTCAAAGCG	3	A	catg
gi|210132169|gb|CP001217.1| Helicobacter pylori P12	m6A	60945	60945	75	-	188	CCGCTTTGAAATGATTGAGCATGTTTTAGACAAATACAAAA	2.21	A	catg
gi|210132169|gb|CP001217.1| Helicobacter pylori P12	m6A	60995	60995	156	+	182	TCCAAACACCTAAAACTCCGATCCATAAGCTCTATGAGCAT	3.04	A	gatc
gi|210132169|gb|CP001217.1| Helicobacter pylori P12	m6A	60996	60996	257	-	190	CATGCTCATAGAGCTTATGGATCGGAGTTTTAGGTGTTTGG	6.85	A	gatc
gi|210132169|gb|CP001217.1| Helicobacter pylori P12	m6A	61014	61014	208	+	182	GATCCATAAGCTCTATGAGCATGACTTTGTTTTCAGGGTTG	3.74	A	catg
gi|210132169|gb|CP001217.1| Helicobacter pylori P12	m6A	61015	61015	117	-	183	ACAACCCTGAAAACAAAGTCATGCTCATAGAGCTTATGGAT	2.61	A	catg
gi|210132169|gb|CP001217.1| Helicobacter pylori P12	m6A	61149	61149	204	+	182	AATCGTCAATGATTTTTTGCATGAGCTTACCTTTTATTTAA	4.56	A	catg
gi|210132169|gb|CP001217.1| Helicobacter pylori P12	m6A	61150	61150	196	-	176	CTTAAATAAAAGGTAAGCTCATGCAAAAAATCATTGACGAT	3.44	A	catg
gi|210132169|gb|CP001217.1| Helicobacter pylori P12	m6A	61190	61190	50	+	179	GAATTTGGCTTGATTGTAGCATGTTTTAAGCGGGTGGCTTT	1.95	A	catg
gi|210132169|gb|CP001217.1| Helicobacter pylori P12	m6A	61191	61191	250	-	179	TAAAGCCACCCGCTTAAAACATGCTACAATCAAGCCAAATT	4.54	A	catg
gi|210132169|gb|CP001217.1| Helicobacter pylori P12	m6A	61264	61264	232	-	175	ACAGATTGGAATGAGAATTAATTACCGCTAGAACAAAATTT	4.95	A	attaat
gi|210132169|gb|CP001217.1| Helicobacter pylori P12	m6A	61267	61267	263	+	176	TTTTGTTCTAGCGGTAATTAATTCTCATTCCAATCTGTTTG	7.73	A	attaat
gi|210132169|gb|CP001217.1| Helicobacter pylori P12	m6A	61566	61566	141	-	168	TTGAAGAATGGTCTTTAGGAAGACAAGCGAAACGCTGAGTA	4.27	A	gaaga
gi|210132169|gb|CP001217.1| Helicobacter pylori P12	m6A	61575	61575	225	+	161	TTTCGCTTGTCTTCCTAAAGACCATTCTTCAAAAGACGCTT	6.16	A	gacc
gi|210132169|gb|CP001217.1| Helicobacter pylori P12	m6A	61616	61616	226	-	158	AAAAAAGCCCTTAGGCGTGTACTGCACTTCTTTCTTGGTAG	6.25	A	gtac
gi|210132169|gb|CP001217.1| Helicobacter pylori P12	m6A	61617	61617	244	+	146	TACCAAGAAAGAAGTGCAGTACACGCCTAAGGGCTTTTTTG	7.58	A	gtac
gi|210132169|gb|CP001217.1| Helicobacter pylori P12	m6A	61638	61638	229	+	149	CACGCCTAAGGGCTTTTTTGACCCTTATTCTTCTAACTTAA	5.81	A	gacc
gi|210132169|gb|CP001217.1| Helicobacter pylori P12	modified_base	61648	61648	31	-	161	TCCCAGTGGTTTAAGTTAGAAGAATAAGGGTCAAAAAAGCC	1.85	A	gaaga
gi|210132169|gb|CP001217.1| Helicobacter pylori P12	m6A	61693	61693	188	+	159	ACATTCTAGGGGTTTATTAGAGGGGGCGAAAAAGGGGGGAA	5.56	A	gagg
gi|210132169|gb|CP001217.1| Helicobacter pylori P12	m6A	61712	61712	186	+	155	GAGGGGGCGAAAAAGGGGGGAAATAAGGCTCATTTTAAGTT	4.01	A	gngrga
gi|210132169|gb|CP001217.1| Helicobacter pylori P12	m6A	61828	61828	157	-	171	GGTGGAAGCAGTCGTTCTTGAAATATTCGTATTTTCTACAA	3.42	A	tcnnga
gi|210132169|gb|CP001217.1| Helicobacter pylori P12	m6A	61833	61833	203	+	160	GAAAATACGAATATTTCAAGAACGACTGCTTCCACCCCCCC	5.55	A	tcnnga
gi|210132169|gb|CP001217.1| Helicobacter pylori P12	m6A	61864	61864	58	+	144	CCACCCCCCCCCAATAATGAAGAGCTTTTAGAACTTGTTAG	2.54	A	gaaga
gi|210132169|gb|CP001217.1| Helicobacter pylori P12	m6A	61905	61905	251	+	155	AGATGTTAGAGAACTTAAAGATCGCATTAAAAAATTAGAAG	6.12	A	gatc
gi|210132169|gb|CP001217.1| Helicobacter pylori P12	m6A	61906	61906	213	-	165	TCTTCTAATTTTTTAATGCGATCTTTAAGTTCTCTAACATC	4.68	A	gatc
gi|210132169|gb|CP001217.1| Helicobacter pylori P12	m6A	61926	61926	249	+	155	TCGCATTAAAAAATTAGAAGATCTTAAATTAGAAGACTTTG	7.01	A	gatc
gi|210132169|gb|CP001217.1| Helicobacter pylori P12	m6A	61927	61927	213	-	159	TCAAAGTCTTCTAATTTAAGATCTTCTAATTTTTTAATGCG	6.21	A	gatc
gi|210132169|gb|CP001217.1| Helicobacter pylori P12	m6A	61962	61962	244	-	157	AATTGCCTATAAAATGAGAGAGTTTTCTAAGGGGTTCAAAG	6.82	A	gngrga
gi|210132169|gb|CP001217.1| Helicobacter pylori P12	m6A	61997	61997	276	-	161	GTTTTCTTGGGTGTCGTTAGAGGATTTTCCAAACAAATTGC	7.96	A	gagg
gi|210132169|gb|CP001217.1| Helicobacter pylori P12	m6A	62040	62040	232	+	161	AAAAGACGCTCAAAAAAAAGAGGAAGAGTTTAAAGAAGTCC	6.87	A	gagg
gi|210132169|gb|CP001217.1| Helicobacter pylori P12	m6A	62044	62044	100	+	153	GACGCTCAAAAAAAAGAGGAAGAGTTTAAAGAAGTCCGAGA	4.09	A	gaaga
gi|210132169|gb|CP001217.1| Helicobacter pylori P12	m6A	62064	62064	248	+	161	AGAGTTTAAAGAAGTCCGAGAGGAAAACGCCAAACTAAATA	7.65	A	gagg
gi|210132169|gb|CP001217.1| Helicobacter pylori P12	m6A	62097	62097	231	+	156	ACTAAATAGAGATAAAAATGATCTAGCTAGAGAAAGAGATA	5.78	A	gatc
gi|210132169|gb|CP001217.1| Helicobacter pylori P12	m6A	62098	62098	199	-	143	TTATCTCTTTCTCTAGCTAGATCATTTTTATCTCTATTTAG	7.12	A	gatc
gi|210132169|gb|CP001217.1| Helicobacter pylori P12	m6A	62190	62190	208	+	158	CAAAAATAAAGAGCTAGATGATCAAGTTGGCTTATTAAAAG	5.95	A	gatc
gi|210132169|gb|CP001217.1| Helicobacter pylori P12	m6A	62191	62191	191	-	144	TCTTTTAATAAGCCAACTTGATCATCTAGCTCTTTATTTTT	5.37	A	gatc
gi|210132169|gb|CP001217.1| Helicobacter pylori P12	m6A	62279	62279	211	+	143	AAGCCGAGCTAACTAACAAGATCACCGATTTATCAAAAGAT	5.21	A	gatc
gi|210132169|gb|CP001217.1| Helicobacter pylori P12	m6A	62280	62280	211	-	136	TATCTTTTGATAAATCGGTGATCTTGTTAGTTAGCTCGGCT	5.87	A	gatc
gi|210132169|gb|CP001217.1| Helicobacter pylori P12	m6A	62314	62314	251	-	132	GTCAGATCTGTTTTTTCTTGAGTTAGCTTTTCTTTATCTTT	8.02	A	tcnnga
gi|210132169|gb|CP001217.1| Helicobacter pylori P12	m6A	62319	62319	219	+	139	TAAAGAAAAGCTAACTCAAGAAAAAACAGATCTGACTGAAA	6.41	A	tcnnga
gi|210132169|gb|CP001217.1| Helicobacter pylori P12	m6A	62328	62328	218	+	142	GCTAACTCAAGAAAAAACAGATCTGACTGAAAAAATAAAGT	7.59	A	gatc
gi|210132169|gb|CP001217.1| Helicobacter pylori P12	m6A	62329	62329	185	-	133	AACTTTATTTTTTCAGTCAGATCTGTTTTTTCTTGAGTTAG	7.16	A	gatc
gi|210132169|gb|CP001217.1| Helicobacter pylori P12	m6A	62370	62370	211	-	131	GGAGCGTGTTTTTGCTCTAGATTTTCTTTTTCTGTAATTAG	6.42	A	tcnnga
gi|210132169|gb|CP001217.1| Helicobacter pylori P12	m6A	62375	62375	234	+	142	TACAGAAAAAGAAAATCTAGAGCAAAAACACGCTCCATACA	9.8	A	tcnnga
gi|210132169|gb|CP001217.1| Helicobacter pylori P12	m6A	62436	62436	162	+	139	GAAGTCTTTTTGGAAGTCAGAGGGTGCTTGAATTTTAATTT	6.06	A	gagg
gi|210132169|gb|CP001217.1| Helicobacter pylori P12	m6A	62615	62615	216	+	146	TCAAGCGCTTATGACTCTACATGCAAAAGCCTATACCCAGA	4.91	A	catg
gi|210132169|gb|CP001217.1| Helicobacter pylori P12	m6A	62616	62616	164	-	147	CTCTGGGTATAGGCTTTTGCATGTAGAGTCATAAGCGCTTG	4.07	A	catg
gi|210132169|gb|CP001217.1| Helicobacter pylori P12	m6A	62729	62729	231	+	140	TATACTATCGTGGATATTGGATCATAAAATGGGAACATTCA	6.15	A	gatc
gi|210132169|gb|CP001217.1| Helicobacter pylori P12	m6A	62730	62730	217	-	156	ATGAATGTTCCCATTTTATGATCCAATATCCACGATAGTAT	4.58	A	gatc
gi|210132169|gb|CP001217.1| Helicobacter pylori P12	m6A	62779	62779	221	+	145	GTTTTGGCTTCTATCAAGTGAGGAAAGAGTTAGAAGTTCGC	8.05	A	gagg
gi|210132169|gb|CP001217.1| Helicobacter pylori P12	m6A	62954	62954	182	+	152	GCTAACTAAAGCAAACACTGATCTAGAAAACAAAAACGACA	5.49	A	gatc
gi|210132169|gb|CP001217.1| Helicobacter pylori P12	m6A	62955	62955	242	-	156	TTGTCGTTTTTGTTTTCTAGATCAGTGTTTGCTTTAGTTAG	7.58	A	tcnnga
gi|210132169|gb|CP001217.1| Helicobacter pylori P12	m6A	62960	62960	244	+	149	TAAAGCAAACACTGATCTAGAAAACAAAAACGACAAATTAT	6.95	A	tcnnga
gi|210132169|gb|CP001217.1| Helicobacter pylori P12	m6A	63035	63035	205	+	147	TGGGTTAGAAAACTCTAACGATCAATTATGTCAAGCTAAAG	4.2	A	gatc
gi|210132169|gb|CP001217.1| Helicobacter pylori P12	m6A	63036	63036	213	-	154	TCTTTAGCTTGACATAATTGATCGTTAGAGTTTTCTAACCC	4.75	A	gatc
gi|210132169|gb|CP001217.1| Helicobacter pylori P12	m6A	63347	63347	57	+	147	AGCGCAATTGCAAGATGCGCATGGGTTTTTAGAAAAATTAT	2.02	A	catg
gi|210132169|gb|CP001217.1| Helicobacter pylori P12	m6A	63348	63348	209	-	151	CATAATTTTTCTAAAAACCCATGCGCATCTTGCAATTGCGC	6.36	A	catg
gi|210132169|gb|CP001217.1| Helicobacter pylori P12	m6A	63455	63455	175	+	150	AAATTTAGAAAACTCTAACGATCAGTTGTTGCAAGCTAAAG	4.86	A	gatc
gi|210132169|gb|CP001217.1| Helicobacter pylori P12	m6A	63456	63456	219	-	157	TCTTTAGCTTGCAACAACTGATCGTTAGAGTTTTCTAAATT	5.37	A	gatc
gi|210132169|gb|CP001217.1| Helicobacter pylori P12	m6A	63512	63512	216	+	158	AAAAACAGAATTGGAGCGAGAAATGGTGCGCCTGAAGAGCT	5.03	A	gngrga
gi|210132169|gb|CP001217.1| Helicobacter pylori P12	m6A	63554	63554	266	+	160	AGAAGCCACAGACAAAAGCGATCTGGACTTGCAAAATTGGC	6.97	A	gatc
gi|210132169|gb|CP001217.1| Helicobacter pylori P12	m6A	63555	63555	263	-	161	CGCCAATTTTGCAAGTCCAGATCGCTTTTGTCTGTGGCTTC	7.08	A	tcnnga
gi|210132169|gb|CP001217.1| Helicobacter pylori P12	m6A	63560	63560	254	+	163	CACAGACAAAAGCGATCTGGACTTGCAAAATTGGCGTTTTA	6.73	A	tcnnga
gi|210132169|gb|CP001217.1| Helicobacter pylori P12	m6A	63593	63593	221	+	150	GCGTTTTAAAAGCGCGATAGAGGATCTCAAACGCCAAAACA	7.41	A	gagg
gi|210132169|gb|CP001217.1| Helicobacter pylori P12	m6A	63596	63596	217	+	154	TTTTAAAAGCGCGATAGAGGATCTCAAACGCCAAAACAGAA	6.87	A	gatc
gi|210132169|gb|CP001217.1| Helicobacter pylori P12	m6A	63597	63597	220	-	151	TTTCTGTTTTGGCGTTTGAGATCCTCTATCGCGCTTTTAAA	5.75	A	gatc
gi|210132169|gb|CP001217.1| Helicobacter pylori P12	m6A	63649	63649	234	+	152	AGAATATCGTGCTCAAAGAGAGGGTTGATGGCTTGAACGAG	6.45	A	gagg
gi|210132169|gb|CP001217.1| Helicobacter pylori P12	m6A	63713	63713	153	+	148	ATAATTAAAGGAGAAATATCATGGTAACACCCTTAAAAAGT	4.22	A	catg
gi|210132169|gb|CP001217.1| Helicobacter pylori P12	m6A	63714	63714	196	-	151	AACTTTTTAAGGGTGTTACCATGATATTTCTCCTTTAATTA	5.72	A	catg
gi|210132169|gb|CP001217.1| Helicobacter pylori P12	m6A	63821	63821	194	+	152	CATTCAACGAAGAAATACCGATCCATTTCAAAAAAGAAGTG	4.56	A	gatc
gi|210132169|gb|CP001217.1| Helicobacter pylori P12	m6A	63822	63822	209	-	157	ACACTTCTTTTTTGAAATGGATCGGTATTTCTTCGTTGAAT	4.25	A	gatc
gi|210132169|gb|CP001217.1| Helicobacter pylori P12	m6A	63906	63906	176	+	127	TCGTGCGATTGTCAATGATGAGGCTTCTTCAAGGTATTTTT	5.19	A	gagg
gi|210132169|gb|CP001217.1| Helicobacter pylori P12	modified_base	63913	63913	35	-	120	TCATCAGAAAAATACCTTGAAGAAGCCTCATCATTGACAAT	2.14	A	gaaga
gi|210132169|gb|CP001217.1| Helicobacter pylori P12	m6A	63951	63951	201	+	136	TGACAATCAAAAATTCATAGAGGATTTAGCACACGCTGAAA	7	A	gagg
gi|210132169|gb|CP001217.1| Helicobacter pylori P12	m6A	63974	63974	165	+	131	ATTTAGCACACGCTGAAAAGATCACTAATGAGCTTATAGAA	3.66	A	gatc
gi|210132169|gb|CP001217.1| Helicobacter pylori P12	m6A	63975	63975	195	-	137	TTTCTATAAGCTCATTAGTGATCTTTTCAGCGTGTGCTAAA	6.04	A	gatc
gi|210132169|gb|CP001217.1| Helicobacter pylori P12	m6A	64119	64119	172	+	117	TGATAAAGGCCGATTAACTGATCTAAATGGAGGGCATTGGG	5.07	A	gatc
gi|210132169|gb|CP001217.1| Helicobacter pylori P12	m6A	64120	64120	208	-	133	TCCCAATGCCCTCCATTTAGATCAGTTAATCGGCCTTTATC	6.37	A	gatc
gi|210132169|gb|CP001217.1| Helicobacter pylori P12	m6A	64129	64129	138	+	119	CGATTAACTGATCTAAATGGAGGGCATTGGGATTTAGAGGC	5.81	A	gagg
gi|210132169|gb|CP001217.1| Helicobacter pylori P12	m6A	64146	64146	207	+	124	TGGAGGGCATTGGGATTTAGAGGCGCCTAGCGTGCCTAAAG	7.95	A	gagg
gi|210132169|gb|CP001217.1| Helicobacter pylori P12	m6A	64485	64485	179	+	147	GCACGATATGTAAGTGGTGCATGAAGCCCAAAAGAATCTTT	5.2	A	catg
gi|210132169|gb|CP001217.1| Helicobacter pylori P12	m6A	64486	64486	237	-	161	GAAAGATTCTTTTGGGCTTCATGCACCACTTACATATCGTG	4.32	A	catg
gi|210132169|gb|CP001217.1| Helicobacter pylori P12	m6A	64521	64521	209	+	144	TCTTTCAAACACTCAAGGTAATGATTTGTATCGGTTTTTTT	8.36	A	grnaannnnnnntayc
gi|210132169|gb|CP001217.1| Helicobacter pylori P12	m6A	64529	64529	238	-	161	CAATTGAGAAAAAAACCGATACAAATCATTACCTTGAGTGT	7.93	A	grtannnnnnnttnyc
gi|210132169|gb|CP001217.1| Helicobacter pylori P12	m6A	64594	64594	254	-	160	TCTAAAGAAAAATCCTCCTGAAAATCCCTAAAATCCCGTTT	8.7	A	tcnnga
gi|210132169|gb|CP001217.1| Helicobacter pylori P12	m6A	64599	64599	261	+	157	GGATTTTAGGGATTTTCAGGAGGATTTTTCTTTAGAAAGAT	8.89	A	gagg
gi|210132169|gb|CP001217.1| Helicobacter pylori P12	m6A	64688	64688	226	+	166	TTGGCCGCTGCATCAACAACATGCAAAATGGCGTGTTTTTG	4.73	A	catg
gi|210132169|gb|CP001217.1| Helicobacter pylori P12	m6A	64689	64689	166	-	176	TCAAAAACACGCCATTTTGCATGTTGTTGATGCAGCGGCCA	3.88	A	catg
gi|210132169|gb|CP001217.1| Helicobacter pylori P12	m6A	64769	64769	258	+	162	AGGCTGAAAAAATCAGAGAGAGTTTTGAAAGAGGCTTGAAA	7.83	A	gngrga
gi|210132169|gb|CP001217.1| Helicobacter pylori P12	m6A	64780	64780	257	+	163	ATCAGAGAGAGTTTTGAAAGAGGCTTGAAAAAAATCCTTAC	8.36	A	gagg
gi|210132169|gb|CP001217.1| Helicobacter pylori P12	m6A	64790	64790	233	+	159	GTTTTGAAAGAGGCTTGAAAAAAATCCTTACCCAGGCATGT	7.17	A	grnaannnnnnntayc
gi|210132169|gb|CP001217.1| Helicobacter pylori P12	m6A	64798	64798	246	-	169	CGTCAAAAACATGCCTGGGTAAGGATTTTTTTCAAGCCTCT	7.81	A	grtannnnnnnttnyc
gi|210132169|gb|CP001217.1| Helicobacter pylori P12	m6A	64807	64807	64	+	168	AAAAAAATCCTTACCCAGGCATGTTTTTGACGATGAAAAAA	2.08	A	catg
gi|210132169|gb|CP001217.1| Helicobacter pylori P12	m6A	64808	64808	192	-	175	GTTTTTTCATCGTCAAAAACATGCCTGGGTAAGGATTTTTT	3.53	A	catg
gi|210132169|gb|CP001217.1| Helicobacter pylori P12	m6A	64965	64965	262	+	155	TGTTTGATTTTGGGGGCGGGACGACGGATTTTGACTTTGGC	7.09	A	gngrga
gi|210132169|gb|CP001217.1| Helicobacter pylori P12	m6A	65004	65004	240	+	159	GCAAATGGGAAAAAAGCGCTAACCCTAAATTCGCTTACAAA	8.52	A	ctannnnnnnnttc
gi|210132169|gb|CP001217.1| Helicobacter pylori P12	m6A	65013	65013	245	-	154	ATGCGTCATTTTGTAAGCGAATTTAGGGTTAGCGCTTTTTT	6.49	A	gaannnnnnnntag
gi|210132169|gb|CP001217.1| Helicobacter pylori P12	m6A	65045	65045	221	+	157	ATGACGCATTTTAGCAGTGGAGGGGATAAATATTTAGGCGG	6.14	A	gagg
gi|210132169|gb|CP001217.1| Helicobacter pylori P12	m6A	65167	65167	164	+	156	CTAAGCCCAACTATGACGGGATCGATACGCAACGCTTTGGA	3.08	A	gatc
gi|210132169|gb|CP001217.1| Helicobacter pylori P12	m6A	65168	65168	270	-	169	ATCCAAAGCGTTGCGTATCGATCCCGTCATAGTTGGGCTTA	6.74	A	gatc
gi|210132169|gb|CP001217.1| Helicobacter pylori P12	m6A	65187	65187	214	+	154	ATCGATACGCAACGCTTTGGATCGTTTATGCAAAACTCCAG	5.94	A	gatc
gi|210132169|gb|CP001217.1| Helicobacter pylori P12	m6A	65188	65188	294	-	169	ACTGGAGTTTTGCATAAACGATCCAAAGCGTTGCGTATCGA	6.37	A	gatc
gi|210132169|gb|CP001217.1| Helicobacter pylori P12	m6A	65233	65233	252	+	158	CGCGCTTGAATTTGCAAGAGATCGCTTCTACATTACGCCCT	5.69	A	gatc
gi|210132169|gb|CP001217.1| Helicobacter pylori P12	m6A	65234	65234	237	-	174	AAGGGCGTAATGTAGAAGCGATCTCTTGCAAATTCAAGCGC	5.54	A	gatc
gi|210132169|gb|CP001217.1| Helicobacter pylori P12	m6A	65318	65318	249	+	166	AAATGAAGAGTTTAACATAGAGGGTTTTGAAAATGATTTTA	5.91	A	gagg
gi|210132169|gb|CP001217.1| Helicobacter pylori P12	m6A	65344	65344	169	+	166	TTGAAAATGATTTTAAAACCATGCTGTTTGATAGGGATGGG	3.16	A	catg
gi|210132169|gb|CP001217.1| Helicobacter pylori P12	m6A	65345	65345	96	-	174	CCCCATCCCTATCAAACAGCATGGTTTTAAAATCATTTTCA	2.31	A	catg
gi|210132169|gb|CP001217.1| Helicobacter pylori P12	m6A	65367	65367	240	+	166	CTGTTTGATAGGGATGGGGGAGAACTATCAGTAGAAGACAT	4.57	A	gngrga
gi|210132169|gb|CP001217.1| Helicobacter pylori P12	m6A	65369	65369	195	+	161	GTTTGATAGGGATGGGGGAGAACTATCAGTAGAAGACATCA	5.07	A	gngrga
gi|210132169|gb|CP001217.1| Helicobacter pylori P12	m6A	65382	65382	83	+	167	GGGGGAGAACTATCAGTAGAAGACATCAAAGTGGATTGCAA	3.12	A	gaaga
gi|210132169|gb|CP001217.1| Helicobacter pylori P12	m6A	65526	65526	181	+	160	GCGTTTCATATTTTCTTAGGAGGGAATGCGAGCAAATCGGT	4.4	A	gagg
gi|210132169|gb|CP001217.1| Helicobacter pylori P12	m6A	65530	65530	255	+	164	TTCATATTTTCTTAGGAGGGAATGCGAGCAAATCGGTGCTG	6.55	A	gngrga
gi|210132169|gb|CP001217.1| Helicobacter pylori P12	m6A	65552	65552	240	-	167	CGTTTTCAAACGCTTGTTTGACCAGCACCGATTTGCTCGCA	5.7	A	gacc
gi|210132169|gb|CP001217.1| Helicobacter pylori P12	modified_base	65580	65580	39	+	155	GCGTTTGAAAACGCTAAAGAAGAGCAGCTCAAAGCTTACAA	2.33	A	gaaga
gi|210132169|gb|CP001217.1| Helicobacter pylori P12	m6A	65614	65614	286	+	159	CTTACAAGCAAAAGACTTCTAAAGATGATTTCACATTCATT	9.63	A	ctannnnnnnnttc
gi|210132169|gb|CP001217.1| Helicobacter pylori P12	m6A	65623	65623	229	-	154	CTCATAAAGAATGAATGTGAAATCATCTTTAGAAGTCTTTT	6.47	A	gaannnnnnnntag
gi|210132169|gb|CP001217.1| Helicobacter pylori P12	m6A	65662	65662	235	-	162	CTCTAAAATCTGTTTGTCTGAGGCTTCTGTGCCTAGCGGCT	6.37	A	gagg
gi|210132169|gb|CP001217.1| Helicobacter pylori P12	m6A	65707	65707	226	+	157	CAGGAAAGGATGTTTCTAAGACCCCGTCTTATTTAAGGCCC	5.32	A	gacc
gi|210132169|gb|CP001217.1| Helicobacter pylori P12	m6A	65769	65769	211	+	155	TTCGGGCTTTTAGAAAGCAGACCCAAAGCAGGCGGGATTGA	5.24	A	gacc
gi|210132169|gb|CP001217.1| Helicobacter pylori P12	m6A	65785	65785	198	+	152	GCAGACCCAAAGCAGGCGGGATTGAAAGGCCCTCTATCGAT	4.25	A	gngrga
gi|210132169|gb|CP001217.1| Helicobacter pylori P12	m6A	65797	65797	164	-	154	CACAGGATTGGAATCGATAGAGGGCCTTTCAATCCCGCCTG	5.97	A	gagg
gi|210132169|gb|CP001217.1| Helicobacter pylori P12	m6A	65844	65844	225	+	145	TACGATTTGGGTATTGAGAGAGAAAGGAAATTCCACATTAA	7.44	A	gngrga
gi|210132169|gb|CP001217.1| Helicobacter pylori P12	m6A	65846	65846	234	+	148	CGATTTGGGTATTGAGAGAGAAAGGAAATTCCACATTAAAA	5.96	A	gngrga
gi|210132169|gb|CP001217.1| Helicobacter pylori P12	m6A	65871	65871	215	-	158	TTAGGCTTTAAAGAATCCCGACTGATTTTAATGTGGAATTT	5.73	A	tcnnga
gi|210132169|gb|CP001217.1| Helicobacter pylori P12	m6A	65876	65876	219	+	147	CCACATTAAAATCAGTCGGGATTCTTTAAAGCCTAATGAAT	7.55	A	tcnnga
gi|210132169|gb|CP001217.1| Helicobacter pylori P12	m6A	65918	65918	215	+	147	CCAGATTTTCCAAACTAAAGAGGAATGGGGAGGCTTTGATG	6.53	A	gagg
gi|210132169|gb|CP001217.1| Helicobacter pylori P12	m6A	65928	65928	206	+	142	CAAACTAAAGAGGAATGGGGAGGCTTTGATGGGTTAGAGAT	4.61	A	gagg
gi|210132169|gb|CP001217.1| Helicobacter pylori P12	m6A	65967	65967	217	-	153	AAAGTGTTGGTGTTGGCGAGAGGTTTATCGCTGTAGCGTAT	10.33	A	gagg
gi|210132169|gb|CP001217.1| Helicobacter pylori P12	m6A	66032	66032	167	+	126	TTTCATAGCGTTAGAAGAGCATGAAGAAGTGGATGTGAAGG	4.54	A	catg
gi|210132169|gb|CP001217.1| Helicobacter pylori P12	m6A	66033	66033	146	-	136	ACCTTCACATCCACTTCTTCATGCTCTTCTAACGCTATGAA	3.85	A	catg
gi|210132169|gb|CP001217.1| Helicobacter pylori P12	m6A	66050	66050	182	+	120	GCATGAAGAAGTGGATGTGAAGGTGTGCTGCGTGGATTCAC	6.13	A	gaagg
gi|210132169|gb|CP001217.1| Helicobacter pylori P12	m6A	66106	66106	185	-	141	TGCCTCGCTTTCATAGATTAATTGGCCGTCTTTAAACAGCC	3.98	A	attaat
gi|210132169|gb|CP001217.1| Helicobacter pylori P12	m6A	66109	66109	222	+	122	TGTTTAAAGACGGCCAATTAATCTATGAAAGCGAGGCAGAA	6.48	A	attaat
gi|210132169|gb|CP001217.1| Helicobacter pylori P12	m6A	66122	66122	157	+	129	CCAATTAATCTATGAAAGCGAGGCAGAAAAATTATGATGAC	5.22	A	gagg
gi|210132169|gb|CP001217.1| Helicobacter pylori P12	m6A	66163	66163	211	-	146	TAACGCTTTCTTCAATCACGACAAACGCATACGCGTTCTTA	4.94	A	tcnnga
gi|210132169|gb|CP001217.1| Helicobacter pylori P12	m6A	66168	66168	204	+	127	ACGCGTATGCGTTTGTCGTGATTGAAGAAAGCGTTATGGTG	5.91	A	tcnnga
gi|210132169|gb|CP001217.1| Helicobacter pylori P12	m6A	66208	66208	175	+	119	GTTTAAACACACCAAAGATGAGGGGCTAATGCCTATCTTTG	6.13	A	gagg
gi|210132169|gb|CP001217.1| Helicobacter pylori P12	m6A	66250	66250	176	+	117	AGACTTTGTGCCTTTAAAAGAGGGCTTTTTGAAAAGTTTTA	6.3	A	gagg
gi|210132169|gb|CP001217.1| Helicobacter pylori P12	m6A	66307	66307	172	+	115	GGAATTTTTAGAAAATTTAGACCTTTTGTTTTTGTATGACA	6.47	A	gacc
gi|210132169|gb|CP001217.1| Helicobacter pylori P12	m6A	66341	66341	120	-	133	TTACACAAGGAAAAAACCTCATGCACGGATTGTTTGTCATA	3.05	A	catg
gi|210132169|gb|CP001217.1| Helicobacter pylori P12	m6A	66343	66343	136	+	118	TGACAAACAATCCGTGCATGAGGTTTTTTCCTTGTGTAAGG	4.11	A	gagg
gi|210132169|gb|CP001217.1| Helicobacter pylori P12	m6A	66364	66364	175	+	120	GGTTTTTTCCTTGTGTAAGGATCTGAAAAATTCCATCTGGA	7.43	A	gatc
gi|210132169|gb|CP001217.1| Helicobacter pylori P12	m6A	66365	66365	187	-	128	TTCCAGATGGAATTTTTCAGATCCTTACACAAGGAAAAAAC	5.07	A	gatc
gi|210132169|gb|CP001217.1| Helicobacter pylori P12	m6A	66379	66379	168	-	127	CTACAAGCTTCCTGTTCCAGATGGAATTTTTCAGATCCTTA	4.52	A	tcnnga
gi|210132169|gb|CP001217.1| Helicobacter pylori P12	m6A	66384	66384	185	+	118	ATCTGAAAAATTCCATCTGGAACAGGAAGCTTGTAGTGGCG	5.79	A	tcnnga
gi|210132169|gb|CP001217.1| Helicobacter pylori P12	m6A	66412	66412	180	+	118	GCTTGTAGTGGCGTTAGTAGAGGCTTTAGAGAGGTTTAAGG	6.19	A	gagg
gi|210132169|gb|CP001217.1| Helicobacter pylori P12	m6A	66423	66423	155	+	115	CGTTAGTAGAGGCTTTAGAGAGGTTTAAGGATTGGAATTTG	6.14	A	gagg
gi|210132169|gb|CP001217.1| Helicobacter pylori P12	m6A	66526	66526	195	+	124	CAACGCTGATTTAGGGAGCGACCATAAAACAATCGTGATAG	5.62	A	gacc
gi|210132169|gb|CP001217.1| Helicobacter pylori P12	m6A	66538	66538	184	-	124	TTTTCATGCTGTCTATCACGATTGTTTTATGGTCGCTCCCT	5.14	A	tcnnga
gi|210132169|gb|CP001217.1| Helicobacter pylori P12	m6A	66543	66543	98	+	129	GCGACCATAAAACAATCGTGATAGACAGCATGAAAACATAC	2.56	A	tcnnga
gi|210132169|gb|CP001217.1| Helicobacter pylori P12	m6A	66552	66552	190	+	129	AAACAATCGTGATAGACAGCATGAAAACATACCACCAAAGC	5.77	A	catg
gi|210132169|gb|CP001217.1| Helicobacter pylori P12	m6A	66553	66553	130	-	124	GGCTTTGGTGGTATGTTTTCATGCTGTCTATCACGATTGTT	2.97	A	catg
gi|210132169|gb|CP001217.1| Helicobacter pylori P12	m6A	66599	66599	195	+	121	GAAAAATATAAAAGAGAAAGAGGCCAAGCAAAAGAAGCGCA	6.02	A	gagg
gi|210132169|gb|CP001217.1| Helicobacter pylori P12	modified_base	66686	66686	36	+	120	AAAAAGCCCGATTCTAATGAAGAAAATTTTTAAAAGAAAGG	2.04	A	gaaga
gi|210132169|gb|CP001217.1| Helicobacter pylori P12	m6A	66742	66742	144	+	120	AGTGCAAATGGATACTGAAGAGGTCAGAGGGTTTGTGGAGC	5.36	A	gagg
gi|210132169|gb|CP001217.1| Helicobacter pylori P12	m6A	66745	66745	167	-	121	AATGCTCCACAAACCCTCTGACCTCTTCAGTATCCATTTGC	3.89	A	gacc
gi|210132169|gb|CP001217.1| Helicobacter pylori P12	m6A	66749	66749	169	+	117	ATGGATACTGAAGAGGTCAGAGGGTTTGTGGAGCATTTAGA	5.18	A	gagg
gi|210132169|gb|CP001217.1| Helicobacter pylori P12	m6A	66815	66815	151	-	126	GAATCCAAGTTATGGAAATGACCGCTCAAGCCATTCATTTC	6.34	A	gacc
gi|210132169|gb|CP001217.1| Helicobacter pylori P12	m6A	66836	66836	113	+	114	CATTTCCATAACTTGGATTCATGGCAAGACCCTAGAAGAGA	3.39	A	catg
gi|210132169|gb|CP001217.1| Helicobacter pylori P12	m6A	66837	66837	161	-	123	GTCTCTTCTAGGGTCTTGCCATGAATCCAAGTTATGGAAAT	4.34	A	catg
gi|210132169|gb|CP001217.1| Helicobacter pylori P12	m6A	66844	66844	173	+	114	TAACTTGGATTCATGGCAAGACCCTAGAAGAGACAAATTTA	6.29	A	gacc
gi|210132169|gb|CP001217.1| Helicobacter pylori P12	m6A	66868	66868	76	+	109	TAGAAGAGACAAATTTAGCGAGGTGTTAGACAACCTGAAAA	4.47	A	gagg
gi|210132169|gb|CP001217.1| Helicobacter pylori P12	m6A	66932	66932	124	+	109	GCCGTGCAAGAGCAAATCGCATGGCTTAAAGAGAGGATTAG	3.25	A	catg
gi|210132169|gb|CP001217.1| Helicobacter pylori P12	m6A	66933	66933	96	-	113	CCTAATCCTCTCTTTAAGCCATGCGATTTGCTCTTGCACGG	3.5	A	catg
gi|210132169|gb|CP001217.1| Helicobacter pylori P12	m6A	66945	66945	154	+	104	AAATCGCATGGCTTAAAGAGAGGATTAGGGTTTTAGAAGAA	7.81	A	gagg
gi|210132169|gb|CP001217.1| Helicobacter pylori P12	modified_base	66965	66965	34	+	103	AGGATTAGGGTTTTAGAAGAAGATTATTAAGGATAATTTAT	2.06	A	gaaga
gi|210132169|gb|CP001217.1| Helicobacter pylori P12	m6A	67034	67034	160	+	115	GTCAGACAAATCGTTAAAGCATGCAGGAATTTTAAAAGATC	4.31	A	catg
gi|210132169|gb|CP001217.1| Helicobacter pylori P12	m6A	67035	67035	80	-	123	GGATCTTTTAAAATTCCTGCATGCTTTAACGATTTGTCTGA	2.61	A	catg
gi|210132169|gb|CP001217.1| Helicobacter pylori P12	m6A	67052	67052	178	+	111	GCATGCAGGAATTTTAAAAGATCCTTGCAAAAAGAAAGATG	6.37	A	gatc
gi|210132169|gb|CP001217.1| Helicobacter pylori P12	m6A	67053	67053	187	-	124	GCATCTTTCTTTTTGCAAGGATCTTTTAAAATTCCTGCATG	7.72	A	gatc
gi|210132169|gb|CP001217.1| Helicobacter pylori P12	m6A	67090	67090	184	-	129	TCTCGCGCGTATGTATCAAGATTTTGATAAATTGAGCGCAT	6.52	A	tcnnga
gi|210132169|gb|CP001217.1| Helicobacter pylori P12	m6A	67095	67095	91	+	124	CTCAATTTATCAAAATCTTGATACATACGCGCGAGAAATCC	2.48	A	tcnnga
gi|210132169|gb|CP001217.1| Helicobacter pylori P12	m6A	67110	67110	156	+	133	TCTTGATACATACGCGCGAGAAATCCTGTTAGAACGCAGAA	3.64	A	gngrga
gi|210132169|gb|CP001217.1| Helicobacter pylori P12	m6A	67169	67169	201	+	123	AAGAAGCCAAAAGAGAGTTGAGGGAGGCAAAACGGAATAAA	6.18	A	gagg
gi|210132169|gb|CP001217.1| Helicobacter pylori P12	m6A	67173	67173	215	+	123	AGCCAAAAGAGAGTTGAGGGAGGCAAAACGGAATAAAGGTA	6.14	A	gagg
gi|210132169|gb|CP001217.1| Helicobacter pylori P12	m6A	67255	67255	212	-	135	GCGCCAGCAGCTCTAACAGGAGGATAAACAAATGAGACTGC	8.18	A	gagg
gi|210132169|gb|CP001217.1| Helicobacter pylori P12	m6A	67621	67621	231	+	143	ATGAGCGCTTGAAAGATTTGAGGGAAGATTTTAGCTTTTCT	5.64	A	gagg
gi|210132169|gb|CP001217.1| Helicobacter pylori P12	m6A	67625	67625	236	+	137	GCGCTTGAAAGATTTGAGGGAAGATTTTAGCTTTTCTTTAT	8.55	A	gngrga
gi|210132169|gb|CP001217.1| Helicobacter pylori P12	m6A	67666	67666	170	+	145	ACGCTGATTTGAAAGACAAGATCCATCATAACGCCTTGTCT	4.21	A	gatc
gi|210132169|gb|CP001217.1| Helicobacter pylori P12	m6A	67667	67667	244	-	142	TAGACAAGGCGTTATGATGGATCTTGTCTTTCAAATCAGCG	6.27	A	gatc
gi|210132169|gb|CP001217.1| Helicobacter pylori P12	m6A	67700	67700	195	+	137	CTTGTCTAACGATGATTTAGATCGCATGATAGCTTTTAGAG	5.07	A	gatc
gi|210132169|gb|CP001217.1| Helicobacter pylori P12	m6A	67701	67701	213	-	141	TCTCTAAAAGCTATCATGCGATCTAAATCATCGTTAGACAA	5.14	A	gatc
gi|210132169|gb|CP001217.1| Helicobacter pylori P12	m6A	67705	67705	159	+	140	CTAACGATGATTTAGATCGCATGATAGCTTTTAGAGAGCGA	4.37	A	catg
gi|210132169|gb|CP001217.1| Helicobacter pylori P12	m6A	67727	67727	224	+	145	GATAGCTTTTAGAGAGCGAGAATTTGAAAAGAATTTAGAGG	6.57	A	gngrga
gi|210132169|gb|CP001217.1| Helicobacter pylori P12	m6A	67745	67745	242	+	140	AGAATTTGAAAAGAATTTAGAGGATTTAACGCCAAGTTTTA	7.7	A	gagg
gi|210132169|gb|CP001217.1| Helicobacter pylori P12	m6A	67807	67807	168	+	148	CTAACGATGATTTAGAACGCATGGCAAGCTCTAAAGAGCGA	3.54	A	catg
gi|210132169|gb|CP001217.1| Helicobacter pylori P12	m6A	67808	67808	105	-	157	CTCGCTCTTTAGAGCTTGCCATGCGTTCTAAATCATCGTTA	2.45	A	catg
gi|210132169|gb|CP001217.1| Helicobacter pylori P12	m6A	67829	67829	196	+	149	GGCAAGCTCTAAAGAGCGAGAATTTGAAAAGAGTTTAGAGG	7.19	A	gngrga
gi|210132169|gb|CP001217.1| Helicobacter pylori P12	m6A	67847	67847	263	+	152	AGAATTTGAAAAGAGTTTAGAGGATTTGATGCCAAGCGTTT	7.32	A	gagg
gi|210132169|gb|CP001217.1| Helicobacter pylori P12	modified_base	67878	67878	42	-	146	GTCAAGCTCTCATTATAAGAAGACACGCTTAAAACGCTTGG	2.31	A	gaaga
gi|210132169|gb|CP001217.1| Helicobacter pylori P12	m6A	67990	67990	224	+	158	CCCCTAATGATTTGAACGCCATGAACGAAGCCTTTGATAAT	5.61	A	catg
gi|210132169|gb|CP001217.1| Helicobacter pylori P12	m6A	67991	67991	264	-	156	AATTATCAAAGGCTTCGTTCATGGCGTTCAAATCATTAGGG	5.95	A	catg
gi|210132169|gb|CP001217.1| Helicobacter pylori P12	m6A	68135	68135	209	+	150	GTTTTTGGAAAAAGAAAAAGAGGGCTTTATTGTAGATGAAC	7.36	A	gagg
gi|210132169|gb|CP001217.1| Helicobacter pylori P12	m6A	68166	68166	212	-	146	TTAAAGCTGACTTCTTCCGGATAGGGGTTTTGTTCATCTAC	4.73	A	tcnnga
gi|210132169|gb|CP001217.1| Helicobacter pylori P12	m6A	68171	68171	223	+	146	TGAACAAAACCCCTATCCGGAAGAAGTCAGCTTTAATGAGT	8.57	A	tcnnga
gi|210132169|gb|CP001217.1| Helicobacter pylori P12	m6A	68259	68259	135	+	138	GAAGATTTGAATAAAACCGCATGCGCTCATCATGCCCTAAA	3.35	A	catg
gi|210132169|gb|CP001217.1| Helicobacter pylori P12	m6A	68260	68260	60	-	133	CTTTAGGGCATGATGAGCGCATGCGGTTTTATTCAAATCTT	2.17	A	catg
gi|210132169|gb|CP001217.1| Helicobacter pylori P12	m6A	68270	68270	116	+	138	TAAAACCGCATGCGCTCATCATGCCCTAAAGGCTTTACAAG	2.67	A	catg
gi|210132169|gb|CP001217.1| Helicobacter pylori P12	m6A	68271	68271	124	-	134	GCTTGTAAAGCCTTTAGGGCATGATGAGCGCATGCGGTTTT	3.06	A	catg
gi|210132169|gb|CP001217.1| Helicobacter pylori P12	m6A	68341	68341	203	+	141	ATGCGACAGATTTGGAGCAGATCGCAAAAGGATTCATCCCT	6.58	A	gatc
gi|210132169|gb|CP001217.1| Helicobacter pylori P12	m6A	68342	68342	172	-	144	TAGGGATGAATCCTTTTGCGATCTGCTCCAAATCTGTCGCA	5.17	A	gatc
gi|210132169|gb|CP001217.1| Helicobacter pylori P12	m6A	68418	68418	202	+	135	GGGAATGTGGCGTTGGTGAGAGAAAAGTTATTATTAGGCGT	8.92	A	gngrga
gi|210132169|gb|CP001217.1| Helicobacter pylori P12	m6A	68420	68420	200	+	126	GAATGTGGCGTTGGTGAGAGAAAAGTTATTATTAGGCGTGA	6.72	A	gngrga
gi|210132169|gb|CP001217.1| Helicobacter pylori P12	m6A	68509	68509	194	+	131	ATTGAATTGGGAATTTGTAGATCCTCTCAATGACCATGCGT	5.76	A	gatc
gi|210132169|gb|CP001217.1| Helicobacter pylori P12	m6A	68510	68510	142	-	140	AACGCATGGTCATTGAGAGGATCTACAAATTCCCAATTCAA	3.13	A	gatc
gi|210132169|gb|CP001217.1| Helicobacter pylori P12	m6A	68513	68513	193	-	140	CTCAACGCATGGTCATTGAGAGGATCTACAAATTCCCAATT	7.87	A	gagg
gi|210132169|gb|CP001217.1| Helicobacter pylori P12	m6A	68521	68521	191	+	134	ATTTGTAGATCCTCTCAATGACCATGCGTTGAGCGATCTAG	5.97	A	gacc
gi|210132169|gb|CP001217.1| Helicobacter pylori P12	m6A	68524	68524	131	+	134	TGTAGATCCTCTCAATGACCATGCGTTGAGCGATCTAGAAG	3.17	A	catg
gi|210132169|gb|CP001217.1| Helicobacter pylori P12	m6A	68525	68525	87	-	136	TCTTCTAGATCGCTCAACGCATGGTCATTGAGAGGATCTAC	2.87	A	catg
gi|210132169|gb|CP001217.1| Helicobacter pylori P12	m6A	68536	68536	146	+	132	CAATGACCATGCGTTGAGCGATCTAGAAGAGCGGTTGAAAA	3.82	A	gatc
gi|210132169|gb|CP001217.1| Helicobacter pylori P12	m6A	68537	68537	186	-	141	ATTTTCAACCGCTCTTCTAGATCGCTCAACGCATGGTCATT	5.06	A	tcnnga
gi|210132169|gb|CP001217.1| Helicobacter pylori P12	m6A	68542	68542	227	+	134	CCATGCGTTGAGCGATCTAGAAGAGCGGTTGAAAATAGGCT	8.61	A	tcnnga
gi|210132169|gb|CP001217.1| Helicobacter pylori P12	m6A	68659	68659	100	+	130	TGAGTCTTACATATTCAAGCATGTTTTGAACTTCAACCTAG	3.03	A	catg
gi|210132169|gb|CP001217.1| Helicobacter pylori P12	m6A	68660	68660	137	-	133	TCTAGGTTGAAGTTCAAAACATGCTTGAATATGTAAGACTC	3.98	A	catg
gi|210132169|gb|CP001217.1| Helicobacter pylori P12	m6A	68668	68668	178	+	125	CATATTCAAGCATGTTTTGAACTTCAACCTAGATGGCAAGG	6.88	A	gaannnnnnnntag
gi|210132169|gb|CP001217.1| Helicobacter pylori P12	modified_base	68677	68677	196	-	134	TGAATAAGCCCTTGCCATCTAGGTTGAAGTTCAAAACATGC	7.46	A	ctannnnnnnnttc
gi|210132169|gb|CP001217.1| Helicobacter pylori P12	m6A	68706	68706	158	+	143	AGGGCTTATTCACTGATTTCATGCAGAGCTTGAAAGAATGG	3.54	A	catg
gi|210132169|gb|CP001217.1| Helicobacter pylori P12	m6A	68707	68707	119	-	150	ACCATTCTTTCAAGCTCTGCATGAAATCAGTGAATAAGCCC	2.68	A	catg
gi|210132169|gb|CP001217.1| Helicobacter pylori P12	m6A	68719	68719	222	+	140	TGATTTCATGCAGAGCTTGAAAGAATGGTTAGAGCCTGAAG	7.28	A	gaannnnnnnntag
gi|210132169|gb|CP001217.1| Helicobacter pylori P12	m6A	68728	68728	209	-	146	AGATAATTTCTTCAGGCTCTAACCATTCTTTCAAGCTCTGC	7.34	A	ctannnnnnnnttc
gi|210132169|gb|CP001217.1| Helicobacter pylori P12	modified_base	68748	68748	37	-	139	CCCATACCCGTCATTAGCGAAGATAATTTCTTCAGGCTCTA	1.74	A	gaaga
gi|210132169|gb|CP001217.1| Helicobacter pylori P12	m6A	68803	68803	173	-	131	CATCAGTGTCTAAAAACAGGACCACATCGGTAGTCGTATTC	4.55	A	gacc
gi|210132169|gb|CP001217.1| Helicobacter pylori P12	m6A	68915	68915	195	+	132	TTCTCATAAAGTTTTTTTGGAGGGTTGCACCAATGAGTTAA	6.27	A	gagg
gi|210132169|gb|CP001217.1| Helicobacter pylori P12	m6A	68938	68938	206	+	133	GTTGCACCAATGAGTTAAGAAGGATTTGCGACTATTTCATA	6.57	A	gaagg
gi|210132169|gb|CP001217.1| Helicobacter pylori P12	m6A	68968	68968	195	+	134	ACTATTTCATAGAAAACGCCATGCAAGATGATTTGGGGCAG	5.3	A	catg
gi|210132169|gb|CP001217.1| Helicobacter pylori P12	m6A	68969	68969	107	-	132	TCTGCCCCAAATCATCTTGCATGGCGTTTTCTATGAAATAG	2.58	A	catg
gi|210132169|gb|CP001217.1| Helicobacter pylori P12	m6A	69004	69004	188	+	131	GGCAGAAACTTAAAAGTGAGACGCTAGAGGAGATGCTAAAA	6.24	A	gngrga
gi|210132169|gb|CP001217.1| Helicobacter pylori P12	m6A	69011	69011	183	+	132	ACTTAAAAGTGAGACGCTAGAGGAGATGCTAAAAATCGCGC	5.97	A	gagg
gi|210132169|gb|CP001217.1| Helicobacter pylori P12	m6A	69032	69032	120	+	133	GGAGATGCTAAAAATCGCGCATGACTTAGAAAATTTAGAGC	3.28	A	catg
gi|210132169|gb|CP001217.1| Helicobacter pylori P12	m6A	69033	69033	164	-	134	TGCTCTAAATTTTCTAAGTCATGCGCGATTTTTAGCATCTC	4.09	A	catg
gi|210132169|gb|CP001217.1| Helicobacter pylori P12	m6A	69115	69115	215	+	137	AAGAAGCCAAGTCTTTGGAGAGGCGAATTGATATGAATTTC	7.95	A	gagg
gi|210132169|gb|CP001217.1| Helicobacter pylori P12	m6A	69183	69183	122	-	145	CGCCTCTTAGCTTCTCTTTCATGCTCTTTGGCTTCACGCAC	2.74	A	catg
gi|210132169|gb|CP001217.1| Helicobacter pylori P12	m6A	69199	69199	237	+	139	AGCATGAAAGAGAAGCTAAGAGGCGCTATGATGAATATCTT	6.99	A	gagg
gi|210132169|gb|CP001217.1| Helicobacter pylori P12	m6A	69320	69320	163	+	139	CAGAGAGTTTTCTCAAGCCGATCGTCTCACCAATAGAGGAC	4.68	A	gatc
gi|210132169|gb|CP001217.1| Helicobacter pylori P12	m6A	69321	69321	166	-	145	AGTCCTCTATTGGTGAGACGATCGGCTTGAGAAAACTCTCT	4.92	A	gatc
gi|210132169|gb|CP001217.1| Helicobacter pylori P12	m6A	69324	69324	204	-	145	GATAGTCCTCTATTGGTGAGACGATCGGCTTGAGAAAACTC	5.64	A	gngrga
gi|210132169|gb|CP001217.1| Helicobacter pylori P12	m6A	69336	69336	243	+	140	GCCGATCGTCTCACCAATAGAGGACTATCAAAAGAGTGTCA	7.75	A	gagg
gi|210132169|gb|CP001217.1| Helicobacter pylori P12	m6A	69400	69400	70	+	137	GACGCGCCGCAATTCAATGAAGAGAGCACTTACCCTAAATT	2.73	A	gaaga
gi|210132169|gb|CP001217.1| Helicobacter pylori P12	m6A	69441	69441	36	+	142	TTTAAGCTGTGGTTTATTGCATGTTAGTGGCAAAAATGGCG	1.75	A	catg
gi|210132169|gb|CP001217.1| Helicobacter pylori P12	m6A	69442	69442	155	-	145	GCGCCATTTTTGCCACTAACATGCAATAAACCACAGCTTAA	3.6	A	catg
gi|210132169|gb|CP001217.1| Helicobacter pylori P12	m6A	69467	69467	121	+	148	GTGGCAAAAATGGCGCTAACATGGAATTTTTATTACCTAAA	2.67	A	catg
gi|210132169|gb|CP001217.1| Helicobacter pylori P12	m6A	69468	69468	205	-	159	CTTTAGGTAATAAAAATTCCATGTTAGCGCCATTTTTGCCA	3.9	A	catg
gi|210132169|gb|CP001217.1| Helicobacter pylori P12	m6A	69498	69498	222	-	162	TATACAAGCTTTTAGGAGGGAAAGGATAAACTTTAGGTAAT	4.93	A	gngrga
gi|210132169|gb|CP001217.1| Helicobacter pylori P12	m6A	69502	69502	236	-	159	TCTATATACAAGCTTTTAGGAGGGAAAGGATAAACTTTAGG	5.38	A	gagg
gi|210132169|gb|CP001217.1| Helicobacter pylori P12	m6A	69525	69525	152	+	156	TAAAAGCTTGTATATAGAGCATGAAAAAGACGGGCAGTTTT	3.79	A	catg
gi|210132169|gb|CP001217.1| Helicobacter pylori P12	m6A	69526	69526	155	-	159	AAAAACTGCCCGTCTTTTTCATGCTCTATATACAAGCTTTT	3.33	A	catg
gi|210132169|gb|CP001217.1| Helicobacter pylori P12	m6A	69560	69560	97	+	155	AGTTTTTAAGAGAAATGCTCATGCGCTTACTCTCCAGCGCG	2.65	A	catg
gi|210132169|gb|CP001217.1| Helicobacter pylori P12	m6A	69561	69561	206	-	162	GCGCGCTGGAGAGTAAGCGCATGAGCATTTCTCTTAAAAAC	5.92	A	catg
gi|210132169|gb|CP001217.1| Helicobacter pylori P12	m6A	69649	69649	255	+	156	GCATTTTCAATCTGGCTAGAAGGCTTTTAGATAAAAACAAT	6.84	A	gaagg
gi|210132169|gb|CP001217.1| Helicobacter pylori P12	m6A	69697	69697	146	+	153	TTTACCAGCAAAGGATTTTGACCGAAAGCAAGGAAATAGAA	3.17	A	gacc
gi|210132169|gb|CP001217.1| Helicobacter pylori P12	m6A	69804	69804	275	+	151	TTATAATGAAAACGCCACAGACCCCTTGCCTTTAAAAACGC	7.48	A	gacc
gi|210132169|gb|CP001217.1| Helicobacter pylori P12	m6A	69884	69884	114	+	149	TTTATTATTTGGAAAAAATCATGCGTTTTGGCTCTAAAAAT	2.99	A	catg
gi|210132169|gb|CP001217.1| Helicobacter pylori P12	m6A	69885	69885	186	-	163	CATTTTTAGAGCCAAAACGCATGATTTTTTCCAAATAATAA	4.12	A	catg
gi|210132169|gb|CP001217.1| Helicobacter pylori P12	m6A	69958	69958	56	+	150	AAAAATAATCAATCCGCAGAAGACTTGAAAAAACATGCGGA	2.74	A	gaaga
gi|210132169|gb|CP001217.1| Helicobacter pylori P12	m6A	69972	69972	202	+	159	CGCAGAAGACTTGAAAAAACATGCGGAATTTTTTAAAGATA	4.53	A	catg
gi|210132169|gb|CP001217.1| Helicobacter pylori P12	m6A	69973	69973	33	-	162	GTATCTTTAAAAAATTCCGCATGTTTTTTCAAGTCTTCTGC	1.68	A	catg
gi|210132169|gb|CP001217.1| Helicobacter pylori P12	m6A	70034	70034	238	+	154	AATACCTTAGCGTAGAAGTGATCAATGACCATGGTATCCAA	6.33	A	gatc
gi|210132169|gb|CP001217.1| Helicobacter pylori P12	m6A	70035	70035	201	-	154	ATTGGATACCATGGTCATTGATCACTTCTACGCTAAGGTAT	4.01	A	gatc
gi|210132169|gb|CP001217.1| Helicobacter pylori P12	m6A	70041	70041	205	+	154	TAGCGTAGAAGTGATCAATGACCATGGTATCCAATCCCAGC	5.73	A	gacc
gi|210132169|gb|CP001217.1| Helicobacter pylori P12	m6A	70044	70044	170	+	159	CGTAGAAGTGATCAATGACCATGGTATCCAATCCCAGCACA	3.65	A	catg
gi|210132169|gb|CP001217.1| Helicobacter pylori P12	m6A	70045	70045	175	-	155	ATGTGCTGGGATTGGATACCATGGTCATTGATCACTTCTAC	3.5	A	catg
gi|210132169|gb|CP001217.1| Helicobacter pylori P12	m6A	70064	70064	225	+	151	ATGGTATCCAATCCCAGCACATGCAAGACTTCGCTGATAAA	4.65	A	catg
gi|210132169|gb|CP001217.1| Helicobacter pylori P12	m6A	70065	70065	130	-	150	TTTTATCAGCGAAGTCTTGCATGTGCTGGGATTGGATACCA	4.14	A	catg
gi|210132169|gb|CP001217.1| Helicobacter pylori P12	m6A	70202	70202	216	+	158	GTCTGTGCCGGTGGGGTGGGATATTAACCACAAAGAGGTGT	4.07	A	gngrga
gi|210132169|gb|CP001217.1| Helicobacter pylori P12	m6A	70217	70217	217	+	164	GTGGGATATTAACCACAAAGAGGTGTGTTTGAGATCGGTGA	6.2	A	gagg
gi|210132169|gb|CP001217.1| Helicobacter pylori P12	m6A	70230	70230	216	+	162	CACAAAGAGGTGTGTTTGAGATCGGTGAAGTGCAAAACCAC	4.5	A	gatc
gi|210132169|gb|CP001217.1| Helicobacter pylori P12	m6A	70231	70231	233	-	162	TGTGGTTTTGCACTTCACCGATCTCAAACACACCTCTTTGT	7.08	A	gatc
gi|210132169|gb|CP001217.1| Helicobacter pylori P12	m6A	70275	70275	252	+	154	TCATTTGTGGGCACAGCGGGAGCGGGAAATCCAATTTCTTG	7.41	A	gngrga
gi|210132169|gb|CP001217.1| Helicobacter pylori P12	m6A	70281	70281	195	+	154	GTGGGCACAGCGGGAGCGGGAAATCCAATTTCTTGCATGTG	5.57	A	gngrga
gi|210132169|gb|CP001217.1| Helicobacter pylori P12	m6A	70297	70297	88	+	157	CGGGAAATCCAATTTCTTGCATGTGTTGATCCAAAATTTAG	2.63	A	catg
gi|210132169|gb|CP001217.1| Helicobacter pylori P12	m6A	70298	70298	208	-	159	GCTAAATTTTGGATCAACACATGCAAGAAATTGGATTTCCC	4.03	A	catg
gi|210132169|gb|CP001217.1| Helicobacter pylori P12	m6A	70305	70305	261	+	158	CCAATTTCTTGCATGTGTTGATCCAAAATTTAGCCTTCTAC	6.5	A	gatc
gi|210132169|gb|CP001217.1| Helicobacter pylori P12	m6A	70306	70306	218	-	164	AGTAGAAGGCTAAATTTTGGATCAACACATGCAAGAAATTG	4.6	A	gatc
gi|210132169|gb|CP001217.1| Helicobacter pylori P12	m6A	70320	70320	226	-	154	CTCATTGGGCGCGTAGTAGAAGGCTAAATTTTGGATCAACA	10.58	A	gaagg
gi|210132169|gb|CP001217.1| Helicobacter pylori P12	m6A	70339	70339	144	+	153	CTTCTACTACGCGCCCAATGAGGTCTAACTCTTTTTGTTAG	4.59	A	gagg
gi|210132169|gb|CP001217.1| Helicobacter pylori P12	m6A	70342	70342	260	-	159	AGTCTAACAAAAAGAGTTAGACCTCATTGGGCGCGTAGTAG	4.72	A	gacc
gi|210132169|gb|CP001217.1| Helicobacter pylori P12	m6A	70369	70369	189	+	150	CTTTTTGTTAGACTATAAAGAGGGGGTGGAATTTAACGCAT	4.77	A	gagg
gi|210132169|gb|CP001217.1| Helicobacter pylori P12	m6A	70415	70415	131	-	160	GCCACGCTCACCAGCCTCGCATGCTCTAAAATATTCGGTTC	2.69	A	catg
gi|210132169|gb|CP001217.1| Helicobacter pylori P12	m6A	70419	70419	271	+	152	CGAATATTTTAGAGCATGCGAGGCTGGTGAGCGTGGCGAGT	6.29	A	gagg
gi|210132169|gb|CP001217.1| Helicobacter pylori P12	m6A	70455	70455	158	+	153	CGAGTTCGGTAGGTTATGGCATGAGTTTTTTAAATTGGCTT	3.36	A	catg
gi|210132169|gb|CP001217.1| Helicobacter pylori P12	m6A	70456	70456	99	-	157	AAAGCCAATTTAAAAAACTCATGCCATAACCTACCGAACTC	2.58	A	catg
gi|210132169|gb|CP001217.1| Helicobacter pylori P12	m6A	70549	70549	166	+	149	TTTGAGCGATTACCGAAAGCATGGCGAAATGCCTAGACTAA	3.53	A	catg
gi|210132169|gb|CP001217.1| Helicobacter pylori P12	m6A	70550	70550	180	-	157	ATTAGTCTAGGCATTTCGCCATGCTTTCGGTAATCGCTCAA	4.66	A	catg
gi|210132169|gb|CP001217.1| Helicobacter pylori P12	m6A	70614	70614	211	-	154	CACGCTCTCTTTCCCTTTAGAGGAGTTGTCGCTAAAAAGCG	6.3	A	gagg
gi|210132169|gb|CP001217.1| Helicobacter pylori P12	m6A	70707	70707	197	+	150	TAATTTTAGCCACTCAAACCATGCGCGGCACTGACATCAAT	4.39	A	catg
gi|210132169|gb|CP001217.1| Helicobacter pylori P12	m6A	70708	70708	93	-	159	TATTGATGTCAGTGCCGCGCATGGTTTGAGTGGCTAAAATT	2.56	A	catg
gi|210132169|gb|CP001217.1| Helicobacter pylori P12	m6A	70781	70781	182	+	139	GCTTTGCCTATGGACGCAGAAGACAGCAATAGCATTTTGAA	6.14	A	gaannnnnnnntag
gi|210132169|gb|CP001217.1| Helicobacter pylori P12	m6A	70790	70790	229	-	151	TTGTCATTATTCAAAATGCTATTGCTGTCTTCTGCGTCCAT	5.99	A	ctannnnnnnnttc
gi|210132169|gb|CP001217.1| Helicobacter pylori P12	m6A	70838	70838	193	+	135	TGTGAGCTTGTCAGGCCAGAAGGCATTTTCAACAACAACTC	5.11	A	gaagg
gi|210132169|gb|CP001217.1| Helicobacter pylori P12	m6A	70972	70972	215	+	137	AAGAAACCTAGCACCCATAGATCGTAAAATCTATAATGGCG	7.03	A	gatc
gi|210132169|gb|CP001217.1| Helicobacter pylori P12	m6A	70973	70973	129	-	139	TCGCCATTATAGATTTTACGATCTATGGGTGCTAGGTTTCT	3	A	gatc
gi|210132169|gb|CP001217.1| Helicobacter pylori P12	m6A	70995	70995	171	+	130	GTAAAATCTATAATGGCGAGACGGCTTTAAAAATACCCAAC	5.53	A	gngrga
gi|210132169|gb|CP001217.1| Helicobacter pylori P12	m6A	71176	71176	157	-	110	ACTCTTTGTTGGCAGTCTTGAAATTTTGAGCGAAAAGCTTC	5.89	A	tcnnga
gi|210132169|gb|CP001217.1| Helicobacter pylori P12	m6A	71181	71181	185	+	119	TTTTCGCTCAAAATTTCAAGACTGCCAACAAAGAGTTGCTC	6.09	A	tcnnga
gi|210132169|gb|CP001217.1| Helicobacter pylori P12	modified_base	71202	71202	34	-	102	GCGTTTTTCGGCGTTGTAGAAGAGCAACTCTTTGTTGGCAG	2.35	A	gaaga
gi|210132169|gb|CP001217.1| Helicobacter pylori P12	m6A	71231	71231	164	+	115	GCCGAAAAACGCCTTGTGAGAGAACTTGATGAATTGAAAAA	5.88	A	gngrga
gi|210132169|gb|CP001217.1| Helicobacter pylori P12	m6A	71233	71233	170	+	114	CGAAAAACGCCTTGTGAGAGAACTTGATGAATTGAAAAAAC	7.33	A	gngrga
gi|210132169|gb|CP001217.1| Helicobacter pylori P12	m6A	71268	71268	135	+	117	AAAAACACCACATCACGCCCATGCAAGGCCCTCTAGGGAGC	3.6	A	catg
gi|210132169|gb|CP001217.1| Helicobacter pylori P12	m6A	71269	71269	132	-	107	CGCTCCCTAGAGGGCCTTGCATGGGCGTGATGTGGTGTTTT	4.03	A	catg
gi|210132169|gb|CP001217.1| Helicobacter pylori P12	m6A	71279	71279	162	-	107	GTGTCCAAAACGCTCCCTAGAGGGCCTTGCATGGGCGTGAT	5.78	A	gagg
gi|210132169|gb|CP001217.1| Helicobacter pylori P12	m6A	71387	71387	158	+	109	ATAGGGGTGGAAAAATTAAGATCGTTTTTAGAAAAAGCCAC	7.94	A	gatc
gi|210132169|gb|CP001217.1| Helicobacter pylori P12	m6A	71388	71388	141	-	106	TGTGGCTTTTTCTAAAAACGATCTTAATTTTTCCACCCCTA	6.2	A	gatc
gi|210132169|gb|CP001217.1| Helicobacter pylori P12	m6A	71541	71541	153	+	103	CCTTTATGTGTAATGGTGAGAACTTGAGCGCTATCAGAAAA	5.87	A	gngrga
gi|210132169|gb|CP001217.1| Helicobacter pylori P12	m6A	71630	71630	198	+	103	TCTAAAGACAGCGTTACTGAATTCAGGCCTTTCAGCTTATA	7.21	A	gaattc
gi|210132169|gb|CP001217.1| Helicobacter pylori P12	m6A	71631	71631	153	-	100	CTATAAGCTGAAAGGCCTGAATTCAGTAACGCTGTCTTTAG	5.23	A	gaattc
gi|210132169|gb|CP001217.1| Helicobacter pylori P12	m6A	71654	71654	142	-	102	TTTTGACCCCCCTTTTTTTGACCCTATAAGCTGAAAGGCCT	5.64	A	gacc
gi|210132169|gb|CP001217.1| Helicobacter pylori P12	m6A	71669	71669	189	-	106	AAATCCCTTTAGTCTTTTTGACCCCCCTTTTTTTGACCCTA	6.43	A	gacc
gi|210132169|gb|CP001217.1| Helicobacter pylori P12	m6A	71779	71779	152	+	117	TAAATGCAACAAGGGTTCTGATCCTTTCGCTAAAGCTTTCA	5.09	A	gatc
gi|210132169|gb|CP001217.1| Helicobacter pylori P12	m6A	71780	71780	168	-	108	GTGAAAGCTTTAGCGAAAGGATCAGAACCCTTGTTGCATTT	6.81	A	gatc
gi|210132169|gb|CP001217.1| Helicobacter pylori P12	m6A	71846	71846	124	-	105	GGATTGATTGAAGAAAGCGAAGGGGTGGATGGAGCCGTGAG	5.68	A	gaagg
gi|210132169|gb|CP001217.1| Helicobacter pylori P12	m6A	71867	71867	188	-	111	ATAGAGCTGTCTGGTGTGCGAGGATTGATTGAAGAAAGCGA	6.13	A	gagg
gi|210132169|gb|CP001217.1| Helicobacter pylori P12	m6A	71937	71937	110	+	103	AATGCGTATAGCCATCAAACATGCACATGTTATTCATGTCG	3.22	A	catg
gi|210132169|gb|CP001217.1| Helicobacter pylori P12	m6A	71938	71938	129	-	105	CCGACATGAATAACATGTGCATGTTTGATGGCTATACGCAT	4.09	A	catg
gi|210132169|gb|CP001217.1| Helicobacter pylori P12	m6A	71943	71943	126	+	107	TATAGCCATCAAACATGCACATGTTATTCATGTCGGTGGTT	3.46	A	catg
gi|210132169|gb|CP001217.1| Helicobacter pylori P12	m6A	71944	71944	120	-	104	AAACCACCGACATGAATAACATGTGCATGTTTGATGGCTAT	3.46	A	catg
gi|210132169|gb|CP001217.1| Helicobacter pylori P12	m6A	71952	71952	110	+	106	CAAACATGCACATGTTATTCATGTCGGTGGTTTTGGGATCC	5.23	A	catg
gi|210132169|gb|CP001217.1| Helicobacter pylori P12	m6A	71953	71953	142	-	105	TGGATCCCAAAACCACCGACATGAATAACATGTGCATGTTT	5.21	A	catg
gi|210132169|gb|CP001217.1| Helicobacter pylori P12	m6A	71969	71969	159	+	111	TTCATGTCGGTGGTTTTGGGATCCAAAATCGTATTATCATA	6.59	A	gatc
gi|210132169|gb|CP001217.1| Helicobacter pylori P12	m6A	71970	71970	195	-	108	TTATGATAATACGATTTTGGATCCCAAAACCACCGACATGA	7.14	A	gatc
gi|210132169|gb|CP001217.1| Helicobacter pylori P12	m6A	72198	72198	186	-	129	CATGCATATCGTTGTGGGGGAAAACGCCTTTTTAGACTTTG	6.5	A	gngrga
gi|210132169|gb|CP001217.1| Helicobacter pylori P12	m6A	72216	72216	115	+	132	TTTCCCCCACAACGATATGCATGTCTCTGCTGGCAAACCCG	3.41	A	catg
gi|210132169|gb|CP001217.1| Helicobacter pylori P12	m6A	72217	72217	74	-	133	ACGGGTTTGCCAGCAGAGACATGCATATCGTTGTGGGGGAA	2.31	A	catg
gi|210132169|gb|CP001217.1| Helicobacter pylori P12	m6A	72239	72239	54	-	128	GAAAAAATCCACAACACTGAAGACGGGTTTGCCAGCAGAGA	2.92	A	gaaga
gi|210132169|gb|CP001217.1| Helicobacter pylori P12	m6A	72272	72272	201	+	134	ATTTTTTCAAAGGATTGCGAAGTGATCCTTAGCTTGCAATT	5.72	A	gaannnnnnnntag
gi|210132169|gb|CP001217.1| Helicobacter pylori P12	m6A	72276	72276	226	+	132	TTTCAAAGGATTGCGAAGTGATCCTTAGCTTGCAATTTTGA	5.56	A	gatc
gi|210132169|gb|CP001217.1| Helicobacter pylori P12	m6A	72277	72277	178	-	131	GTCAAAATTGCAAGCTAAGGATCACTTCGCAATCCTTTGAA	3.98	A	gatc
gi|210132169|gb|CP001217.1| Helicobacter pylori P12	m6A	72281	72281	203	-	136	ATCGGTCAAAATTGCAAGCTAAGGATCACTTCGCAATCCTT	6.65	A	ctannnnnnnnttc
gi|210132169|gb|CP001217.1| Helicobacter pylori P12	m6A	72296	72296	236	+	133	ATCCTTAGCTTGCAATTTTGACCGATGCTTAATTGCATGTC	6.55	A	gacc
gi|210132169|gb|CP001217.1| Helicobacter pylori P12	m6A	72312	72312	161	+	137	TTTGACCGATGCTTAATTGCATGTCTTGCGCATCGCCTTTC	5.33	A	catg
gi|210132169|gb|CP001217.1| Helicobacter pylori P12	m6A	72313	72313	165	-	136	TGAAAGGCGATGCGCAAGACATGCAATTAAGCATCGGTCAA	3.44	A	catg
gi|210132169|gb|CP001217.1| Helicobacter pylori P12	m6A	72360	72360	179	+	138	CAGGGCTTACCGCTAAAAGCATGATTTCAGCTAAATCGTCT	5.17	A	catg
gi|210132169|gb|CP001217.1| Helicobacter pylori P12	m6A	72361	72361	135	-	143	AAGACGATTTAGCTGAAATCATGCTTTTAGCGGTAAGCCCT	2.99	A	catg
gi|210132169|gb|CP001217.1| Helicobacter pylori P12	m6A	72399	72399	196	+	138	CTTTAGGGTAAAAGGGCGCCATGAGCTTAAAGGGGGGCGTG	5.52	A	catg
gi|210132169|gb|CP001217.1| Helicobacter pylori P12	m6A	72400	72400	202	-	143	TCACGCCCCCCTTTAAGCTCATGGCGCCCTTTTACCCTAAA	6.63	A	catg
gi|210132169|gb|CP001217.1| Helicobacter pylori P12	m6A	72431	72431	49	-	126	GACGGGCGGTGCGTGATTGAAGACAATTTCTTCACGCCCCC	2.48	A	gaaga
gi|210132169|gb|CP001217.1| Helicobacter pylori P12	m6A	72486	72486	206	-	141	GATGAACACTTACGCTCAAGAATCCAAGCTCAGGTTAAAAA	6.84	A	tcnnga
gi|210132169|gb|CP001217.1| Helicobacter pylori P12	m6A	72491	72491	253	+	135	AACCTGAGCTTGGATTCTTGAGCGTAAGTGTTCATCAATCT	12.09	A	tcnnga
gi|210132169|gb|CP001217.1| Helicobacter pylori P12	modified_base	72511	72511	43	-	133	AAACGCAACGCTTTATTGGAAGATTGATGAACACTTACGCT	2.28	A	gaaga
gi|210132169|gb|CP001217.1| Helicobacter pylori P12	m6A	72533	72533	228	+	136	CCAATAAAGCGTTGCGTTTGATCCAAGCGATCACATCGTCT	7.07	A	gatc
gi|210132169|gb|CP001217.1| Helicobacter pylori P12	m6A	72534	72534	204	-	141	TAGACGATGTGATCGCTTGGATCAAACGCAACGCTTTATTG	5.83	A	gatc
gi|210132169|gb|CP001217.1| Helicobacter pylori P12	m6A	72542	72542	164	+	133	CGTTGCGTTTGATCCAAGCGATCACATCGTCTAATCCTTCT	3.96	A	gatc
gi|210132169|gb|CP001217.1| Helicobacter pylori P12	m6A	72543	72543	186	-	141	AAGAAGGATTAGACGATGTGATCGCTTGGATCAAACGCAAC	4.12	A	gatc
gi|210132169|gb|CP001217.1| Helicobacter pylori P12	m6A	72559	72559	189	-	140	ACGAATATCCGCGCTAAAGAAGGATTAGACGATGTGATCGC	7.46	A	gaagg
gi|210132169|gb|CP001217.1| Helicobacter pylori P12	m6A	72626	72626	225	+	132	TTTTTTTAGAATCCCTTTCCATGACTTTCAAGTCCGCTCCC	5.39	A	catg
gi|210132169|gb|CP001217.1| Helicobacter pylori P12	m6A	72627	72627	182	-	139	TGGGAGCGGACTTGAAAGTCATGGAAAGGGATTCTAAAAAA	3.88	A	catg
gi|210132169|gb|CP001217.1| Helicobacter pylori P12	m6A	72643	72643	239	-	140	GACTTAGCCCCCTATGTGGGAGCGGACTTGAAAGTCATGGA	8.81	A	gngrga
gi|210132169|gb|CP001217.1| Helicobacter pylori P12	m6A	72734	72734	187	-	139	TTTTGTGATTGATGTGGCTGAGGGCGATAAAATCCCTAGGA	6.77	A	gagg
gi|210132169|gb|CP001217.1| Helicobacter pylori P12	m6A	72805	72805	215	-	143	TTGCTTTTGATTGAAAGCGGAGGCGATAACCTTTCAGCGAC	7.75	A	gagg
gi|210132169|gb|CP001217.1| Helicobacter pylori P12	m6A	72827	72827	224	-	138	TGACCGTTTCCCTAATCTGGAATTGCTTTTGATTGAAAGCG	5.99	A	tcnnga
gi|210132169|gb|CP001217.1| Helicobacter pylori P12	m6A	72832	72832	204	+	133	TCAATCAAAAGCAATTCCAGATTAGGGAAACGGTCATGCAT	8.22	A	tcnnga
gi|210132169|gb|CP001217.1| Helicobacter pylori P12	m6A	72845	72845	174	-	132	AGCCGTAGAAGAAATGCATGACCGTTTCCCTAATCTGGAAT	4.48	A	gacc
gi|210132169|gb|CP001217.1| Helicobacter pylori P12	m6A	72847	72847	133	+	135	TCCAGATTAGGGAAACGGTCATGCATTTCTTCTACGGCTTC	3.09	A	catg
gi|210132169|gb|CP001217.1| Helicobacter pylori P12	modified_base	72886	72886	52	-	125	CCGCACACGGCTATTAGAGAAGATGCTTCTATGAATTTAGA	2.63	A	gaaga
gi|210132169|gb|CP001217.1| Helicobacter pylori P12	m6A	72913	72913	250	-	140	ATCATTGGCGTAGAAACAGGAGGCTGTCCGCACACGGCTAT	7.58	A	gagg
gi|210132169|gb|CP001217.1| Helicobacter pylori P12	m6A	72932	72932	216	+	142	CTCCTGTTTCTACGCCAATGATCCTCTCTCGTGGCATCACC	6.05	A	gatc
gi|210132169|gb|CP001217.1| Helicobacter pylori P12	m6A	72933	72933	194	-	140	CGGTGATGCCACGAGAGAGGATCATTGGCGTAGAAACAGGA	6.2	A	gatc
gi|210132169|gb|CP001217.1| Helicobacter pylori P12	m6A	72936	72936	233	-	143	ATTCGGTGATGCCACGAGAGAGGATCATTGGCGTAGAAACA	9.36	A	gagg
gi|210132169|gb|CP001217.1| Helicobacter pylori P12	m6A	73007	73007	160	+	128	TGTAAATATCATTAGTGATGACCGCCATGTCATAATCTTTT	4.28	A	gacc
gi|210132169|gb|CP001217.1| Helicobacter pylori P12	m6A	73013	73013	129	+	131	TATCATTAGTGATGACCGCCATGTCATAATCTTTTGACATG	3.01	A	catg
gi|210132169|gb|CP001217.1| Helicobacter pylori P12	m6A	73014	73014	177	-	130	ACATGTCAAAAGATTATGACATGGCGGTCATCACTAATGAT	5.28	A	catg
gi|210132169|gb|CP001217.1| Helicobacter pylori P12	m6A	73031	73031	182	+	136	CCATGTCATAATCTTTTGACATGTGGCGCGTTAAAGCTTCA	7.39	A	catg
gi|210132169|gb|CP001217.1| Helicobacter pylori P12	m6A	73032	73032	154	-	129	TTGAAGCTTTAACGCGCCACATGTCAAAAGATTATGACATG	3.77	A	catg
gi|210132169|gb|CP001217.1| Helicobacter pylori P12	m6A	73081	73081	170	+	139	GTTTTACCGCTTCCTACAGGACCACAAACTCCAATTTTTAC	5.41	A	gacc
gi|210132169|gb|CP001217.1| Helicobacter pylori P12	m6A	73133	73133	166	-	137	TCGCGCCTTTATATGTCTTGAATTTTAATCTCAAATTGAAA	4.7	A	tcnnga
gi|210132169|gb|CP001217.1| Helicobacter pylori P12	m6A	73138	73138	96	+	140	ATTTGAGATTAAAATTCAAGACATATAAAGGCGCGAGTATA	2.55	A	tcnnga
gi|210132169|gb|CP001217.1| Helicobacter pylori P12	m6A	73166	73166	146	+	135	AGGCGCGAGTATAAACTCTCATGTTGCATCGCCTTAATGTC	3.44	A	catg
gi|210132169|gb|CP001217.1| Helicobacter pylori P12	m6A	73167	73167	170	-	136	CGACATTAAGGCGATGCAACATGAGAGTTTATACTCGCGCC	4.31	A	catg
gi|210132169|gb|CP001217.1| Helicobacter pylori P12	m6A	73308	73308	217	+	133	CGTCGTTTTGAGATAGTGGGACGCTTTTAACGCAGTTGATC	6.79	A	gngrga
gi|210132169|gb|CP001217.1| Helicobacter pylori P12	m6A	73326	73326	117	+	138	GGACGCTTTTAACGCAGTTGATCACCATGTTAGAAGTTTGC	2.85	A	gatc
gi|210132169|gb|CP001217.1| Helicobacter pylori P12	m6A	73327	73327	202	-	135	CGCAAACTTCTAACATGGTGATCAACTGCGTTAAAAGCGTC	5.08	A	gatc
gi|210132169|gb|CP001217.1| Helicobacter pylori P12	m6A	73332	73332	157	+	140	TTTTAACGCAGTTGATCACCATGTTAGAAGTTTGCGCATAA	3.33	A	catg
gi|210132169|gb|CP001217.1| Helicobacter pylori P12	m6A	73333	73333	177	-	137	TTTATGCGCAAACTTCTAACATGGTGATCAACTGCGTTAAA	4.19	A	catg
gi|210132169|gb|CP001217.1| Helicobacter pylori P12	m6A	73421	73421	100	+	132	AAAACGCCATAGCTAGTGGCATGGGTGGGATCTTTGGTTTG	2.37	A	catg
gi|210132169|gb|CP001217.1| Helicobacter pylori P12	m6A	73422	73422	139	-	133	ACAAACCAAAGATCCCACCCATGCCACTAGCTATGGCGTTT	3.14	A	catg
gi|210132169|gb|CP001217.1| Helicobacter pylori P12	m6A	73430	73430	178	+	132	TAGCTAGTGGCATGGGTGGGATCTTTGGTTTGTTGAGCGTA	6.06	A	gngrga
gi|210132169|gb|CP001217.1| Helicobacter pylori P12	m6A	73431	73431	199	-	135	TTACGCTCAACAAACCAAAGATCCCACCCATGCCACTAGCT	5.55	A	gatc
gi|210132169|gb|CP001217.1| Helicobacter pylori P12	m6A	73485	73485	164	+	139	CACCCATATCTAATTCGTTCATGGCTTGTAAGGTTTTAATG	3.5	A	catg
gi|210132169|gb|CP001217.1| Helicobacter pylori P12	m6A	73486	73486	214	-	135	TCATTAAAACCTTACAAGCCATGAACGAATTAGATATGGGT	5.9	A	catg
gi|210132169|gb|CP001217.1| Helicobacter pylori P12	m6A	73545	73545	215	+	139	GATTGGCTAATCGTAATTCCATGGGGCTTGTGGATAGCATA	5.03	A	catg
gi|210132169|gb|CP001217.1| Helicobacter pylori P12	m6A	73546	73546	166	-	139	TTATGCTATCCACAAGCCCCATGGAATTACGATTAGCCAAT	3.37	A	catg
gi|210132169|gb|CP001217.1| Helicobacter pylori P12	m6A	73608	73608	220	+	138	TTTTTTTTAAATTCTGTTGGAGGGTGCTTTCATAGGTTAAT	6.86	A	gagg
gi|210132169|gb|CP001217.1| Helicobacter pylori P12	m6A	73670	73670	195	+	139	TAAAGGAACTGGCTAGAGAGATTGGCTTTTAGATATTCTAA	7.94	A	gngrga
gi|210132169|gb|CP001217.1| Helicobacter pylori P12	m6A	73794	73794	225	+	151	CCGCATCATTGACTTGTAAGATCAGAAATTCATTATCCACA	7.27	A	gatc
gi|210132169|gb|CP001217.1| Helicobacter pylori P12	m6A	73795	73795	206	-	151	ATGTGGATAATGAATTTCTGATCTTACAAGTCAATGATGCG	6.87	A	gatc
gi|210132169|gb|CP001217.1| Helicobacter pylori P12	m6A	73814	73814	165	+	152	ATCAGAAATTCATTATCCACATGAGCGTTGTTGTCTGTTTT	3.9	A	catg
gi|210132169|gb|CP001217.1| Helicobacter pylori P12	m6A	73815	73815	218	-	158	AAAAACAGACAACAACGCTCATGTGGATAATGAATTTCTGA	4.59	A	catg
gi|210132169|gb|CP001217.1| Helicobacter pylori P12	m6A	73850	73850	166	+	147	GTTTTTGGAGTTTTTGGGGGAATACCCACGCTTTTTTCAGT	3.43	A	gngrga
gi|210132169|gb|CP001217.1| Helicobacter pylori P12	m6A	73914	73914	181	-	149	GCGATTTTAAAGTGGTCATGAAATAGAAAAATAACAAATGG	5.59	A	tcnnga
gi|210132169|gb|CP001217.1| Helicobacter pylori P12	m6A	73919	73919	197	+	138	TGTTATTTTTCTATTTCATGACCACTTTAAAATCGCTCGCC	5.69	A	tcnnga
gi|210132169|gb|CP001217.1| Helicobacter pylori P12	m6A	73946	73946	185	+	140	TAAAATCGCTCGCCAGTGAGACCTTAAAATTAGGCTCACTA	5.47	A	gngrga
gi|210132169|gb|CP001217.1| Helicobacter pylori P12	m6A	73973	73973	138	+	142	AATTAGGCTCACTATGGGGCATGCTCACGGTTAAGCGTTCT	3.18	A	catg
gi|210132169|gb|CP001217.1| Helicobacter pylori P12	m6A	73974	73974	105	-	152	AAGAACGCTTAACCGTGAGCATGCCCCATAGTGAGCCTAAT	2.41	A	catg
gi|210132169|gb|CP001217.1| Helicobacter pylori P12	m6A	74116	74116	214	+	157	TCGCCATAGTATAAAGCCGCATGGCGGTTTCCTATTTCGTA	5.44	A	catg
gi|210132169|gb|CP001217.1| Helicobacter pylori P12	m6A	74117	74117	164	-	155	CTACGAAATAGGAAACCGCCATGCGGCTTTATACTATGGCG	4.32	A	catg
gi|210132169|gb|CP001217.1| Helicobacter pylori P12	m6A	74219	74219	190	-	146	TATTTTATTTAAAGAAGAGAAGGAAATTATCGCCGTTAATA	6.51	A	gaagg
gi|210132169|gb|CP001217.1| Helicobacter pylori P12	m6A	74252	74252	242	+	157	ATAAAATATCCCCTTGAGAGAGACCCAGCTTGGGAGCGTCT	6.48	A	gngrga
gi|210132169|gb|CP001217.1| Helicobacter pylori P12	m6A	74254	74254	210	+	160	AAAATATCCCCTTGAGAGAGACCCAGCTTGGGAGCGTCTTT	5.6	A	gngrga
gi|210132169|gb|CP001217.1| Helicobacter pylori P12	m6A	74321	74321	215	+	158	GCCTAGTTTTAAAACGAGCGATCTTTTTCCTCGTTTCAAAC	5.09	A	gatc
gi|210132169|gb|CP001217.1| Helicobacter pylori P12	m6A	74322	74322	234	-	149	GGTTTGAAACGAGGAAAAAGATCGCTCGTTTTAAAACTAGG	4.78	A	gatc
gi|210132169|gb|CP001217.1| Helicobacter pylori P12	m6A	74331	74331	194	-	147	ATTTGGAATGGTTTGAAACGAGGAAAAAGATCGCTCGTTTT	7.77	A	gagg
gi|210132169|gb|CP001217.1| Helicobacter pylori P12	m6A	74417	74417	214	+	163	TGCCAACTAAACGCTCTATGATCATCTCACACCCAGTGTTG	5.05	A	gatc
gi|210132169|gb|CP001217.1| Helicobacter pylori P12	m6A	74418	74418	250	-	156	CCAACACTGGGTGTGAGATGATCATAGAGCGTTTAGTTGGC	6.31	A	gatc
gi|210132169|gb|CP001217.1| Helicobacter pylori P12	m6A	74421	74421	255	-	158	TATCCAACACTGGGTGTGAGATGATCATAGAGCGTTTAGTT	7.74	A	gngrga
gi|210132169|gb|CP001217.1| Helicobacter pylori P12	m6A	74460	74460	206	+	159	TAAAGAGTAACCAAGCAGGGATCCAAGCGGTTAAAATGCCC	5.25	A	gatc
gi|210132169|gb|CP001217.1| Helicobacter pylori P12	m6A	74461	74461	248	-	152	AGGGCATTTTAACCGCTTGGATCCCTGCTTGGTTACTCTTT	5.59	A	gatc
gi|210132169|gb|CP001217.1| Helicobacter pylori P12	m6A	74481	74481	206	-	149	TCCATGGCTTGCTATCATTGAGGGCATTTTAACCGCTTGGA	5.62	A	gagg
gi|210132169|gb|CP001217.1| Helicobacter pylori P12	m6A	74497	74497	157	+	151	GCCCTCAATGATAGCAAGCCATGGAGTGAATTTCCCTAAAG	3.52	A	catg
gi|210132169|gb|CP001217.1| Helicobacter pylori P12	m6A	74498	74498	229	-	150	CCTTTAGGGAAATTCACTCCATGGCTTGCTATCATTGAGGG	5.94	A	catg
gi|210132169|gb|CP001217.1| Helicobacter pylori P12	m6A	74514	74514	214	+	155	GCCATGGAGTGAATTTCCCTAAAGGGATTTTCAAGATGTTT	7.75	A	ctannnnnnnnttc
gi|210132169|gb|CP001217.1| Helicobacter pylori P12	m6A	74523	74523	168	-	151	TTTCATTGAAAACATCTTGAAAATCCCTTTAGGGAAATTCA	4.45	A	gaannnnnnnntag
gi|210132169|gb|CP001217.1| Helicobacter pylori P12	m6A	74524	74524	221	-	148	CTTTCATTGAAAACATCTTGAAAATCCCTTTAGGGAAATTC	8.5	A	tcnnga
gi|210132169|gb|CP001217.1| Helicobacter pylori P12	m6A	74529	74529	186	+	157	TCCCTAAAGGGATTTTCAAGATGTTTTCAATGAAAGCGGTA	4.82	A	tcnnga
gi|210132169|gb|CP001217.1| Helicobacter pylori P12	m6A	74580	74580	188	+	148	CACCCCAAGCCAACCAAATGATCGCCCACCAATCGCCTTCA	4.91	A	gatc
gi|210132169|gb|CP001217.1| Helicobacter pylori P12	m6A	74581	74581	187	-	137	CTGAAGGCGATTGGTGGGCGATCATTTGGTTGGCTTGGGGT	4.81	A	gatc
gi|210132169|gb|CP001217.1| Helicobacter pylori P12	m6A	74597	74597	194	-	132	AAAGTGTTAGGCATCACTGAAGGCGATTGGTGGGCGATCAT	6.02	A	gaagg
gi|210132169|gb|CP001217.1| Helicobacter pylori P12	m6A	74622	74622	195	-	138	CTATAGCGATATGCTTGATGACCACAAAGTGTTAGGCATCA	6.67	A	gacc
gi|210132169|gb|CP001217.1| Helicobacter pylori P12	m6A	74647	74647	171	+	149	AAGCATATCGCTATAGTGGGATAAAATCGCAGCCGGAATCG	4.11	A	gngrga
gi|210132169|gb|CP001217.1| Helicobacter pylori P12	m6A	74673	74673	166	+	150	TCGCAGCCGGAATCGTGTTGATCGCTACGAATAAGCTATAC	4.15	A	gatc
gi|210132169|gb|CP001217.1| Helicobacter pylori P12	m6A	74674	74674	172	-	142	GGTATAGCTTATTCGTAGCGATCAACACGATTCCGGCTGCG	4.51	A	gatc
gi|210132169|gb|CP001217.1| Helicobacter pylori P12	m6A	74705	74705	188	-	144	ACTTTTGGTTTGGATTGGAGACCCTACTCTTGGTATAGCTT	5.44	A	gacc
gi|210132169|gb|CP001217.1| Helicobacter pylori P12	m6A	74780	74780	191	-	136	CATTTGACTAATTTCTATGGACCAGCGACTGGGTTATTGTT	6.62	A	gacc
gi|210132169|gb|CP001217.1| Helicobacter pylori P12	m6A	74831	74831	158	-	126	AACCCTACAGCCCCTGTAGAAGGTGCCGAAGATATTGCTCA	7.81	A	gaagg
gi|210132169|gb|CP001217.1| Helicobacter pylori P12	m6A	74936	74936	188	+	149	ATCACCGCAGTGCTTTTAGGATCGACTTTGGTTAACCCGCA	4.88	A	gatc
gi|210132169|gb|CP001217.1| Helicobacter pylori P12	m6A	74937	74937	249	-	141	TTGCGGGTTAACCAAAGTCGATCCTAAAAGCACTGCGGTGA	8.35	A	gatc
gi|210132169|gb|CP001217.1| Helicobacter pylori P12	m6A	75021	75021	206	-	136	TGTAAAAATTTTTGTTTGGAAGGAAAAGGCAATGCTAGGAC	8.16	A	gaagg
gi|210132169|gb|CP001217.1| Helicobacter pylori P12	m6A	75282	75282	150	-	136	AGTCAATCCTGAAACTTACCATGTGTTCGTGGATGGCAAAG	4.46	A	catg
gi|210132169|gb|CP001217.1| Helicobacter pylori P12	m6A	75291	75291	174	-	137	TCACATTGAAGTCAATCCTGAAACTTACCATGTGTTCGTGG	5.24	A	tcnnga
gi|210132169|gb|CP001217.1| Helicobacter pylori P12	m6A	75296	75296	189	+	152	AACACATGGTAAGTTTCAGGATTGACTTCAATGTGAGCGGT	4.64	A	tcnnga
gi|210132169|gb|CP001217.1| Helicobacter pylori P12	m6A	75333	75333	94	+	149	CGGTAGTGTCGTTGAATTGCATGTCTTTTTTAGTGATGTTT	2.68	A	catg
gi|210132169|gb|CP001217.1| Helicobacter pylori P12	m6A	75334	75334	148	-	136	GAAACATCACTAAAAAAGACATGCAATTCAACGACACTACC	4.15	A	catg
gi|210132169|gb|CP001217.1| Helicobacter pylori P12	m6A	75467	75467	226	+	155	GCATCGTATTTGGCTTTACCATGATGAGCGAACATTTCTCT	5.84	A	catg
gi|210132169|gb|CP001217.1| Helicobacter pylori P12	m6A	75468	75468	222	-	145	CAGAGAAATGTTCGCTCATCATGGTAAAGCCAAATACGATG	5.16	A	catg
gi|210132169|gb|CP001217.1| Helicobacter pylori P12	m6A	75567	75567	255	+	152	CAATGAACCCGCCTTTGATGATCATGTTGGGTTTCACGCCA	6.39	A	gatc
gi|210132169|gb|CP001217.1| Helicobacter pylori P12	m6A	75568	75568	173	-	140	TTGGCGTGAAACCCAACATGATCATCAAAGGCGGGTTCATT	4.31	A	gatc
gi|210132169|gb|CP001217.1| Helicobacter pylori P12	m6A	75571	75571	218	-	146	TCTTTGGCGTGAAACCCAACATGATCATCAAAGGCGGGTTC	5.92	A	catg
gi|210132169|gb|CP001217.1| Helicobacter pylori P12	m6A	75662	75662	179	+	157	CCTACATACTCGCTAATCCCATGAGCGATCGCTGGGTTAAT	3.82	A	catg
gi|210132169|gb|CP001217.1| Helicobacter pylori P12	m6A	75663	75663	80	-	156	CATTAACCCAGCGATCGCTCATGGGATTAGCGAGTATGTAG	2.14	A	catg
gi|210132169|gb|CP001217.1| Helicobacter pylori P12	m6A	75669	75669	219	+	157	ACTCGCTAATCCCATGAGCGATCGCTGGGTTAATGGTGTAT	4.93	A	gatc
gi|210132169|gb|CP001217.1| Helicobacter pylori P12	m6A	75670	75670	209	-	156	AATACACCATTAACCCAGCGATCGCTCATGGGATTAGCGAG	4.07	A	gatc
gi|210132169|gb|CP001217.1| Helicobacter pylori P12	m6A	75708	75708	257	+	160	ATTTAGACAAGTAGCGTTTGATCCTGAAGTTGTCGTTATCG	7.21	A	gatc
gi|210132169|gb|CP001217.1| Helicobacter pylori P12	m6A	75709	75709	199	-	156	GCGATAACGACAACTTCAGGATCAAACGCTACTTGTCTAAA	4.53	A	tcnnga
gi|210132169|gb|CP001217.1| Helicobacter pylori P12	m6A	75714	75714	181	+	160	ACAAGTAGCGTTTGATCCTGAAGTTGTCGTTATCGCCTTTT	4.8	A	tcnnga
gi|210132169|gb|CP001217.1| Helicobacter pylori P12	modified_base	75791	75791	210	+	149	TCAGCTGTTTGCCAAGTTCTAGTGATAACTTCACCCACACG	5.26	A	ctannnnnnnnttc
gi|210132169|gb|CP001217.1| Helicobacter pylori P12	m6A	75800	75800	209	-	148	GCTATGGGTCGTGTGGGTGAAGTTATCACTAGAACTTGGCA	6.84	A	gaannnnnnnntag
gi|210132169|gb|CP001217.1| Helicobacter pylori P12	m6A	75812	75812	181	+	154	GTGATAACTTCACCCACACGACCCATAGCTTGAGAGTCAGA	3.79	A	gacc
[truncated: 42,775 more rows]

## Sheet: P12-wt_Modifications_plasmid
contig	feature	start	end	score	strand	coverage	context	IPDRatio	CognateBase	label
gi|210133737|gb|CP001218.1| Helicobacter pylori P12 plasmid HPP12	m6A	37	37	648	+	722	TACTTTGTATAGGAATACACATGTCAAAATAAGCGTGACTA	4.23	A	catg
gi|210133737|gb|CP001218.1| Helicobacter pylori P12 plasmid HPP12	m6A	38	38	196	-	739	ATAGTCACGCTTATTTTGACATGTGTATTCCTATACAAAGT	2.53	A	catg
gi|210133737|gb|CP001218.1| Helicobacter pylori P12 plasmid HPP12	m6A	89	89	653	+	785	GCAATAACTATAGTCGGAGAAAAAATAAGTAGCTCCAAACT	4.49	A	gaannnnnnnntag
gi|210133737|gb|CP001218.1| Helicobacter pylori P12 plasmid HPP12	m6A	98	98	702	-	818	GGCATAACAAGTTTGGAGCTACTTATTTTTTCTCCGACTAT	4.26	A	ctannnnnnnnttc
gi|210133737|gb|CP001218.1| Helicobacter pylori P12 plasmid HPP12	m6A	140	140	875	-	872	CTAAAATCTAGTGTCTCACGAGTAATTTCTGTTATTATTTT	4.83	A	tcnnga
gi|210133737|gb|CP001218.1| Helicobacter pylori P12 plasmid HPP12	m6A	145	145	862	+	866	AATAACAGAAATTACTCGTGAGACACTAGATTTTAGAGAAG	4.79	A	tcnnga
gi|210133737|gb|CP001218.1| Helicobacter pylori P12 plasmid HPP12	m6A	147	147	1029	+	870	TAACAGAAATTACTCGTGAGACACTAGATTTTAGAGAAGTA	5.62	A	gngrga
gi|210133737|gb|CP001218.1| Helicobacter pylori P12 plasmid HPP12	m6A	324	324	1234	+	1054	TAGCAAGTCCAGTTAAAAAGATCATGGTAATAGTCATATAT	6.16	A	gatc
gi|210133737|gb|CP001218.1| Helicobacter pylori P12 plasmid HPP12	m6A	325	325	1119	-	1103	GATATATGACTATTACCATGATCTTTTTAACTGGACTTGCT	5.41	A	gatc
gi|210133737|gb|CP001218.1| Helicobacter pylori P12 plasmid HPP12	m6A	327	327	422	+	1109	CAAGTCCAGTTAAAAAGATCATGGTAATAGTCATATATCGG	3.03	A	catg
gi|210133737|gb|CP001218.1| Helicobacter pylori P12 plasmid HPP12	m6A	328	328	1346	-	1110	ACCGATATATGACTATTACCATGATCTTTTTAACTGGACTT	7.21	A	catg
gi|210133737|gb|CP001218.1| Helicobacter pylori P12 plasmid HPP12	m6A	381	381	669	+	1129	CGTTACAGAAATGAACGAGAATTCCTATAATCTGAAATGAG	3.79	A	gaattc
gi|210133737|gb|CP001218.1| Helicobacter pylori P12 plasmid HPP12	m6A	382	382	1241	-	1154	TCTCATTTCAGATTATAGGAATTCTCGTTCATTTCTGTAAC	6.02	A	gaattc
gi|210133737|gb|CP001218.1| Helicobacter pylori P12 plasmid HPP12	m6A	563	563	999	+	1309	TCTCTAAAACTTTCTCTTACATGTTGTTTTAATATCTGCAA	4.56	A	catg
gi|210133737|gb|CP001218.1| Helicobacter pylori P12 plasmid HPP12	m6A	564	564	653	-	1304	GTTGCAGATATTAAAACAACATGTAAGAGAAAGTTTTAGAG	3.61	A	catg
gi|210133737|gb|CP001218.1| Helicobacter pylori P12 plasmid HPP12	m6A	639	639	1006	+	1363	CTTTAAAAAATAAAATGATGACCGAGATACACAGTAATGTA	4.82	A	gacc
gi|210133737|gb|CP001218.1| Helicobacter pylori P12 plasmid HPP12	m6A	678	678	981	-	1334	AAAATATGGTATCTCCATGTACTACATATCAGTCTTGCTTA	4.67	A	gtac
gi|210133737|gb|CP001218.1| Helicobacter pylori P12 plasmid HPP12	m6A	679	679	1246	+	1333	AAGCAAGACTGATATGTAGTACATGGAGATACCATATTTTA	5.24	A	gtac
gi|210133737|gb|CP001218.1| Helicobacter pylori P12 plasmid HPP12	m6A	681	681	1597	+	1343	GCAAGACTGATATGTAGTACATGGAGATACCATATTTTAAA	6.65	A	catg
gi|210133737|gb|CP001218.1| Helicobacter pylori P12 plasmid HPP12	m6A	682	682	636	-	1352	ATTTAAAATATGGTATCTCCATGTACTACATATCAGTCTTG	3.74	A	catg
gi|210133737|gb|CP001218.1| Helicobacter pylori P12 plasmid HPP12	m6A	795	795	1498	-	1469	TCTCATTACTAACATCAAAGACCAAAAAGAAGATTTATCAC	5.95	A	gacc
gi|210133737|gb|CP001218.1| Helicobacter pylori P12 plasmid HPP12	m6A	829	829	1526	-	1451	CAAACGCTCTAGACTCAGGTACCATTGATGCCACTCTCATT	5.92	A	gtac
gi|210133737|gb|CP001218.1| Helicobacter pylori P12 plasmid HPP12	m6A	830	830	1370	+	1435	ATGAGAGTGGCATCAATGGTACCTGAGTCTAGAGCGTTTGA	5.31	A	gtac
gi|210133737|gb|CP001218.1| Helicobacter pylori P12 plasmid HPP12	m6A	837	837	1755	-	1486	TGGGTTATCAAACGCTCTAGACTCAGGTACCATTGATGCCA	6.49	A	tcnnga
gi|210133737|gb|CP001218.1| Helicobacter pylori P12 plasmid HPP12	m6A	842	842	1996	+	1451	TCAATGGTACCTGAGTCTAGAGCGTTTGATAACCCATAAAT	9.68	A	tcnnga
gi|210133737|gb|CP001218.1| Helicobacter pylori P12 plasmid HPP12	m6A	869	869	706	-	1552	TTTGTTAGTATGGTTCTAGCATGGGGCATTTATGGGTTATC	3.56	A	catg
gi|210133737|gb|CP001218.1| Helicobacter pylori P12 plasmid HPP12	m6A	1035	1035	1751	+	1567	AACTGTAGGTGGCTTGTATGATCATAATTTGACTTAATGAT	6.98	A	gatc
gi|210133737|gb|CP001218.1| Helicobacter pylori P12 plasmid HPP12	m6A	1036	1036	1379	-	1559	TATCATTAAGTCAAATTATGATCATACAAGCCACCTACAGT	5.55	A	gatc
gi|210133737|gb|CP001218.1| Helicobacter pylori P12 plasmid HPP12	m6A	1385	1385	493	+	1670	AAAAACTTGATGGTGCCTGCATGCGGTCATTTATAAGACAT	3.11	A	catg
gi|210133737|gb|CP001218.1| Helicobacter pylori P12 plasmid HPP12	m6A	1386	1386	922	-	1689	TATGTCTTATAAATGACCGCATGCAGGCACCATCAAGTTTT	3.99	A	catg
gi|210133737|gb|CP001218.1| Helicobacter pylori P12 plasmid HPP12	m6A	1391	1391	1314	-	1683	GGACATATGTCTTATAAATGACCGCATGCAGGCACCATCAA	5.84	A	gacc
gi|210133737|gb|CP001218.1| Helicobacter pylori P12 plasmid HPP12	m6A	1409	1409	981	-	1663	AGACAGTGATAAAAATCTGGACATATGTCTTATAAATGACC	4.14	A	tcnnga
gi|210133737|gb|CP001218.1| Helicobacter pylori P12 plasmid HPP12	m6A	1414	1414	690	+	1637	TTTATAAGACATATGTCCAGATTTTTATCACTGTCTTTTTT	3.93	A	tcnnga
gi|210133737|gb|CP001218.1| Helicobacter pylori P12 plasmid HPP12	m6A	1439	1439	2223	-	1724	CCATAATAGTTTTGCTCTAGATGATAAAAAAGACAGTGATA	7.94	A	tcnnga
gi|210133737|gb|CP001218.1| Helicobacter pylori P12 plasmid HPP12	m6A	1444	1444	2283	+	1681	CTGTCTTTTTTATCATCTAGAGCAAAACTATTATGGCAAAA	9.94	A	tcnnga
gi|210133737|gb|CP001218.1| Helicobacter pylori P12 plasmid HPP12	m6A	1483	1483	1601	+	1622	AAAGGACAACAAGACAATGAAGGGATATAAAAAGGACCGAT	6.03	A	gaagg
gi|210133737|gb|CP001218.1| Helicobacter pylori P12 plasmid HPP12	m6A	1498	1498	1054	+	1617	AATGAAGGGATATAAAAAGGACCGATAAGAGATATGTCATT	7.03	A	gacc
gi|210133737|gb|CP001218.1| Helicobacter pylori P12 plasmid HPP12	m6A	1579	1579	1982	-	1706	GGAGATAGTCCAAACACAGTACAATTGGCAACGAGATTTTT	7.14	A	gtac
gi|210133737|gb|CP001218.1| Helicobacter pylori P12 plasmid HPP12	m6A	1580	1580	1865	+	1682	AAAATCTCGTTGCCAATTGTACTGTGTTTGGACTATCTCCA	6.77	A	gtac
gi|210133737|gb|CP001218.1| Helicobacter pylori P12 plasmid HPP12	m6A	1597	1597	1374	-	1720	TTGTTTGGAATTGTTTCTGGAGATAGTCCAAACACAGTACA	5.45	A	tcnnga
gi|210133737|gb|CP001218.1| Helicobacter pylori P12 plasmid HPP12	m6A	1602	1602	1384	+	1662	TGTGTTTGGACTATCTCCAGAAACAATTCCAAACAAATTTT	5.25	A	tcnnga
gi|210133737|gb|CP001218.1| Helicobacter pylori P12 plasmid HPP12	m6A	1649	1649	1671	-	1719	TGCCAGTGAATACAATCTTGAAGAAATTTTTTCTAAACATA	6.12	A	tcnnga
gi|210133737|gb|CP001218.1| Helicobacter pylori P12 plasmid HPP12	m6A	1654	1654	1340	+	1670	TTAGAAAAAATTTCTTCAAGATTGTATTCACTGGCAAAATC	5.19	A	tcnnga
gi|210133737|gb|CP001218.1| Helicobacter pylori P12 plasmid HPP12	m6A	1792	1792	1145	+	1673	TGGCGGTTAAGATTGCTGGGATCAACGGTATCCTTATCTAA	4.67	A	gatc
gi|210133737|gb|CP001218.1| Helicobacter pylori P12 plasmid HPP12	m6A	1793	1793	1867	-	1723	GTTAGATAAGGATACCGTTGATCCCAGCAATCTTAACCGCC	6.5	A	gatc
gi|210133737|gb|CP001218.1| Helicobacter pylori P12 plasmid HPP12	m6A	2001	2001	111	+	1688	ATTTGGATTTAGTATGAATGAGGTAATAAGTTTATTGGCAA	2.93	A	gagg
gi|210133737|gb|CP001218.1| Helicobacter pylori P12 plasmid HPP12	m6A	2041	2041	547	+	1721	ACTAGCTTATCAAAAATATCATGTTCTATTTTGTTAGCTTC	3.27	A	catg
gi|210133737|gb|CP001218.1| Helicobacter pylori P12 plasmid HPP12	m6A	2042	2042	1444	-	1784	GGAAGCTAACAAAATAGAACATGATATTTTTGATAAGCTAG	5.09	A	catg
gi|210133737|gb|CP001218.1| Helicobacter pylori P12 plasmid HPP12	modified_base	2093	2093	86	-	1671	ATTGGTTTTTCTGAGAATGAAGAAAAGAATGAATGAGATAA	1.69	A	gaaga
gi|210133737|gb|CP001218.1| Helicobacter pylori P12 plasmid HPP12	m6A	2143	2143	1586	+	1727	GATTTTTCAAATTCATTATGATCAACGCAATACTGATATGT	5.84	A	gatc
gi|210133737|gb|CP001218.1| Helicobacter pylori P12 plasmid HPP12	m6A	2144	2144	1619	-	1745	AACATATCAGTATTGCGTTGATCATAATGAATTTGAAAAAT	5.91	A	gatc
gi|210133737|gb|CP001218.1| Helicobacter pylori P12 plasmid HPP12	m6A	2170	2170	1077	+	1692	CAATACTGATATGTTCCAAGACCAATAATATTTTCTGTATC	4.45	A	gacc
gi|210133737|gb|CP001218.1| Helicobacter pylori P12 plasmid HPP12	m6A	2197	2197	1062	+	1691	ATATTTTCTGTATCTGTTTGACCAACACATGCACTAAAACT	4.6	A	gacc
gi|210133737|gb|CP001218.1| Helicobacter pylori P12 plasmid HPP12	m6A	2205	2205	624	+	1709	TGTATCTGTTTGACCAACACATGCACTAAAACTAGTTTGAT	3.35	A	catg
gi|210133737|gb|CP001218.1| Helicobacter pylori P12 plasmid HPP12	m6A	2206	2206	238	-	1785	TATCAAACTAGTTTTAGTGCATGTGTTGGTCAAACAGATAC	2.64	A	catg
gi|210133737|gb|CP001218.1| Helicobacter pylori P12 plasmid HPP12	m6A	2246	2246	880	-	1789	AGTAGAGTTAGTTATTCAGGAAAGGTTATTTATGCAGTGTT	3.98	A	tcnnga
gi|210133737|gb|CP001218.1| Helicobacter pylori P12 plasmid HPP12	m6A	2251	2251	661	+	1735	TGCATAAATAACCTTTCCTGAATAACTAACTCTACTCCGAT	3.59	A	tcnnga
gi|210133737|gb|CP001218.1| Helicobacter pylori P12 plasmid HPP12	m6A	2342	2342	840	+	1762	AATTACGGTATGACAATTTCATGGCTTACTCCTTTATAACT	3.61	A	catg
gi|210133737|gb|CP001218.1| Helicobacter pylori P12 plasmid HPP12	m6A	2343	2343	545	-	1820	GAGTTATAAAGGAGTAAGCCATGAAATTGTCATACCGTAAT	3.24	A	catg
gi|210133737|gb|CP001218.1| Helicobacter pylori P12 plasmid HPP12	m6A	2605	2605	1506	+	1772	TCCAGCTGTGTTGTTTTTGCATGAAGCTCTCTTGTTTCTTG	5.37	A	catg
gi|210133737|gb|CP001218.1| Helicobacter pylori P12 plasmid HPP12	m6A	2606	2606	711	-	1815	ACAAGAAACAAGAGAGCTTCATGCAAAAACAACACAGCTGG	3.51	A	catg
gi|210133737|gb|CP001218.1| Helicobacter pylori P12 plasmid HPP12	m6A	2667	2667	1816	+	1664	TTCATCTGCTCTTTGAAAGAATTCTCTAATTCGTTCTTTTG	6.45	A	gaattc
gi|210133737|gb|CP001218.1| Helicobacter pylori P12 plasmid HPP12	m6A	2668	2668	1738	-	1717	GCAAAAGAACGAATTAGAGAATTCTTTCAAAGAGCAGATGA	6.31	A	gaattc
gi|210133737|gb|CP001218.1| Helicobacter pylori P12 plasmid HPP12	m6A	2714	2714	1764	-	1711	AAGAACACGAGATGCAATTAATGCAATTAAAAACATCTACA	6.56	A	attaat
gi|210133737|gb|CP001218.1| Helicobacter pylori P12 plasmid HPP12	m6A	2717	2717	1204	+	1607	AGATGTTTTTAATTGCATTAATTGCATCTCGTGTTCTTGCA	4.99	A	attaat
gi|210133737|gb|CP001218.1| Helicobacter pylori P12 plasmid HPP12	m6A	2794	2794	1872	+	1651	GCGTTGTTTCTAAAATCTCTAATTGTGTTTTCAATTCTTTG	7.01	A	ctannnnnnnnttc
gi|210133737|gb|CP001218.1| Helicobacter pylori P12 plasmid HPP12	m6A	2803	2803	1300	-	1655	AGCTCAATACAAAGAATTGAAAACACAATTAGAGATTTTAG	5.28	A	gaannnnnnnntag
gi|210133737|gb|CP001218.1| Helicobacter pylori P12 plasmid HPP12	m6A	2887	2887	558	+	1617	GTTGTAAAATCTGATTGCACATGCTCTGTAAATCGTTTTTG	3.32	A	catg
gi|210133737|gb|CP001218.1| Helicobacter pylori P12 plasmid HPP12	m6A	2888	2888	1073	-	1693	TCAAAAACGATTTACAGAGCATGTGCAATCAGATTTTACAA	4.33	A	catg
gi|210133737|gb|CP001218.1| Helicobacter pylori P12 plasmid HPP12	m6A	2914	2914	847	+	1608	GTAAATCGTTTTTGAGCGAGATTTCTCTCTGTTTTAAGGTT	4.2	A	gngrga
gi|210133737|gb|CP001218.1| Helicobacter pylori P12 plasmid HPP12	m6A	2917	2917	830	-	1657	GCAAACCTTAAAACAGAGAGAAATCTCGCTCAAAAACGATT	4.37	A	gngrga
gi|210133737|gb|CP001218.1| Helicobacter pylori P12 plasmid HPP12	m6A	2946	2946	729	+	1632	TTTAAGGTTTGCATCACTTGATCTAATTCGGCTCTCTCTGC	3.87	A	gatc
gi|210133737|gb|CP001218.1| Helicobacter pylori P12 plasmid HPP12	m6A	2947	2947	1278	-	1653	AGCAGAGAGAGCCGAATTAGATCAAGTGATGCAAACCTTAA	5.13	A	gatc
gi|210133737|gb|CP001218.1| Helicobacter pylori P12 plasmid HPP12	m6A	2958	2958	2299	-	1631	GCTTTAGAGAGAGCAGAGAGAGCCGAATTAGATCAAGTGAT	10.21	A	gngrga
gi|210133737|gb|CP001218.1| Helicobacter pylori P12 plasmid HPP12	m6A	2967	2967	2233	-	1641	AAATTTCAAGCTTTAGAGAGAGCAGAGAGAGCCGAATTAGA	9.76	A	gngrga
gi|210133737|gb|CP001218.1| Helicobacter pylori P12 plasmid HPP12	m6A	3055	3055	1779	-	1595	CAACGATTACTTGAAATTAGAGGCAGAAACCTTGAACTTGA	7.36	A	gagg
gi|210133737|gb|CP001218.1| Helicobacter pylori P12 plasmid HPP12	m6A	3115	3115	317	+	1548	CTGTAACTTTCTCTAGTTTGATCAATAGCTCGTTTTTGTCG	2.98	A	gatc
gi|210133737|gb|CP001218.1| Helicobacter pylori P12 plasmid HPP12	m6A	3116	3116	1414	-	1579	ACGACAAAAACGAGCTATTGATCAAACTAGAGAAAGTTACA	5.48	A	gatc
gi|210133737|gb|CP001218.1| Helicobacter pylori P12 plasmid HPP12	m6A	3151	3151	1916	+	1518	TGTCGTTCTCTAAACTCTCTATTTCGCTGTTCTTTTCTTTG	7.59	A	ctannnnnnnnttc
gi|210133737|gb|CP001218.1| Helicobacter pylori P12 plasmid HPP12	m6A	3160	3160	1573	-	1508	GATCTTACTCAAAGAAAAGAACAGCGAAATAGAGAGTTTAG	5.89	A	gaannnnnnnntag
gi|210133737|gb|CP001218.1| Helicobacter pylori P12 plasmid HPP12	m6A	3178	3178	1133	+	1530	TGTTCTTTTCTTTGAGTAAGATCTCTTTCTCGTTCTGTAAG	4.8	A	gatc
gi|210133737|gb|CP001218.1| Helicobacter pylori P12 plasmid HPP12	m6A	3179	3179	1612	-	1510	ACTTACAGAACGAGAAAGAGATCTTACTCAAAGAAAAGAAC	6.3	A	gatc
gi|210133737|gb|CP001218.1| Helicobacter pylori P12 plasmid HPP12	m6A	3275	3275	1272	-	1451	GATTTTACCAATCAATACCGACCAAGAAATAAGGAGAAAAA	5.25	A	gacc
gi|210133737|gb|CP001218.1| Helicobacter pylori P12 plasmid HPP12	m6A	3322	3322	1139	-	1390	GCAACTCAAACAGCGAATAGACCAATTAGACAACGCCAATC	4.9	A	gacc
gi|210133737|gb|CP001218.1| Helicobacter pylori P12 plasmid HPP12	m6A	3427	3427	1317	+	1337	CCCCCACTAATATTGCTCCCATGATGAATAGACCCATGATG	5.69	A	catg
gi|210133737|gb|CP001218.1| Helicobacter pylori P12 plasmid HPP12	m6A	3428	3428	981	-	1345	TCATCATGGGTCTATTCATCATGGGAGCAATATTAGTGGGG	4.32	A	catg
gi|210133737|gb|CP001218.1| Helicobacter pylori P12 plasmid HPP12	m6A	3438	3438	1568	+	1321	ATTGCTCCCATGATGAATAGACCCATGATGAAAGTTAGGGG	6.13	A	gacc
gi|210133737|gb|CP001218.1| Helicobacter pylori P12 plasmid HPP12	m6A	3442	3442	1011	+	1324	CTCCCATGATGAATAGACCCATGATGAAAGTTAGGGGCATT	4.57	A	catg
gi|210133737|gb|CP001218.1| Helicobacter pylori P12 plasmid HPP12	m6A	3443	3443	505	-	1344	TAATGCCCCTAACTTTCATCATGGGTCTATTCATCATGGGA	3.09	A	catg
gi|210133737|gb|CP001218.1| Helicobacter pylori P12 plasmid HPP12	m6A	3508	3508	1205	-	1301	TATACAAGCGAAGTTGATAGACCTAGAGAAACAATGTTACA	5.86	A	gacc
gi|210133737|gb|CP001218.1| Helicobacter pylori P12 plasmid HPP12	m6A	3565	3565	1285	+	1316	TGTTGGCTTTCTCTAGCTCTAGGTAGCTGTTCTTTAGGCTC	6.94	A	ctannnnnnnnttc
gi|210133737|gb|CP001218.1| Helicobacter pylori P12 plasmid HPP12	m6A	3574	3574	1328	-	1281	GACCCAAGAGAGCCTAAAGAACAGCTACCTAGAGCTAGAGA	5.6	A	gaannnnnnnntag
gi|210133737|gb|CP001218.1| Helicobacter pylori P12 plasmid HPP12	m6A	3593	3593	1246	-	1321	ACATCAATCTACTTCAAAAGACCCAAGAGAGCCTAAAGAAC	5.14	A	gacc
gi|210133737|gb|CP001218.1| Helicobacter pylori P12 plasmid HPP12	m6A	3671	3671	1908	-	1348	TCACGCAGAACTTTTGCGAGAGCTTGAAAACGAGCTACACA	9	A	gngrga
gi|210133737|gb|CP001218.1| Helicobacter pylori P12 plasmid HPP12	m6A	3734	3734	1289	-	1314	TAGCGAAGTTAGACAGCGAGAAAGCCAAAGAGAACGCTCAA	5.51	A	gngrga
gi|210133737|gb|CP001218.1| Helicobacter pylori P12 plasmid HPP12	m6A	3791	3791	901	-	1273	GAAAGGATTTTACTATCATGAAACATTTAGAACTATTGCAG	4.39	A	tcnnga
gi|210133737|gb|CP001218.1| Helicobacter pylori P12 plasmid HPP12	m6A	3793	3793	1484	+	1347	GCAATAGTTCTAAATGTTTCATGATAGTAAAATCCTTTCAA	6.51	A	catg
gi|210133737|gb|CP001218.1| Helicobacter pylori P12 plasmid HPP12	m6A	3794	3794	1587	-	1339	ATTGAAAGGATTTTACTATCATGAAACATTTAGAACTATTG	6.61	A	catg
gi|210133737|gb|CP001218.1| Helicobacter pylori P12 plasmid HPP12	m6A	3796	3796	1512	+	1337	ATAGTTCTAAATGTTTCATGATAGTAAAATCCTTTCAATCG	6.34	A	tcnnga
gi|210133737|gb|CP001218.1| Helicobacter pylori P12 plasmid HPP12	m6A	4043	4043	1248	-	1330	CAATTTTACAAACCCCAAAGACCTAGAAAAACAGCACAACA	5.8	A	gacc
gi|210133737|gb|CP001218.1| Helicobacter pylori P12 plasmid HPP12	m6A	4089	4089	488	+	1320	TAGGTTGATACAATCTTTCCATGTATCAATGCGTTTTAAAT	3.34	A	catg
gi|210133737|gb|CP001218.1| Helicobacter pylori P12 plasmid HPP12	m6A	4090	4090	594	-	1316	GATTTAAAACGCATTGATACATGGAAAGATTGTATCAACCT	3.27	A	catg
gi|210133737|gb|CP001218.1| Helicobacter pylori P12 plasmid HPP12	m6A	4144	4144	1491	-	1311	CCCAAAATTGATTTAGAGAGACAAAAAGCTTTTAACCCTTA	6.29	A	gngrga
gi|210133737|gb|CP001218.1| Helicobacter pylori P12 plasmid HPP12	m6A	4255	4255	139	+	1339	ATTTCTTGTGTGAGTAAAGCATGTTCAAAGCTTTCCATAAG	2.27	A	catg
gi|210133737|gb|CP001218.1| Helicobacter pylori P12 plasmid HPP12	m6A	4256	4256	597	-	1328	ACTTATGGAAAGCTTTGAACATGCTTTACTCACACAAGAAA	3.42	A	catg
gi|210133737|gb|CP001218.1| Helicobacter pylori P12 plasmid HPP12	m6A	4295	4295	1692	-	1304	CTTTGAAGAGCCTAACATTAATGAGAGTTTAAAATACGAAC	8.01	A	attaat
gi|210133737|gb|CP001218.1| Helicobacter pylori P12 plasmid HPP12	m6A	4298	4298	1563	+	1300	CGTATTTTAAACTCTCATTAATGTTAGGCTCTTCAAAGGAT	6.8	A	attaat
gi|210133737|gb|CP001218.1| Helicobacter pylori P12 plasmid HPP12	m6A	4309	4309	89	-	1229	GTAGGGTGCTTATCCTTTGAAGAGCCTAACATTAATGAGAG	1.71	A	gaaga
gi|210133737|gb|CP001218.1| Helicobacter pylori P12 plasmid HPP12	m6A	4332	4332	239	+	1278	AAAGGATAAGCACCCTACACATGCCTTGTGTTTTTGAGTAA	2.56	A	catg
gi|210133737|gb|CP001218.1| Helicobacter pylori P12 plasmid HPP12	m6A	4333	4333	34	-	1312	CTTACTCAAAAACACAAGGCATGTGTAGGGTGCTTATCCTT	1.72	A	catg
gi|210133737|gb|CP001218.1| Helicobacter pylori P12 plasmid HPP12	m6A	4358	4358	1649	+	1297	TGTGTTTTTGAGTAAGAGAGAGTAAAAGGCTTTTAGTTAGA	7.81	A	gngrga
gi|210133737|gb|CP001218.1| Helicobacter pylori P12 plasmid HPP12	m6A	4476	4476	826	-	1317	TGTTAGTTAAATTTTGGGGGACTAATCAAGGGGGCGGTGAT	4.25	A	gngrga
gi|210133737|gb|CP001218.1| Helicobacter pylori P12 plasmid HPP12	m6A	4564	4564	487	+	1279	TTCTAAACCTAATCTATCCCATGCCCCCTTATTAGTGTTGA	3.15	A	catg
gi|210133737|gb|CP001218.1| Helicobacter pylori P12 plasmid HPP12	m6A	4565	4565	289	-	1330	CTCAACACTAATAAGGGGGCATGGGATAGATTAGGTTTAGA	2.75	A	catg
gi|210133737|gb|CP001218.1| Helicobacter pylori P12 plasmid HPP12	m6A	4830	4830	344	+	1374	TTTTTGTAACAAGCTTTTCCATGTTTTTTTGGCTATCCCTT	2.94	A	catg
gi|210133737|gb|CP001218.1| Helicobacter pylori P12 plasmid HPP12	m6A	4831	4831	871	-	1432	TAAGGGATAGCCAAAAAAACATGGAAAAGCTTGTTACAAAA	3.96	A	catg
gi|210133737|gb|CP001218.1| Helicobacter pylori P12 plasmid HPP12	m6A	4869	4869	1344	-	1345	CAGTGGGGCAAACCCCATTGACCCCCCCTAAATCATATTAA	5.7	A	gacc
gi|210133737|gb|CP001218.1| Helicobacter pylori P12 plasmid HPP12	m6A	4965	4965	317	+	1266	CCCTATTATTTTATTTTAGCATGGATTTGGTTAATTTGGAT	2.71	A	catg
gi|210133737|gb|CP001218.1| Helicobacter pylori P12 plasmid HPP12	m6A	4966	4966	1121	-	1308	TATCCAAATTAACCAAATCCATGCTAAAATAAAATAATAGG	4.88	A	catg
gi|210133737|gb|CP001218.1| Helicobacter pylori P12 plasmid HPP12	m6A	4998	4998	134	-	1269	CCTTAACTCAATCAATCATGATAACCCTATTATATCCAAAT	2.46	A	tcnnga
gi|210133737|gb|CP001218.1| Helicobacter pylori P12 plasmid HPP12	modified_base	5000	5000	1410	+	1230	TTGGATATAATAGGGTTATCATGATTGATTGAGTTAAGGAG	6.21	A	catg
gi|210133737|gb|CP001218.1| Helicobacter pylori P12 plasmid HPP12	modified_base	5001	5001	1590	-	1285	TCTCCTTAACTCAATCAATCATGATAACCCTATTATATCCA	7.08	A	catg
gi|210133737|gb|CP001218.1| Helicobacter pylori P12 plasmid HPP12	m6A	5003	5003	394	+	1211	GATATAATAGGGTTATCATGATTGATTGAGTTAAGGAGATA	3.4	A	tcnnga
gi|210133737|gb|CP001218.1| Helicobacter pylori P12 plasmid HPP12	m6A	5051	5051	1316	+	1256	AAAAAATGTAGAAATGGGGGATAATTTTTATAAAGAATTTG	5.67	A	gngrga
gi|210133737|gb|CP001218.1| Helicobacter pylori P12 plasmid HPP12	m6A	5134	5134	1373	+	1318	TAGAAATTAAAAAACAGATGAGGGAGATTAAAAAGCAATAC	5.77	A	gagg
gi|210133737|gb|CP001218.1| Helicobacter pylori P12 plasmid HPP12	m6A	5138	5138	1769	+	1292	AATTAAAAAACAGATGAGGGAGATTAAAAAGCAATACTCTC	9.15	A	gngrga
gi|210133737|gb|CP001218.1| Helicobacter pylori P12 plasmid HPP12	m6A	5140	5140	1700	+	1312	TTAAAAAACAGATGAGGGAGATTAAAAAGCAATACTCTCAA	7.79	A	gngrga
gi|210133737|gb|CP001218.1| Helicobacter pylori P12 plasmid HPP12	m6A	5176	5176	1344	+	1324	CTCAAGCCAAGAAAGGTGAGAAATTAACTCCCAAATATGTT	6.4	A	gngrga
gi|210133737|gb|CP001218.1| Helicobacter pylori P12 plasmid HPP12	m6A	5237	5237	1415	+	1287	AGACTTATTAGACATTGATGACCCTAATACTACTGAAGATT	6	A	gacc
gi|210133737|gb|CP001218.1| Helicobacter pylori P12 plasmid HPP12	m6A	5431	5431	1645	-	1566	TAAACTTCTCATCTAGTGGGATTTGATTTCTTAAATTTTCA	6.5	A	gngrga
gi|210133737|gb|CP001218.1| Helicobacter pylori P12 plasmid HPP12	m6A	5455	5455	1566	+	1459	ACTAGATGAGAAGTTTAAAGACCACGCTTTAGTTGGAGAAT	6.23	A	gacc
gi|210133737|gb|CP001218.1| Helicobacter pylori P12 plasmid HPP12	m6A	5747	5747	1362	-	1405	ATGAGCGAAACTAACATCAGACCTTTTAGTTCTTGTGTTTG	5.46	A	gacc
gi|210133737|gb|CP001218.1| Helicobacter pylori P12 plasmid HPP12	m6A	5907	5907	1571	-	1231	AAATGGTTAGCAACTAAAAGAGGAATGGAGTTTTTTGAAGT	8.59	A	gagg
gi|210133737|gb|CP001218.1| Helicobacter pylori P12 plasmid HPP12	m6A	5934	5934	958	-	1206	TTAGATGCTAAATTAGTGGGATTGGCTAAATGGTTAGCAAC	4.67	A	gngrga
gi|210133737|gb|CP001218.1| Helicobacter pylori P12 plasmid HPP12	m6A	6086	6086	557	+	899	CAAGCGAAGCGTTAGCGAGCATGGACAAAAGCGCATCGCAG	3.59	A	catg
gi|210133737|gb|CP001218.1| Helicobacter pylori P12 plasmid HPP12	m6A	6087	6087	298	-	959	ACTGCGATGCGCTTTTGTCCATGCTCGCTAACGCTTCGCTT	2.76	A	catg
gi|210133737|gb|CP001218.1| Helicobacter pylori P12 plasmid HPP12	m6A	6194	6194	857	-	757	TTTTGGGGTTTTAGTTTTAGAGGTTTTTTAGCCTAACGCCA	6.44	A	gagg
gi|210133737|gb|CP001218.1| Helicobacter pylori P12 plasmid HPP12	m6A	6228	6228	572	+	668	CCCAAAATATGTAGCGCGTCATGCGCGTTGTTTTTATACAT	4.37	A	catg
gi|210133737|gb|CP001218.1| Helicobacter pylori P12 plasmid HPP12	m6A	6229	6229	832	-	689	CATGTATAAAAACAACGCGCATGACGCGCTACATATTTTGG	5.86	A	catg
gi|210133737|gb|CP001218.1| Helicobacter pylori P12 plasmid HPP12	m6A	6247	6247	374	+	609	CATGCGCGTTGTTTTTATACATGTTTTTAACAGCATGCTGT	3.35	A	catg
gi|210133737|gb|CP001218.1| Helicobacter pylori P12 plasmid HPP12	m6A	6248	6248	302	-	647	AACAGCATGCTGTTAAAAACATGTATAAAAACAACGCGCAT	3.09	A	catg
gi|210133737|gb|CP001218.1| Helicobacter pylori P12 plasmid HPP12	m6A	6261	6261	218	+	574	TTATACATGTTTTTAACAGCATGCTGTTTTTACATGTTTTT	2.67	A	catg
gi|210133737|gb|CP001218.1| Helicobacter pylori P12 plasmid HPP12	m6A	6262	6262	430	-	618	TAAAAACATGTAAAAACAGCATGCTGTTAAAAACATGTATA	3.56	A	catg
gi|210133737|gb|CP001218.1| Helicobacter pylori P12 plasmid HPP12	m6A	6274	6274	436	+	542	TAACAGCATGCTGTTTTTACATGTTTTTACCATGCGCGCGC	3.86	A	catg
gi|210133737|gb|CP001218.1| Helicobacter pylori P12 plasmid HPP12	m6A	6275	6275	492	-	609	CGCGCGCGCATGGTAAAAACATGTAAAAACAGCATGCTGTT	3.81	A	catg
gi|210133737|gb|CP001218.1| Helicobacter pylori P12 plasmid HPP12	m6A	6285	6285	659	+	527	TGTTTTTACATGTTTTTACCATGCGCGCGCGTGAGGGATTG	6.06	A	catg
gi|210133737|gb|CP001218.1| Helicobacter pylori P12 plasmid HPP12	m6A	6286	6286	283	-	593	CCAATCCCTCACGCGCGCGCATGGTAAAAACATGTAAAAAC	2.84	A	catg
gi|210133737|gb|CP001218.1| Helicobacter pylori P12 plasmid HPP12	m6A	6298	6298	530	+	486	TTTTACCATGCGCGCGCGTGAGGGATTGGGGGTTGCAACCC	5.52	A	gagg
gi|210133737|gb|CP001218.1| Helicobacter pylori P12 plasmid HPP12	m6A	6302	6302	561	+	485	ACCATGCGCGCGCGTGAGGGATTGGGGGTTGCAACCCCCTA	5.2	A	gngrga
gi|210133737|gb|CP001218.1| Helicobacter pylori P12 plasmid HPP12	m6A	6476	6476	219	-	172	ATGAGCGAAACTAACATCAGACCTTTTAGTTCTTGTGTTGG	4.32	A	gacc
gi|210133737|gb|CP001218.1| Helicobacter pylori P12 plasmid HPP12	m6A	6636	6636	442	-	288	AAATGGTTAGCAACTAAAAGAGGAATGGAGTTTTTTGAAGT	8.22	A	gagg
gi|210133737|gb|CP001218.1| Helicobacter pylori P12 plasmid HPP12	m6A	6663	6663	333	-	307	TTAGATGCTAAATTAGTGGGATTGGCTAAATGGTTAGCAAC	4.3	A	gngrga
gi|210133737|gb|CP001218.1| Helicobacter pylori P12 plasmid HPP12	m6A	6815	6815	397	+	555	CAAGCGAAGCGTTAGCGAGCATGGACAAAAGCGCATCGCAG	3.32	A	catg
gi|210133737|gb|CP001218.1| Helicobacter pylori P12 plasmid HPP12	m6A	6816	6816	257	-	470	ACTGCGATGCGCTTTTGTCCATGCTCGCTAACGCTTCGCTT	2.99	A	catg
gi|210133737|gb|CP001218.1| Helicobacter pylori P12 plasmid HPP12	m6A	6923	6923	671	-	559	TTTTGGGGTTTTAGTTTTAGAGGTTTTTTAGCCTAACGCCA	6.2	A	gagg
gi|210133737|gb|CP001218.1| Helicobacter pylori P12 plasmid HPP12	m6A	6957	6957	464	+	657	CCCAAAATATGTAGCGCGTCATGCGCGTTGTTTTTATACAT	3.56	A	catg
gi|210133737|gb|CP001218.1| Helicobacter pylori P12 plasmid HPP12	m6A	6958	6958	710	-	586	CATGTATAAAAACAACGCGCATGACGCGCTACATATTTTGG	5.61	A	catg
gi|210133737|gb|CP001218.1| Helicobacter pylori P12 plasmid HPP12	m6A	6976	6976	354	+	673	CATGCGCGTTGTTTTTATACATGTTTTTAACAGCATGCTGT	3.33	A	catg
gi|210133737|gb|CP001218.1| Helicobacter pylori P12 plasmid HPP12	m6A	6977	6977	261	-	606	AACAGCATGCTGTTAAAAACATGTATAAAAACAACGCGCAT	2.87	A	catg
gi|210133737|gb|CP001218.1| Helicobacter pylori P12 plasmid HPP12	m6A	6990	6990	249	+	678	TTATACATGTTTTTAACAGCATGCTGTTTTTACATGTTTTT	2.78	A	catg
gi|210133737|gb|CP001218.1| Helicobacter pylori P12 plasmid HPP12	m6A	6991	6991	388	-	618	TAAAAACATGTAAAAACAGCATGCTGTTAAAAACATGTATA	3.28	A	catg
gi|210133737|gb|CP001218.1| Helicobacter pylori P12 plasmid HPP12	m6A	7003	7003	549	+	708	TAACAGCATGCTGTTTTTACATGTTTTTACCATGCGCGCGC	4.01	A	catg
gi|210133737|gb|CP001218.1| Helicobacter pylori P12 plasmid HPP12	m6A	7004	7004	457	-	638	CGCGCGCGCATGGTAAAAACATGTAAAAACAGCATGCTGTT	3.65	A	catg
gi|210133737|gb|CP001218.1| Helicobacter pylori P12 plasmid HPP12	m6A	7014	7014	730	+	717	TGTTTTTACATGTTTTTACCATGCGCGCGCGTGAGGGATTG	4.94	A	catg
gi|210133737|gb|CP001218.1| Helicobacter pylori P12 plasmid HPP12	m6A	7015	7015	311	-	663	CCAATCCCTCACGCGCGCGCATGGTAAAAACATGTAAAAAC	2.94	A	catg
gi|210133737|gb|CP001218.1| Helicobacter pylori P12 plasmid HPP12	m6A	7027	7027	696	+	749	TTTTACCATGCGCGCGCGTGAGGGATTGGGGGTTGCAACCC	4.65	A	gagg
gi|210133737|gb|CP001218.1| Helicobacter pylori P12 plasmid HPP12	m6A	7031	7031	713	+	771	ACCATGCGCGCGCGTGAGGGATTGGGGGTTGCAACCCCCTA	4.79	A	gngrga
gi|210133737|gb|CP001218.1| Helicobacter pylori P12 plasmid HPP12	m6A	7260	7260	486	+	1005	ACAACCTAAGGCGGTATAACATGGTTGCTAATCCTAGTGTT	3.26	A	catg
gi|210133737|gb|CP001218.1| Helicobacter pylori P12 plasmid HPP12	m6A	7261	7261	482	-	940	TAACACTAGGATTAGCAACCATGTTATACCGCCTTAGGTTG	3.47	A	catg
gi|210133737|gb|CP001218.1| Helicobacter pylori P12 plasmid HPP12	m6A	7351	7351	988	+	1065	GCGGGTAGCACTCCGTTAGGAGGCACACCATGAAAGCATTT	5.04	A	gagg
gi|210133737|gb|CP001218.1| Helicobacter pylori P12 plasmid HPP12	m6A	7360	7360	1112	+	1087	ACTCCGTTAGGAGGCACACCATGAAAGCATTTTTGATAATA	5.45	A	catg
gi|210133737|gb|CP001218.1| Helicobacter pylori P12 plasmid HPP12	m6A	7361	7361	829	-	1026	CTATTATCAAAAATGCTTTCATGGTGTGCCTCCTAACGGAG	4.47	A	catg
gi|210133737|gb|CP001218.1| Helicobacter pylori P12 plasmid HPP12	m6A	7531	7531	1002	+	1209	TAAAAGGCGGTTAAATTCCCATGAATACGAATTTTGAACAG	4.71	A	catg
gi|210133737|gb|CP001218.1| Helicobacter pylori P12 plasmid HPP12	m6A	7532	7532	904	-	1173	GCTGTTCAAAATTCGTATTCATGGGAATTTAACCGCCTTTT	4.49	A	catg
gi|210133737|gb|CP001218.1| Helicobacter pylori P12 plasmid HPP12	modified_base	7590	7590	31	+	1132	GAATTACGAAAATTATTAGAAGAATTAGATACGCTCCCACA	1.35	A	gaaga
gi|210133737|gb|CP001218.1| Helicobacter pylori P12 plasmid HPP12	m6A	7604	7604	1584	-	1141	CAATTTGTGGGGTTTGTGGGAGCGTATCTAATTCTTCTAAT	9.17	A	gngrga
gi|210133737|gb|CP001218.1| Helicobacter pylori P12 plasmid HPP12	m6A	7785	7785	606	+	1275	CCACAAACCACCCCTACCCCATGCAAAGATTTAGTGGTTAG	3.58	A	catg
gi|210133737|gb|CP001218.1| Helicobacter pylori P12 plasmid HPP12	m6A	7786	7786	358	-	1211	GCTAACCACTAAATCTTTGCATGGGGTAGGGGTGGTTTGTG	2.95	A	catg
gi|210133737|gb|CP001218.1| Helicobacter pylori P12 plasmid HPP12	m6A	7922	7922	1434	+	1373	TATTTTCCAAAAACTCAAAGATCAAGGGAATACCCTTATTC	5.94	A	gatc
gi|210133737|gb|CP001218.1| Helicobacter pylori P12 plasmid HPP12	m6A	7923	7923	1419	-	1306	CGAATAAGGGTATTCCCTTGATCTTTGAGTTTTTGGAAAAT	6.41	A	gatc
gi|210133737|gb|CP001218.1| Helicobacter pylori P12 plasmid HPP12	m6A	7969	7969	561	+	1410	AACCGCAAGATTTAAAACGCATGCTAAACATAGATATTTCT	3.43	A	catg
gi|210133737|gb|CP001218.1| Helicobacter pylori P12 plasmid HPP12	m6A	7970	7970	108	-	1347	TAGAAATATCTATGTTTAGCATGCGTTTTAAATCTTGCGGT	2.05	A	catg
gi|210133737|gb|CP001218.1| Helicobacter pylori P12 plasmid HPP12	m6A	8082	8082	398	-	1420	AAAAGCATGTAATTTTCTTGAATGATTGAAGTTTCTGTTTC	3.35	A	tcnnga
gi|210133737|gb|CP001218.1| Helicobacter pylori P12 plasmid HPP12	m6A	8087	8087	1479	+	1433	AGAAACTTCAATCATTCAAGAAAATTACATGCTTTTTAGCC	6.12	A	tcnnga
gi|210133737|gb|CP001218.1| Helicobacter pylori P12 plasmid HPP12	m6A	8095	8095	360	+	1475	CAATCATTCAAGAAAATTACATGCTTTTTAGCCGCTGTAAA	2.89	A	catg
gi|210133737|gb|CP001218.1| Helicobacter pylori P12 plasmid HPP12	m6A	8096	8096	373	-	1423	TTTTACAGCGGCTAAAAAGCATGTAATTTTCTTGAATGATT	3.07	A	catg
gi|210133737|gb|CP001218.1| Helicobacter pylori P12 plasmid HPP12	m6A	8174	8174	1756	+	1416	AGAAATCCAACTCAATGATAACTATCAATACCTGCTCAACA	7.06	A	grnaannnnnnntayc
gi|210133737|gb|CP001218.1| Helicobacter pylori P12 plasmid HPP12	m6A	8182	8182	257	-	1381	GCCTAGATTGTTGAGCAGGTATTGATAGTTATCATTGAGTT	3.19	A	grtannnnnnnttnyc
gi|210133737|gb|CP001218.1| Helicobacter pylori P12 plasmid HPP12	m6A	8203	8203	611	+	1498	ACCTGCTCAACAATCTAGGCATGGGTCAATACACTTCTTTC	3.38	A	catg
gi|210133737|gb|CP001218.1| Helicobacter pylori P12 plasmid HPP12	m6A	8204	8204	152	-	1428	TGAAAGAAGTGTATTGACCCATGCCTAGATTGTTGAGCAGG	2.28	A	catg
gi|210133737|gb|CP001218.1| Helicobacter pylori P12 plasmid HPP12	m6A	8208	8208	1572	-	1435	AGATTGAAAGAAGTGTATTGACCCATGCCTAGATTGTTGAG	6.1	A	gacc
gi|210133737|gb|CP001218.1| Helicobacter pylori P12 plasmid HPP12	m6A	8235	8235	1901	+	1456	ACTTCTTTCAATCTTTTAGAATTCCAAAAAGTGAGAGGCAA	8.14	A	gaattc
gi|210133737|gb|CP001218.1| Helicobacter pylori P12 plasmid HPP12	m6A	8236	8236	1748	-	1429	TTTGCCTCTCACTTTTTGGAATTCTAAAAGATTGAAAGAAG	7.29	A	gaattc
gi|210133737|gb|CP001218.1| Helicobacter pylori P12 plasmid HPP12	m6A	8250	8250	1471	+	1528	TTAGAATTCCAAAAAGTGAGAGGCAAATACGCTAAAACGCT	6.32	A	gagg
gi|210133737|gb|CP001218.1| Helicobacter pylori P12 plasmid HPP12	m6A	8323	8323	1284	-	1445	TAAAAGCTCCCTAAATTGAGACCATTCCACGCTCAAAATCC	5.29	A	gacc
gi|210133737|gb|CP001218.1| Helicobacter pylori P12 plasmid HPP12	m6A	8378	8378	1691	+	1554	CTACAAAATGGAAAACATCGATCAAAAAGTCTTAACCCCAA	6.32	A	gatc
gi|210133737|gb|CP001218.1| Helicobacter pylori P12 plasmid HPP12	m6A	8379	8379	1532	-	1478	CTTGGGGTTAAGACTTTTTGATCGATGTTTTCCATTTTGTA	6.19	A	gatc
gi|210133737|gb|CP001218.1| Helicobacter pylori P12 plasmid HPP12	m6A	8402	8402	1681	-	1466	AGATTTTTCTGAGTTCTTTGAGGCTTGGGGTTAAGACTTTT	6.97	A	gagg
gi|210133737|gb|CP001218.1| Helicobacter pylori P12 plasmid HPP12	m6A	8583	8583	256	+	1474	AGGGACATCAAGCTCATAGCATGGGATATTCACAACCAAAT	2.5	A	catg
gi|210133737|gb|CP001218.1| Helicobacter pylori P12 plasmid HPP12	m6A	8584	8584	219	-	1423	GATTTGGTTGTGAATATCCCATGCTATGAGCTTGATGTCCC	2.51	A	catg
gi|210133737|gb|CP001218.1| Helicobacter pylori P12 plasmid HPP12	m6A	8643	8643	769	-	1411	ATCAAGGTTTTCAATTCAAGAAACCTAGCTTCCATAGTGGC	3.89	A	tcnnga
gi|210133737|gb|CP001218.1| Helicobacter pylori P12 plasmid HPP12	m6A	8648	8648	1739	+	1486	TATGGAAGCTAGGTTTCTTGAATTGAAAACCTTGATCGGTT	7.02	A	tcnnga
gi|210133737|gb|CP001218.1| Helicobacter pylori P12 plasmid HPP12	m6A	8662	8662	1136	+	1484	TTCTTGAATTGAAAACCTTGATCGGTTATCAGTTCAGACAC	4.71	A	gatc
gi|210133737|gb|CP001218.1| Helicobacter pylori P12 plasmid HPP12	m6A	8663	8663	1694	-	1425	TGTGTCTGAACTGATAACCGATCAAGGTTTTCAATTCAAGA	6.86	A	gatc
gi|210133737|gb|CP001218.1| Helicobacter pylori P12 plasmid HPP12	m6A	8744	8744	897	+	1489	AAAGAATCAAATGTTTTTGCATGTTTCAACTAACAAAAACT	4.45	A	catg
gi|210133737|gb|CP001218.1| Helicobacter pylori P12 plasmid HPP12	m6A	8745	8745	595	-	1432	GAGTTTTTGTTAGTTGAAACATGCAAAAACATTTGATTCTT	3.49	A	catg
gi|210133737|gb|CP001218.1| Helicobacter pylori P12 plasmid HPP12	m6A	8861	8861	1531	+	1421	CAGCTTGCTAGAAGAAATTGATCCCCCCAAAATCCACCCTA	5.71	A	gatc
gi|210133737|gb|CP001218.1| Helicobacter pylori P12 plasmid HPP12	m6A	8862	8862	1025	-	1352	ATAGGGTGGATTTTGGGGGGATCAATTTCTTCTAGCAAGCT	4.69	A	gngrga
gi|210133737|gb|CP001218.1| Helicobacter pylori P12 plasmid HPP12	m6A	8929	8929	779	+	1381	CAGAATACATCGGCAAAACGATCCACATCACTAATTTCAAT	4.03	A	gatc
gi|210133737|gb|CP001218.1| Helicobacter pylori P12 plasmid HPP12	m6A	8930	8930	1402	-	1340	CATTGAAATTAGTGATGTGGATCGTTTTGCCGATGTATTCT	5.75	A	gatc
gi|210133737|gb|CP001218.1| Helicobacter pylori P12 plasmid HPP12	m6A	8954	8954	1156	+	1356	CATCACTAATTTCAATGTGGATCAATGTCCTGAGGGGATCA	5.08	A	gatc
gi|210133737|gb|CP001218.1| Helicobacter pylori P12 plasmid HPP12	m6A	8955	8955	751	-	1333	TTGATCCCCTCAGGACATTGATCCACATTGAAATTAGTGAT	3.92	A	gatc
gi|210133737|gb|CP001218.1| Helicobacter pylori P12 plasmid HPP12	m6A	8961	8961	1303	-	1324	TAATTGTTGATCCCCTCAGGACATTGATCCACATTGAAATT	5.77	A	tcnnga
gi|210133737|gb|CP001218.1| Helicobacter pylori P12 plasmid HPP12	m6A	8966	8966	1686	+	1381	CAATGTGGATCAATGTCCTGAGGGGATCAACAATTATTTGA	11.26	A	gagg
gi|210133737|gb|CP001218.1| Helicobacter pylori P12 plasmid HPP12	m6A	8971	8971	1090	+	1360	TGGATCAATGTCCTGAGGGGATCAACAATTATTTGAAGATC	4.88	A	gatc
gi|210133737|gb|CP001218.1| Helicobacter pylori P12 plasmid HPP12	m6A	8972	8972	891	-	1339	TGATCTTCAAATAATTGTTGATCCCCTCAGGACATTGATCC	4.23	A	gatc
gi|210133737|gb|CP001218.1| Helicobacter pylori P12 plasmid HPP12	m6A	8989	8989	181	+	1341	GGATCAACAATTATTTGAAGATCACTAGGATCGCCAAACTG	2.65	A	gatc
gi|210133737|gb|CP001218.1| Helicobacter pylori P12 plasmid HPP12	m6A	8990	8990	1445	-	1340	TCAGTTTGGCGATCCTAGTGATCTTCAAATAATTGTTGATC	6.19	A	gatc
gi|210133737|gb|CP001218.1| Helicobacter pylori P12 plasmid HPP12	m6A	8998	8998	1259	+	1385	ATTATTTGAAGATCACTAGGATCGCCAAACTGAACGACAAC	5.37	A	gatc
gi|210133737|gb|CP001218.1| Helicobacter pylori P12 plasmid HPP12	m6A	8999	8999	1555	-	1311	GGTTGTCGTTCAGTTTGGCGATCCTAGTGATCTTCAAATAA	6.75	A	gatc
gi|210133737|gb|CP001218.1| Helicobacter pylori P12 plasmid HPP12	m6A	9110	9110	1352	-	1326	TTCACCTATAGTGTTTCTTGAACCAATTTCTCAAATGTTTC	6.26	A	tcnnga
gi|210133737|gb|CP001218.1| Helicobacter pylori P12 plasmid HPP12	m6A	9115	9115	987	+	1286	ATTTGAGAAATTGGTTCAAGAAACACTATAGGTGAAAAGAC	4.58	A	tcnnga
gi|210133737|gb|CP001218.1| Helicobacter pylori P12 plasmid HPP12	m6A	9217	9217	1325	+	1276	ATTTGATGATTACGCTATGGATCTGACCATTCGCATGGCAC	6.13	A	gatc
gi|210133737|gb|CP001218.1| Helicobacter pylori P12 plasmid HPP12	m6A	9218	9218	240	-	1265	TGTGCCATGCGAATGGTCAGATCCATAGCGTAATCATCAAA	2.8	A	gatc
gi|210133737|gb|CP001218.1| Helicobacter pylori P12 plasmid HPP12	m6A	9222	9222	1193	+	1268	ATGATTACGCTATGGATCTGACCATTCGCATGGCACACCAC	5.33	A	gacc
gi|210133737|gb|CP001218.1| Helicobacter pylori P12 plasmid HPP12	m6A	9231	9231	830	+	1286	CTATGGATCTGACCATTCGCATGGCACACCACAACTCCGCT	4.01	A	catg
gi|210133737|gb|CP001218.1| Helicobacter pylori P12 plasmid HPP12	m6A	9232	9232	439	-	1306	TAGCGGAGTTGTGGTGTGCCATGCGAATGGTCAGATCCATA	3.15	A	catg
gi|210133737|gb|CP001218.1| Helicobacter pylori P12 plasmid HPP12	m6A	9256	9256	1548	+	1277	ACACCACAACTCCGCTATGGAGGGCAACAACCTGACTTTGG	7.14	A	gagg
gi|210133737|gb|CP001218.1| Helicobacter pylori P12 plasmid HPP12	m6A	9309	9309	1141	+	1239	GTATCTTAATAGACAGAAAGACCCCTATCAAGTCGGTGAGC	5.47	A	gacc
gi|210133737|gb|CP001218.1| Helicobacter pylori P12 plasmid HPP12	m6A	9343	9343	410	+	1270	GGTGAGCTTAGATGAAGTGCATGAGATAGAAAATTATCGCA	3.05	A	catg
gi|210133737|gb|CP001218.1| Helicobacter pylori P12 plasmid HPP12	m6A	9344	9344	602	-	1285	TTGCGATAATTTTCTATCTCATGCACTTCATCTAAGCTCAC	3.46	A	catg
gi|210133737|gb|CP001218.1| Helicobacter pylori P12 plasmid HPP12	m6A	9406	9406	920	-	1288	CAATCAAATGTTCATCTATGACCTTATCTCTTTCTAAAAAC	4.29	A	gacc
gi|210133737|gb|CP001218.1| Helicobacter pylori P12 plasmid HPP12	m6A	9498	9498	1136	+	1264	TCAAAACCACTTATAATGAGATCATAGGGGCTAAAAAACCG	5.31	A	gatc
gi|210133737|gb|CP001218.1| Helicobacter pylori P12 plasmid HPP12	m6A	9499	9499	747	-	1312	TCGGTTTTTTAGCCCCTATGATCTCATTATAAGTGGTTTTG	4.06	A	gatc
gi|210133737|gb|CP001218.1| Helicobacter pylori P12 plasmid HPP12	m6A	9556	9556	1474	+	1282	GGTGCAACCCAGAATCAATGATCTGTGTTTGAAAATACAAG	6.35	A	gatc
gi|210133737|gb|CP001218.1| Helicobacter pylori P12 plasmid HPP12	m6A	9557	9557	1455	-	1294	TCTTGTATTTTCAAACACAGATCATTGATTCTGGGTTGCAC	6.3	A	gatc
gi|210133737|gb|CP001218.1| Helicobacter pylori P12 plasmid HPP12	modified_base	9605	9605	74	+	1195	CTATTGAATTTGAGCGGTGAAGAAAAAATAAAAAAGATAGC	1.69	A	gaaga
gi|210133737|gb|CP001218.1| Helicobacter pylori P12 plasmid HPP12	m6A	9677	9677	1224	-	1188	ATCAAGGCTCTTCCTGTGCGACCATTGCCATCACTAAAAGG	5.53	A	gacc
gi|210133737|gb|CP001218.1| Helicobacter pylori P12 plasmid HPP12	m6A	9687	9687	320	+	1152	ATGGCAATGGTCGCACAGGAAGAGCCTTGATGTTCTACCAA	2.78	A	gaaga
gi|210133737|gb|CP001218.1| Helicobacter pylori P12 plasmid HPP12	m6A	9743	9743	1507	+	1126	TTAACGCCCTTTGTGATTGAAGTAAGCGCTAGAAGCGAATA	7.64	A	gaannnnnnnntag
gi|210133737|gb|CP001218.1| Helicobacter pylori P12 plasmid HPP12	m6A	9752	9752	1555	-	1125	GCATGCATGTATTCGCTTCTAGCGCTTACTTCAATCACAAA	8.32	A	ctannnnnnnnttc
gi|210133737|gb|CP001218.1| Helicobacter pylori P12 plasmid HPP12	m6A	9765	9765	314	+	1112	TAAGCGCTAGAAGCGAATACATGCATGCTATGAGGGAACAA	2.75	A	catg
gi|210133737|gb|CP001218.1| Helicobacter pylori P12 plasmid HPP12	m6A	9766	9766	460	-	1110	CTTGTTCCCTCATAGCATGCATGTATTCGCTTCTAGCGCTT	3.41	A	catg
gi|210133737|gb|CP001218.1| Helicobacter pylori P12 plasmid HPP12	m6A	9770	9770	326	-	1107	GCGTCTTGTTCCCTCATAGCATGCATGTATTCGCTTCTAGC	2.87	A	catg
gi|210133737|gb|CP001218.1| Helicobacter pylori P12 plasmid HPP12	m6A	9777	9777	260	+	1099	GCGAATACATGCATGCTATGAGGGAACAAGACGCTAACGCT	2.8	A	gagg
gi|210133737|gb|CP001218.1| Helicobacter pylori P12 plasmid HPP12	m6A	9781	9781	1276	+	1102	ATACATGCATGCTATGAGGGAACAAGACGCTAACGCTCTAG	6.61	A	gngrga
gi|210133737|gb|CP001218.1| Helicobacter pylori P12 plasmid HPP12	m6A	9903	9903	1060	-	1029	CAATTTTTCAAGTGCTCATGATTTTTTGACAGAAAAATTTG	5.55	A	tcnnga
gi|210133737|gb|CP001218.1| Helicobacter pylori P12 plasmid HPP12	m6A	9908	9908	1497	+	1045	TTTTCTGTCAAAAAATCATGAGCACTTGAAAAATTGGTTCA	7.86	A	tcnnga
gi|210133737|gb|CP001218.1| Helicobacter pylori P12 plasmid HPP12	m6A	9926	9926	1081	-	1023	TTCACCTGTAGTGTTTCTTGAACCAATTTTTCAAGTGCTCA	6.34	A	tcnnga
gi|210133737|gb|CP001218.1| Helicobacter pylori P12 plasmid HPP12	m6A	9931	9931	928	+	1029	ACTTGAAAAATTGGTTCAAGAAACACTACAGGTGAAAAGAC	4.89	A	tcnnga
gi|210133737|gb|CP001218.1| Helicobacter pylori P12 plasmid HPP12	m6A	9958	9958	312	+	1026	ACAGGTGAAAAGACAGATGCATGCTAACTAGACTCATAGAA	2.83	A	catg
gi|210133737|gb|CP001218.1| Helicobacter pylori P12 plasmid HPP12	m6A	9959	9959	285	-	981	TTTCTATGAGTCTAGTTAGCATGCATCTGTCTTTTCACCTG	2.69	A	catg
gi|210133737|gb|CP001218.1| Helicobacter pylori P12 plasmid HPP12	m6A	9987	9987	1192	-	971	CTAGCATTCTTTCTTTCGTGATTTAGTTTTTCTATGAGTCT	6.54	A	tcnnga
gi|210133737|gb|CP001218.1| Helicobacter pylori P12 plasmid HPP12	m6A	9992	9992	1031	+	1011	CATAGAAAAACTAAATCACGAAAGAAAGAATGCTAGTGAAG	5.63	A	tcnnga
gi|210133737|gb|CP001218.1| Helicobacter pylori P12 plasmid HPP12	m6A	10042	10042	1151	-	932	CCTATGGGCAACATCAGCCGAGGAAGCCCAACCGCTTTAGC	6.49	A	gagg
gi|210133737|gb|CP001218.1| Helicobacter pylori P12 plasmid HPP12	m6A	10074	10074	1208	-	913	GATTAGGGACACAGAGTGAGAACCAAACTTTCCCTATGGGC	8.06	A	gngrga
gi|210133737|gb|CP001218.1| Helicobacter pylori P12 plasmid HPP12	m6A	10116	10116	874	+	896	TAGGGATTTTACAGAGTTTGATCTCCAACGCATTCCCTACA	4.93	A	gatc
gi|210133737|gb|CP001218.1| Helicobacter pylori P12 plasmid HPP12	m6A	10117	10117	962	-	848	CTGTAGGGAATGCGTTGGAGATCAAACTCTGTAAAATCCCT	5.67	A	gatc
gi|210133737|gb|CP001218.1| Helicobacter pylori P12 plasmid HPP12	m6A	10139	10139	648	-	831	TTGGAGATATGATGTGTGAGACCTGTAGGGAATGCGTTGGA	4.59	A	gngrga
gi|210133737|gb|CP001218.1| Helicobacter pylori P12 plasmid HPP12	m6A	10175	10175	1099	-	802	TTGTATCTAGCGTAGGAAGTACGCAAAGTTACGCCTTTGGA	6.52	A	gtac
gi|210133737|gb|CP001218.1| Helicobacter pylori P12 plasmid HPP12	m6A	10176	10176	804	+	843	CCAAAGGCGTAACTTTGCGTACTTCCTACGCTAGATACAAA	4.99	A	gtac

## Sheet: P12modH5OFF_Modifications.csv
seqname	source		feature	start	end	score	strand	frame	coverage	context	IPDRatio	CognateBase	label
gi|210132169|gb|CP001217.1| Helicobacter pylori P12	complete genome	kinModCall	m6A	13	13	153	-	.	90	ACTCAAAAACCCTTGAATTGAGGGTGTTTTATANNNNNNNN	6.85	A	gagg
gi|210132169|gb|CP001217.1| Helicobacter pylori P12	complete genome	kinModCall	m6A	194	194	115	+	.	103	AGCGTAAAATCGCCTTTTCCATGCTCCCCAATCGTTTGAAA	4.06	A	catg
gi|210132169|gb|CP001217.1| Helicobacter pylori P12	complete genome	kinModCall	m6A	195	195	128	-	.	122	ATTTCAAACGATTGGGGAGCATGGAAAAGGCGATTTTACGC	3.13	A	catg
gi|210132169|gb|CP001217.1| Helicobacter pylori P12	complete genome	kinModCall	m6A	242	242	162	+	.	112	CTTTTAAATGCGGTTCAATGAGGGCGTCAATTTCATTGATT	5.73	A	gagg
gi|210132169|gb|CP001217.1| Helicobacter pylori P12	complete genome	kinModCall	m6A	335	335	154	+	.	118	TAATCTTTTTTTCTTCTAACATGCTGGAAGCGATTTTTTTA	5.14	A	catg
gi|210132169|gb|CP001217.1| Helicobacter pylori P12	complete genome	kinModCall	m6A	336	336	126	-	.	130	TTAAAAAAATCGCTTCCAGCATGTTAGAAGAAAAAAAGATT	3.29	A	catg
gi|210132169|gb|CP001217.1| Helicobacter pylori P12	complete genome	kinModCall	m6A	471	471	150	+	.	129	ACAAGCTCAACAATTCAATGAGGGTGCTCATCGCTTCAAAG	6.92	A	gagg
gi|210132169|gb|CP001217.1| Helicobacter pylori P12	complete genome	kinModCall	m6A	573	573	46	+	.	124	GCACGCCAAAGCTTACCGGCATGCTGTATTTGAGCATCGCA	1.95	A	catg
gi|210132169|gb|CP001217.1| Helicobacter pylori P12	complete genome	kinModCall	m6A	574	574	145	-	.	125	ATGCGATGCTCAAATACAGCATGCCGGTAAGCTTTGGCGTG	3.84	A	catg
gi|210132169|gb|CP001217.1| Helicobacter pylori P12	complete genome	kinModCall	m6A	593	593	123	+	.	127	ATGCTGTATTTGAGCATCGCATGGGCAATACCCTTAGTCGC	3.48	A	catg
gi|210132169|gb|CP001217.1| Helicobacter pylori P12	complete genome	kinModCall	m6A	594	594	176	-	.	128	AGCGACTAAGGGTATTGCCCATGCGATGCTCAAATACAGCA	4.55	A	catg
gi|210132169|gb|CP001217.1| Helicobacter pylori P12	complete genome	kinModCall	m6A	643	643	172	-	.	128	GAGCCATTATTAGAGGGGGGACTCCGCATTTTGACTACGTG	4.82	A	gngrga
gi|210132169|gb|CP001217.1| Helicobacter pylori P12	complete genome	kinModCall	m6A	650	650	198	-	.	131	GTTTTAGGAGCCATTATTAGAGGGGGGACTCCGCATTTTGA	6.75	A	gagg
gi|210132169|gb|CP001217.1| Helicobacter pylori P12	complete genome	kinModCall	m6A	706	706	188	-	.	132	AATTGCCTTTCATTTTAGAGAGGTTGTTAGGGAGCGGAAAA	5.71	A	gagg
gi|210132169|gb|CP001217.1| Helicobacter pylori P12	complete genome	kinModCall	m6A	761	761	229	+	.	126	ACCAGCACGATGTCTAAAAGATCCTCATCGCCCCCATGCCT	6.57	A	gatc
gi|210132169|gb|CP001217.1| Helicobacter pylori P12	complete genome	kinModCall	m6A	762	762	192	-	.	128	AAGGCATGGGGGCGATGAGGATCTTTTAGACATCGTGCTGG	5.6	A	gatc
gi|210132169|gb|CP001217.1| Helicobacter pylori P12	complete genome	kinModCall	m6A	765	765	211	-	.	127	TAAAAGGCATGGGGGCGATGAGGATCTTTTAGACATCGTGC	6.67	A	gagg
gi|210132169|gb|CP001217.1| Helicobacter pylori P12	complete genome	kinModCall	m6A	776	776	105	+	.	124	AAAAGATCCTCATCGCCCCCATGCCTTTTAAAGCAATCCAT	2.8	A	catg
gi|210132169|gb|CP001217.1| Helicobacter pylori P12	complete genome	kinModCall	m6A	777	777	69	-	.	129	GATGGATTGCTTTAAAAGGCATGGGGGCGATGAGGATCTTT	2.21	A	catg
gi|210132169|gb|CP001217.1| Helicobacter pylori P12	complete genome	kinModCall	m6A	803	803	205	-	.	134	ATCACAGACAGATTAAAAGAAGGGGCGATGGATTGCTTTAA	7.47	A	gaagg
gi|210132169|gb|CP001217.1| Helicobacter pylori P12	complete genome	kinModCall	m6A	887	887	197	-	.	129	AATTTCATGCGAATCATAGAAGGGAAATTGCAACTACAAGG	6.59	A	gaagg
gi|210132169|gb|CP001217.1| Helicobacter pylori P12	complete genome	kinModCall	m6A	900	900	169	+	.	139	ATTTCCCTTCTATGATTCGCATGAAATTCCTTTAAAATAAA	3.96	A	catg
gi|210132169|gb|CP001217.1| Helicobacter pylori P12	complete genome	kinModCall	m6A	901	901	195	-	.	144	ATTTATTTTAAAGGAATTTCATGCGAATCATAGAAGGGAAA	4.75	A	catg
gi|210132169|gb|CP001217.1| Helicobacter pylori P12	complete genome	kinModCall	m6A	936	936	183	+	.	140	ATAAATTTTGGATTTTTAACATGTCGGTTACTAAGTGTTCT	5.46	A	catg
gi|210132169|gb|CP001217.1| Helicobacter pylori P12	complete genome	kinModCall	m6A	937	937	203	-	.	145	TAGAACACTTAGTAACCGACATGTTAAAAATCCAAAATTTA	5.36	A	catg
gi|210132169|gb|CP001217.1| Helicobacter pylori P12	complete genome	kinModCall	m6A	975	975	157	+	.	141	CTAACTCATCAGGTTTGAGCATGTTCGCCCCGTCGCTTAGG	3.84	A	catg
gi|210132169|gb|CP001217.1| Helicobacter pylori P12	complete genome	kinModCall	m6A	976	976	123	-	.	142	CCCTAAGCGACGGGGCGAACATGCTCAAACCTGATGAGTTA	3.07	A	catg
gi|210132169|gb|CP001217.1| Helicobacter pylori P12	complete genome	kinModCall	m6A	1007	1007	157	+	.	138	TCGCTTAGGGCGTTTTTAGGATCAACATGCGTTTCAGCGAA	3.31	A	gatc
gi|210132169|gb|CP001217.1| Helicobacter pylori P12	complete genome	kinModCall	m6A	1008	1008	203	-	.	141	GTTCGCTGAAACGCATGTTGATCCTAAAAACGCCCTAAGCG	6.86	A	gatc
gi|210132169|gb|CP001217.1| Helicobacter pylori P12	complete genome	kinModCall	m6A	1013	1013	143	+	.	139	AGGGCGTTTTTAGGATCAACATGCGTTTCAGCGAACAACCC	3.12	A	catg
gi|210132169|gb|CP001217.1| Helicobacter pylori P12	complete genome	kinModCall	m6A	1014	1014	124	-	.	144	TGGGTTGTTCGCTGAAACGCATGTTGATCCTAAAAACGCCC	3.45	A	catg
gi|210132169|gb|CP001217.1| Helicobacter pylori P12	complete genome	kinModCall	m6A	1109	1109	200	-	.	142	AGCGTGCAAATGCCAGGGGGAGCGAACGGGAAAAGTTCAGG	6.73	A	gngrga
gi|210132169|gb|CP001217.1| Helicobacter pylori P12	complete genome	kinModCall	m6A	1161	1161	231	-	.	140	CTCTTTAACAATCATGCGAGAGTTTGCCCCTGTGATTTTTG	8.78	A	gngrga
gi|210132169|gb|CP001217.1| Helicobacter pylori P12	complete genome	kinModCall	m6A	1167	1167	187	+	.	146	TCACAGGGGCAAACTCTCGCATGATTGTTAAAGAGCGCATA	4.09	A	catg
gi|210132169|gb|CP001217.1| Helicobacter pylori P12	complete genome	kinModCall	m6A	1168	1168	178	-	.	142	ATATGCGCTCTTTAACAATCATGCGAGAGTTTGCCCCTGTG	4.6	A	catg
gi|210132169|gb|CP001217.1| Helicobacter pylori P12	complete genome	kinModCall	m6A	1219	1219	236	-	.	138	TGTGGCTGTGTGAAAGGGGGAGCAGCTTTGGGTATGGGAAT	9.58	A	gngrga
gi|210132169|gb|CP001217.1| Helicobacter pylori P12	complete genome	kinModCall	m6A	1323	1323	80	+	.	132	CTTTTAGAACGGAATATTGCATGTCTTTTGGGTTCATGAAT	2.65	A	catg
gi|210132169|gb|CP001217.1| Helicobacter pylori P12	complete genome	kinModCall	m6A	1324	1324	175	-	.	132	AATTCATGAACCCAAAAGACATGCAATATTCCGTTCTAAAA	4.52	A	catg
gi|210132169|gb|CP001217.1| Helicobacter pylori P12	complete genome	kinModCall	m6A	1336	1336	230	-	.	138	TCAAAAAAGGGCAATTCATGAACCCAAAAGACATGCAATAT	8.58	A	tcnnga
gi|210132169|gb|CP001217.1| Helicobacter pylori P12	complete genome	kinModCall	m6A	1341	1341	187	+	.	133	GCATGTCTTTTGGGTTCATGAATTGCCCTTTTTTGATATTG	5.66	A	tcnnga
gi|210132169|gb|CP001217.1| Helicobacter pylori P12	complete genome	kinModCall	m6A	1397	1397	204	+	.	130	TGGCTCACTGCTACAATCAGATCCGTTTGGCGGCACAAAAA	5.64	A	gatc
gi|210132169|gb|CP001217.1| Helicobacter pylori P12	complete genome	kinModCall	m6A	1398	1398	184	-	.	134	GTTTTTGTGCCGCCAAACGGATCTGATTGTAGCAGTGAGCC	5.39	A	gatc
gi|210132169|gb|CP001217.1| Helicobacter pylori P12	complete genome	kinModCall	m6A	1475	1475	50	+	.	135	ACGCTTGCTTGATAGCTCTCATGCACATCGGTTAAAATCTT	1.94	A	catg
gi|210132169|gb|CP001217.1| Helicobacter pylori P12	complete genome	kinModCall	m6A	1476	1476	129	-	.	136	TAAGATTTTAACCGATGTGCATGAGAGCTATCAAGCAAGCG	3.27	A	catg
gi|210132169|gb|CP001217.1| Helicobacter pylori P12	complete genome	kinModCall	m6A	1556	1556	243	-	.	144	ACGAGTTTAGAGAGTTACAGAGGGCCTGGTTTAGAAAAAGG	4.88	A	gagg
gi|210132169|gb|CP001217.1| Helicobacter pylori P12	complete genome	kinModCall	m6A	1690	1690	209	+	.	143	TTCTAAACTCTCAATGACGCATGGCCCAGCGATTAAAACGG	5.91	A	catg
gi|210132169|gb|CP001217.1| Helicobacter pylori P12	complete genome	kinModCall	m6A	1691	1691	170	-	.	150	CCCGTTTTAATCGCTGGGCCATGCGTCATTGAGAGTTTAGA	3.91	A	catg
gi|210132169|gb|CP001217.1| Helicobacter pylori P12	complete genome	kinModCall	m6A	1738	1738	205	-	.	143	TAAACAAAGGAAAAGTCATGAAAACTTCTAACACAAAAACC	5.51	A	tcnnga
gi|210132169|gb|CP001217.1| Helicobacter pylori P12	complete genome	kinModCall	m6A	1743	1743	193	+	.	135	TTGTGTTAGAAGTTTTCATGACTTTTCCTTTGTTTAATGGT	5.68	A	tcnnga
gi|210132169|gb|CP001217.1| Helicobacter pylori P12	complete genome	kinModCall	m6A	1873	1873	246	-	.	146	AAGCTATGATTTCATTCAAGAGAAAGCGAACAAGAATGAAT	6.97	A	tcnnga
gi|210132169|gb|CP001217.1| Helicobacter pylori P12	complete genome	kinModCall	m6A	1878	1878	179	+	.	149	TTCTTGTTCGCTTTCTCTTGAATGAAATCATAGCTTAAGAG	5.15	A	tcnnga
gi|210132169|gb|CP001217.1| Helicobacter pylori P12	complete genome	kinModCall	m6A	1879	1879	217	+	.	148	TCTTGTTCGCTTTCTCTTGAATGAAATCATAGCTTAAGAGG	5.65	A	gaannnnnnnntag
gi|210132169|gb|CP001217.1| Helicobacter pylori P12	complete genome	kinModCall	m6A	1888	1888	197	-	.	147	ACTCAACAACCTCTTAAGCTATGATTTCATTCAAGAGAAAG	6.55	A	ctannnnnnnnttc
gi|210132169|gb|CP001217.1| Helicobacter pylori P12	complete genome	kinModCall	m6A	1897	1897	191	+	.	145	GAATGAAATCATAGCTTAAGAGGTTGTTGAGTTGCAAGCGC	5	A	gagg
gi|210132169|gb|CP001217.1| Helicobacter pylori P12	complete genome	kinModCall	m6A	1940	1940	202	+	.	145	ATTCAAACGCTCCGTAAGCCATGAACGCTTGGCGAAATGGT	5.59	A	catg
gi|210132169|gb|CP001217.1| Helicobacter pylori P12	complete genome	kinModCall	m6A	1941	1941	177	-	.	146	AACCATTTCGCCAAGCGTTCATGGCTTACGGAGCGTTTGAA	4.1	A	catg
gi|210132169|gb|CP001217.1| Helicobacter pylori P12	complete genome	kinModCall	m6A	2059	2059	309	-	.	163	CGGGAGCGTTCATTTAATTAATGATGAAACCACTAAAGCTA	8.99	A	attaat
gi|210132169|gb|CP001217.1| Helicobacter pylori P12	complete genome	kinModCall	m6A	2062	2062	206	+	.	162	CTTTAGTGGTTTCATCATTAATTAAATGAACGCTCCCGCAA	4.29	A	attaat
gi|210132169|gb|CP001217.1| Helicobacter pylori P12	complete genome	kinModCall	m6A	2075	2075	274	-	.	158	GCGATTGCGGGGCTTGCGGGAGCGTTCATTTAATTAATGAT	9.59	A	gngrga
gi|210132169|gb|CP001217.1| Helicobacter pylori P12	complete genome	kinModCall	m6A	2130	2130	94	+	.	160	ATTAAATTGTGAATGCCCACATGCATGATAGCGTATTCAAT	2.33	A	catg
gi|210132169|gb|CP001217.1| Helicobacter pylori P12	complete genome	kinModCall	m6A	2131	2131	141	-	.	167	CATTGAATACGCTATCATGCATGTGGGCATTCACAATTTAA	3.94	A	catg
gi|210132169|gb|CP001217.1| Helicobacter pylori P12	complete genome	kinModCall	m6A	2134	2134	166	+	.	159	AATTGTGAATGCCCACATGCATGATAGCGTATTCAATGCTC	3.47	A	catg
gi|210132169|gb|CP001217.1| Helicobacter pylori P12	complete genome	kinModCall	m6A	2135	2135	139	-	.	163	CGAGCATTGAATACGCTATCATGCATGTGGGCATTCACAAT	2.81	A	catg
gi|210132169|gb|CP001217.1| Helicobacter pylori P12	complete genome	kinModCall	m6A	2197	2197	125	+	.	147	TATGGCTTGTTTTAGGGGGGATCACATTGCCCATGTTGCGG	2.99	A	gngrga
gi|210132169|gb|CP001217.1| Helicobacter pylori P12	complete genome	kinModCall	m6A	2198	2198	271	-	.	165	TCCGCAACATGGGCAATGTGATCCCCCCTAAAACAAGCCAT	6.1	A	gatc
gi|210132169|gb|CP001217.1| Helicobacter pylori P12	complete genome	kinModCall	m6A	2209	2209	181	+	.	149	TAGGGGGGATCACATTGCCCATGTTGCGGATCACATACAAT	4.04	A	catg
gi|210132169|gb|CP001217.1| Helicobacter pylori P12	complete genome	kinModCall	m6A	2210	2210	169	-	.	163	AATTGTATGTGATCCGCAACATGGGCAATGTGATCCCCCCT	3.5	A	catg
gi|210132169|gb|CP001217.1| Helicobacter pylori P12	complete genome	kinModCall	m6A	2218	2218	228	+	.	158	TCACATTGCCCATGTTGCGGATCACATACAATTCGCCCGGT	4.3	A	gatc
gi|210132169|gb|CP001217.1| Helicobacter pylori P12	complete genome	kinModCall	m6A	2219	2219	261	-	.	168	AACCGGGCGAATTGTATGTGATCCGCAACATGGGCAATGTG	5.89	A	gatc
gi|210132169|gb|CP001217.1| Helicobacter pylori P12	complete genome	kinModCall	m6A	2268	2268	219	-	.	167	ATTTCTTGCGTGGATTCACGAGTCGTGCCTAATCTAATCAC	6.29	A	tcnnga
gi|210132169|gb|CP001217.1| Helicobacter pylori P12	complete genome	kinModCall	m6A	2273	2273	257	+	.	164	TAGATTAGGCACGACTCGTGAATCCACGCAAGAAATGAACA	5.19	A	tcnnga
gi|210132169|gb|CP001217.1| Helicobacter pylori P12	complete genome	kinModCall	m6A	2346	2346	65	-	.	165	TTTCAAGAGAATGAATATGAAGAGCTTAAAGAGCTTTATGA	2.65	A	gaaga
gi|210132169|gb|CP001217.1| Helicobacter pylori P12	complete genome	kinModCall	m6A	2359	2359	252	-	.	172	AGGAGCGTTAGAGTTTCAAGAGAATGAATATGAAGAGCTTA	8.12	A	tcnnga
gi|210132169|gb|CP001217.1| Helicobacter pylori P12	complete genome	kinModCall	m6A	2364	2364	210	+	.	171	TCTTCATATTCATTCTCTTGAAACTCTAACGCTCCTAAAAA	5.79	A	tcnnga
gi|210132169|gb|CP001217.1| Helicobacter pylori P12	complete genome	kinModCall	m6A	2515	2515	164	+	.	172	TTACACTTTAAAGGGCTTTCATGCAATTATGTGTCGCATTG	3.27	A	catg
gi|210132169|gb|CP001217.1| Helicobacter pylori P12	complete genome	kinModCall	m6A	2516	2516	292	-	.	178	CCAATGCGACACATAATTGCATGAAAGCCCTTTAAAGTGTA	5.86	A	catg
gi|210132169|gb|CP001217.1| Helicobacter pylori P12	complete genome	kinModCall	m6A	2552	2552	222	+	.	157	ATTGGATTTAGAAAAAAAAGAGGACAATCTTTCTTTATTGC	6.73	A	gagg
gi|210132169|gb|CP001217.1| Helicobacter pylori P12	complete genome	kinModCall	m6A	2582	2582	234	+	.	156	TTCTTTATTGCAAGAATTGAAGGGCTTAGATTTATGGGCTA	7.52	A	gaagg
gi|210132169|gb|CP001217.1| Helicobacter pylori P12	complete genome	kinModCall	m6A	2616	2616	258	+	.	160	TGGGCTAAGGTGGGGCTTAGATCTTTTATAAGAGACGGGGC	5.82	A	gatc
gi|210132169|gb|CP001217.1| Helicobacter pylori P12	complete genome	kinModCall	m6A	2617	2617	264	-	.	158	AGCCCCGTCTCTTATAAAAGATCTAAGCCCCACCTTAGCCC	7.12	A	gatc
gi|210132169|gb|CP001217.1| Helicobacter pylori P12	complete genome	kinModCall	m6A	2761	2761	134	+	.	153	GCGCGAAATTAGAAGTTGACATGCTCACCGTGCATTTGAGT	3.47	A	catg
gi|210132169|gb|CP001217.1| Helicobacter pylori P12	complete genome	kinModCall	m6A	2762	2762	208	-	.	147	TACTCAAATGCACGGTGAGCATGTCAACTTCTAATTTCGCG	5.5	A	catg
gi|210132169|gb|CP001217.1| Helicobacter pylori P12	complete genome	kinModCall	m6A	2882	2882	248	+	.	164	TTTAACCAGCTTTAGCGAAGAGGAATTTTTGATGGTGTATA	7.87	A	gagg
gi|210132169|gb|CP001217.1| Helicobacter pylori P12	complete genome	kinModCall	m6A	2959	2959	149	+	.	162	CTATGGGTAAAGAGAGCGGGATTGATGGGGTGGTGTGTTCG	3.38	A	gngrga
gi|210132169|gb|CP001217.1| Helicobacter pylori P12	complete genome	kinModCall	m6A	3005	3005	225	+	.	162	TGAAAGTTTGGCGGTTAAAGAGGCTTTGGGTAAGGATTTTT	5.99	A	gagg
gi|210132169|gb|CP001217.1| Helicobacter pylori P12	complete genome	kinModCall	modified_base	3069	3069	54	+	.	154	CTGGATAAAAGCGATAAAGAAGATCAAGAAAGGGTGGCGAA	2.46	A	gaaga
gi|210132169|gb|CP001217.1| Helicobacter pylori P12	complete genome	kinModCall	m6A	3071	3071	236	+	.	168	GGATAAAAGCGATAAAGAAGATCAAGAAAGGGTGGCGAACG	6.27	A	gatc
gi|210132169|gb|CP001217.1| Helicobacter pylori P12	complete genome	kinModCall	m6A	3072	3072	274	-	.	168	GCGTTCGCCACCCTTTCTTGATCTTCTTTATCGCTTTTATC	7.02	A	tcnnga
gi|210132169|gb|CP001217.1| Helicobacter pylori P12	complete genome	kinModCall	m6A	3077	3077	155	+	.	167	AAGCGATAAAGAAGATCAAGAAAGGGTGGCGAACGCTAAAG	4.04	A	tcnnga
gi|210132169|gb|CP001217.1| Helicobacter pylori P12	complete genome	kinModCall	m6A	3098	3098	265	+	.	166	AAGGGTGGCGAACGCTAAAGAGGCTAAACAAAATTTAAGCG	7.08	A	gagg
gi|210132169|gb|CP001217.1| Helicobacter pylori P12	complete genome	kinModCall	m6A	3149	3149	216	+	.	164	GGTGGGCCGCCCCATTTATCATGCTAAAGAGCCTAGAGAAG	4.62	A	catg
gi|210132169|gb|CP001217.1| Helicobacter pylori P12	complete genome	kinModCall	m6A	3150	3150	231	-	.	167	ACTTCTCTAGGCTCTTTAGCATGATAAATGGGGCGGCCCAC	5.5	A	catg
gi|210132169|gb|CP001217.1| Helicobacter pylori P12	complete genome	kinModCall	m6A	3294	3294	223	+	.	153	ACTATGGGGGCTTTACACAGAGGGCATCAAAGCTTGATAGA	6.45	A	gagg
gi|210132169|gb|CP001217.1| Helicobacter pylori P12	complete genome	kinModCall	m6A	3334	3334	202	-	.	152	AACGCTTACAATCGTGTGGGAATTTTCTTTCAAACTCCTTT	5.68	A	gngrga
gi|210132169|gb|CP001217.1| Helicobacter pylori P12	complete genome	kinModCall	m6A	3386	3386	244	+	.	152	CACGCAATTTGGGGCTAATGAGGATTTTAGCGCTTACCCGC	7.45	A	gagg
gi|210132169|gb|CP001217.1| Helicobacter pylori P12	complete genome	kinModCall	m6A	3535	3535	231	-	.	151	CGCTCCCTCTAAAGAGTGGGATAAAAATGTAGGGGCGTAGA	6.16	A	gngrga
gi|210132169|gb|CP001217.1| Helicobacter pylori P12	complete genome	kinModCall	m6A	3548	3548	243	+	.	160	ATTTTTATCCCACTCTTTAGAGGGAGCGGTGCGTCATGGGC	6.63	A	gagg
gi|210132169|gb|CP001217.1| Helicobacter pylori P12	complete genome	kinModCall	m6A	3552	3552	290	+	.	152	TTATCCCACTCTTTAGAGGGAGCGGTGCGTCATGGGCATTT	8.64	A	gngrga
gi|210132169|gb|CP001217.1| Helicobacter pylori P12	complete genome	kinModCall	m6A	3563	3563	156	+	.	152	TTTAGAGGGAGCGGTGCGTCATGGGCATTTTGATGGGGTTG	4	A	catg
gi|210132169|gb|CP001217.1| Helicobacter pylori P12	complete genome	kinModCall	m6A	3564	3564	192	-	.	150	ACAACCCCATCAAAATGCCCATGACGCACCGCTCCCTCTAA	5.83	A	catg
gi|210132169|gb|CP001217.1| Helicobacter pylori P12	complete genome	kinModCall	m6A	3618	3618	181	-	.	148	CCAAAATACGCTCTAGTGGGATTAACAAGATGGAACAATCT	3.74	A	gngrga
gi|210132169|gb|CP001217.1| Helicobacter pylori P12	complete genome	kinModCall	m6A	3714	3714	163	+	.	161	TTAGACATTGAAATAGCGCCATGCGAGATTGCGCGAGATAG	3.05	A	catg
gi|210132169|gb|CP001217.1| Helicobacter pylori P12	complete genome	kinModCall	m6A	3715	3715	184	-	.	162	GCTATCTCGCGCAATCTCGCATGGCGCTATTTCAATGTCTA	3.53	A	catg
gi|210132169|gb|CP001217.1| Helicobacter pylori P12	complete genome	kinModCall	m6A	3721	3721	213	+	.	158	TTGAAATAGCGCCATGCGAGATTGCGCGAGATAGCGATCAT	5.78	A	gngrga
gi|210132169|gb|CP001217.1| Helicobacter pylori P12	complete genome	kinModCall	m6A	3731	3731	222	+	.	158	GCCATGCGAGATTGCGCGAGATAGCGATCATTTGGCTTTAA	4.95	A	gngrga
gi|210132169|gb|CP001217.1| Helicobacter pylori P12	complete genome	kinModCall	m6A	3737	3737	205	+	.	160	CGAGATTGCGCGAGATAGCGATCATTTGGCTTTAAGCTCTA	5.43	A	gatc
gi|210132169|gb|CP001217.1| Helicobacter pylori P12	complete genome	kinModCall	m6A	3738	3738	220	-	.	166	CTAGAGCTTAAAGCCAAATGATCGCTATCTCGCGCAATCTC	5.33	A	gatc
gi|210132169|gb|CP001217.1| Helicobacter pylori P12	complete genome	kinModCall	m6A	3813	3813	274	-	.	160	GCCTGTTTGATGTTTTCTAGAGCTTTTGGAATGGCTAGGGC	10.64	A	tcnnga
gi|210132169|gb|CP001217.1| Helicobacter pylori P12	complete genome	kinModCall	m6A	3818	3818	228	+	.	166	AGCCATTCCAAAAGCTCTAGAAAACATCAAACAGGCCATAG	4.85	A	tcnnga
gi|210132169|gb|CP001217.1| Helicobacter pylori P12	complete genome	kinModCall	m6A	4286	4286	103	+	.	162	ACCCCATAGCCTAAAAATGCATGCTTTAGTCATGGTGGTCG	2.57	A	catg
gi|210132169|gb|CP001217.1| Helicobacter pylori P12	complete genome	kinModCall	m6A	4287	4287	48	-	.	147	GCGACCACCATGACTAAAGCATGCATTTTTAGGCTATGGGG	1.83	A	catg
gi|210132169|gb|CP001217.1| Helicobacter pylori P12	complete genome	kinModCall	m6A	4297	4297	247	+	.	165	TAAAAATGCATGCTTTAGTCATGGTGGTCGCTATAAGACTC	5.09	A	catg
gi|210132169|gb|CP001217.1| Helicobacter pylori P12	complete genome	kinModCall	m6A	4298	4298	180	-	.	145	CGAGTCTTATAGCGACCACCATGACTAAAGCATGCATTTTT	3.59	A	catg
gi|210132169|gb|CP001217.1| Helicobacter pylori P12	complete genome	kinModCall	m6A	4483	4483	258	+	.	155	GTATCCTAACCACTAGATGAAGGAGCCACGATGCTCATGGT	7.08	A	gaagg
gi|210132169|gb|CP001217.1| Helicobacter pylori P12	complete genome	kinModCall	m6A	4499	4499	218	+	.	170	ATGAAGGAGCCACGATGCTCATGGTGACCCGTGTTGGATTT	4.99	A	catg
gi|210132169|gb|CP001217.1| Helicobacter pylori P12	complete genome	kinModCall	m6A	4500	4500	239	-	.	161	CAAATCCAACACGGGTCACCATGAGCATCGTGGCTCCTTCA	7.42	A	catg
gi|210132169|gb|CP001217.1| Helicobacter pylori P12	complete genome	kinModCall	m6A	4574	4574	276	-	.	159	TCATTATCTTTTTTTGTGAGACCCGTTAGCTCAGCTGGTAG	5.27	A	gngrga
gi|210132169|gb|CP001217.1| Helicobacter pylori P12	complete genome	kinModCall	m6A	4616	4616	228	-	.	157	ATATTTTTCAATTATTCTTGACAAGCGTTAAAAAAAATTGT	6.56	A	tcnnga
gi|210132169|gb|CP001217.1| Helicobacter pylori P12	complete genome	kinModCall	m6A	4621	4621	231	+	.	177	TTTTTTTAACGCTTGTCAAGAATAATTGAAAAATATTGCGG	4.5	A	tcnnga
gi|210132169|gb|CP001217.1| Helicobacter pylori P12	complete genome	kinModCall	m6A	4725	4725	239	+	.	166	TGCGCTTTAATGCTATAAGGATCACAATAGATGCGTTTTGG	5.37	A	gatc
gi|210132169|gb|CP001217.1| Helicobacter pylori P12	complete genome	kinModCall	m6A	4726	4726	210	-	.	159	ACCAAAACGCATCTATTGTGATCCTTATAGCATTAAAGCGC	4.38	A	gatc
gi|210132169|gb|CP001217.1| Helicobacter pylori P12	complete genome	kinModCall	m6A	4787	4787	248	-	.	164	ATAAGATTTGTTAGATCTTGATAAAGCTTTTTTAAAACCCC	8.25	A	tcnnga
gi|210132169|gb|CP001217.1| Helicobacter pylori P12	complete genome	kinModCall	m6A	4792	4792	235	+	.	165	TTTAAAAAAGCTTTATCAAGATCTAACAAATCTTATTAGGA	4.99	A	tcnnga
gi|210132169|gb|CP001217.1| Helicobacter pylori P12	complete genome	kinModCall	m6A	4793	4793	235	-	.	166	ATCCTAATAAGATTTGTTAGATCTTGATAAAGCTTTTTTAA	6.85	A	gatc
gi|210132169|gb|CP001217.1| Helicobacter pylori P12	complete genome	kinModCall	m6A	4877	4877	263	+	.	162	TTTTTGTTTTATTGTTTTAGATCTTATTTTGTTGTAAAACG	7.23	A	gatc
gi|210132169|gb|CP001217.1| Helicobacter pylori P12	complete genome	kinModCall	m6A	4878	4878	240	-	.	168	GCGTTTTACAACAAAATAAGATCTAAAACAATAAAACAAAA	5.38	A	gatc
gi|210132169|gb|CP001217.1| Helicobacter pylori P12	complete genome	kinModCall	m6A	4981	4981	258	-	.	172	CTCTCTTTTTTTTGGGGGGGATTTTAGTTGTGAGTGTAGGG	9.07	A	gngrga
gi|210132169|gb|CP001217.1| Helicobacter pylori P12	complete genome	kinModCall	m6A	5156	5156	259	+	.	182	AAGAATAATAATTCGTGTTGATCGTGGGGATCTTCACACCT	6.33	A	gatc
gi|210132169|gb|CP001217.1| Helicobacter pylori P12	complete genome	kinModCall	m6A	5157	5157	229	-	.	171	TAGGTGTGAAGATCCCCACGATCAACACGAATTATTATTCT	4.83	A	gatc
gi|210132169|gb|CP001217.1| Helicobacter pylori P12	complete genome	kinModCall	m6A	5165	5165	229	+	.	177	AATTCGTGTTGATCGTGGGGATCTTCACACCTAATTCCACG	5.08	A	gatc
gi|210132169|gb|CP001217.1| Helicobacter pylori P12	complete genome	kinModCall	m6A	5166	5166	220	-	.	162	GCGTGGAATTAGGTGTGAAGATCCCCACGATCAACACGAAT	4.82	A	gatc
gi|210132169|gb|CP001217.1| Helicobacter pylori P12	complete genome	kinModCall	m6A	5168	5168	31	-	.	156	TGGCGTGGAATTAGGTGTGAAGATCCCCACGATCAACACGA	1.66	A	gaaga
gi|210132169|gb|CP001217.1| Helicobacter pylori P12	complete genome	kinModCall	m6A	5188	5188	215	+	.	177	TTCACACCTAATTCCACGCCATGCTGAGCCGCATGATCGCT	4.93	A	catg
gi|210132169|gb|CP001217.1| Helicobacter pylori P12	complete genome	kinModCall	m6A	5189	5189	206	-	.	168	GAGCGATCATGCGGCTCAGCATGGCGTGGAATTAGGTGTGA	4.32	A	catg
gi|210132169|gb|CP001217.1| Helicobacter pylori P12	complete genome	kinModCall	m6A	5201	5201	236	-	.	170	CAAAAAGAAAGCGAGCGATCATGCGGCTCAGCATGGCGTGG	5.05	A	catg
gi|210132169|gb|CP001217.1| Helicobacter pylori P12	complete genome	kinModCall	m6A	5203	5203	212	+	.	173	ACGCCATGCTGAGCCGCATGATCGCTCGCTTTCTTTTTGTT	4.07	A	gatc
gi|210132169|gb|CP001217.1| Helicobacter pylori P12	complete genome	kinModCall	m6A	5204	5204	249	-	.	160	AAACAAAAAGAAAGCGAGCGATCATGCGGCTCAGCATGGCG	5.26	A	gatc
gi|210132169|gb|CP001217.1| Helicobacter pylori P12	complete genome	kinModCall	m6A	5307	5307	214	+	.	150	AGCGCTATAGAAATTATTGAAGGTCGCTAAATTCACGTATT	6.46	A	gaagg
gi|210132169|gb|CP001217.1| Helicobacter pylori P12	complete genome	kinModCall	m6A	5361	5361	251	-	.	147	CTTTTGGGGTGTTTGGGGGGATTGCGTTAGCTGGCACTTCG	6.05	A	gngrga
gi|210132169|gb|CP001217.1| Helicobacter pylori P12	complete genome	kinModCall	m6A	5426	5426	226	+	.	151	TATCATTGATAAAGTTATAGAGGACATCTGTTCCTACCCCA	7.27	A	gagg
gi|210132169|gb|CP001217.1| Helicobacter pylori P12	complete genome	kinModCall	m6A	5463	5463	205	+	.	150	CCCATAAGTGAACACATCAGAGGCGGAGTTGAAAAAGCTGG	6.35	A	gagg
gi|210132169|gb|CP001217.1| Helicobacter pylori P12	complete genome	kinModCall	m6A	5497	5497	70	+	.	149	AAGCTGGATTTGATATAAGCATGGTTATAGTCAAAAAAGCC	2.11	A	catg
gi|210132169|gb|CP001217.1| Helicobacter pylori P12	complete genome	kinModCall	m6A	5498	5498	148	-	.	136	CGGCTTTTTTGACTATAACCATGCTTATATCAAATCCAGCT	3.59	A	catg
gi|210132169|gb|CP001217.1| Helicobacter pylori P12	complete genome	kinModCall	m6A	5591	5591	152	+	.	145	CTTGCACGCCAATCCCATTCATGGCACCATTGTTGGTTTGA	3.04	A	catg
gi|210132169|gb|CP001217.1| Helicobacter pylori P12	complete genome	kinModCall	m6A	5592	5592	159	-	.	138	CTCAAACCAACAATGGTGCCATGAATGGGATTGGCGTGCAA	4.07	A	catg
gi|210132169|gb|CP001217.1| Helicobacter pylori P12	complete genome	kinModCall	m6A	5619	5619	213	-	.	134	CTTTCAGACGCGTTGGATTAATCAGCTCTCAAACCAACAAT	6.41	A	attaat
gi|210132169|gb|CP001217.1| Helicobacter pylori P12	complete genome	kinModCall	m6A	5622	5622	243	+	.	143	GTTGGTTTGAGAGCTGATTAATCCAACGCGTCTGAAAGGGT	5.95	A	attaat
gi|210132169|gb|CP001217.1| Helicobacter pylori P12	complete genome	kinModCall	m6A	5839	5839	159	-	.	123	CGCACGATACTTGATTTTAGAGGCAGCCTTAGCACTTTAAA	6.62	A	gagg
gi|210132169|gb|CP001217.1| Helicobacter pylori P12	complete genome	kinModCall	modified_base	5941	5941	32	-	.	116	GCCGGTTGCGCGTATGTGGAAGAGACGATAACGGCTTTAAA	1.97	A	gaaga
gi|210132169|gb|CP001217.1| Helicobacter pylori P12	complete genome	kinModCall	m6A	6000	6000	182	-	.	123	CCTGTAGAAATGGGGGTGGGACATTACCTAATGCAGGGGTT	5.17	A	gngrga
gi|210132169|gb|CP001217.1| Helicobacter pylori P12	complete genome	kinModCall	m6A	6125	6125	123	+	.	144	GCGCTTGCGCGTGATTGAGCATGTTTTGAGCGAAAGCCCTA	3.37	A	catg
gi|210132169|gb|CP001217.1| Helicobacter pylori P12	complete genome	kinModCall	m6A	6126	6126	121	-	.	135	ATAGGGCTTTCGCTCAAAACATGCTCAATCACGCGCAAGCG	2.97	A	catg
gi|210132169|gb|CP001217.1| Helicobacter pylori P12	complete genome	kinModCall	m6A	6153	6153	193	+	.	143	AGCGAAAGCCCTATCAGCAGAGGTGTAAGGATTGAAATCTT	6.77	A	gagg
gi|210132169|gb|CP001217.1| Helicobacter pylori P12	complete genome	kinModCall	m6A	6245	6245	212	+	.	146	CGATTTCTTGGGCATTTTTGATCATGCTAGTAACGGCGCTA	5.74	A	gatc
gi|210132169|gb|CP001217.1| Helicobacter pylori P12	complete genome	kinModCall	m6A	6246	6246	203	-	.	130	TTAGCGCCGTTACTAGCATGATCAAAAATGCCCAAGAAATC	7.64	A	gatc
gi|210132169|gb|CP001217.1| Helicobacter pylori P12	complete genome	kinModCall	m6A	6248	6248	187	+	.	143	TTTCTTGGGCATTTTTGATCATGCTAGTAACGGCGCTAAAC	4.01	A	catg
gi|210132169|gb|CP001217.1| Helicobacter pylori P12	complete genome	kinModCall	m6A	6249	6249	183	-	.	131	AGTTTAGCGCCGTTACTAGCATGATCAAAAATGCCCAAGAA	5.5	A	catg
gi|210132169|gb|CP001217.1| Helicobacter pylori P12	complete genome	kinModCall	m6A	6308	6308	202	+	.	140	ACGAATCCCCATCTGTATTGATCTCCCATGGGCTACCATTA	4.65	A	gatc
gi|210132169|gb|CP001217.1| Helicobacter pylori P12	complete genome	kinModCall	m6A	6309	6309	184	-	.	130	GTAATGGTAGCCCATGGGAGATCAATACAGATGGGGATTCG	4.34	A	gngrga
gi|210132169|gb|CP001217.1| Helicobacter pylori P12	complete genome	kinModCall	m6A	6315	6315	185	+	.	146	CCCATCTGTATTGATCTCCCATGGGCTACCATTACCCGCAT	3.99	A	catg
gi|210132169|gb|CP001217.1| Helicobacter pylori P12	complete genome	kinModCall	m6A	6316	6316	172	-	.	132	AATGCGGGTAATGGTAGCCCATGGGAGATCAATACAGATGG	4.97	A	catg
gi|210132169|gb|CP001217.1| Helicobacter pylori P12	complete genome	kinModCall	m6A	6346	6346	128	+	.	147	TTACCCGCATTGTTTTCATCATGCGTAGAGCGCACTAAAGG	3.13	A	catg
gi|210132169|gb|CP001217.1| Helicobacter pylori P12	complete genome	kinModCall	m6A	6347	6347	161	-	.	141	CCCTTTAGTGCGCTCTACGCATGATGAAAACAATGCGGGTA	3.8	A	catg
gi|210132169|gb|CP001217.1| Helicobacter pylori P12	complete genome	kinModCall	m6A	6387	6387	231	-	.	148	AACAAGCAAGCACGATCATGAATGTCCTTAACACGCAATGC	5.5	A	tcnnga
gi|210132169|gb|CP001217.1| Helicobacter pylori P12	complete genome	kinModCall	m6A	6389	6389	243	+	.	158	ATTGCGTGTTAAGGACATTCATGATCGTGCTTGCTTGTTCT	9.43	A	catg
gi|210132169|gb|CP001217.1| Helicobacter pylori P12	complete genome	kinModCall	m6A	6392	6392	222	+	.	155	GCGTGTTAAGGACATTCATGATCGTGCTTGCTTGTTCTAAA	7.79	A	tcnnga
gi|210132169|gb|CP001217.1| Helicobacter pylori P12	complete genome	kinModCall	m6A	6393	6393	231	-	.	148	TTTTAGAACAAGCAAGCACGATCATGAATGTCCTTAACACG	6.55	A	gatc
gi|210132169|gb|CP001217.1| Helicobacter pylori P12	complete genome	kinModCall	m6A	6677	6677	212	+	.	162	TTTCAAATTCTTGGATAGACATGGATTTACCAGGCCCAGTC	4.57	A	catg
gi|210132169|gb|CP001217.1| Helicobacter pylori P12	complete genome	kinModCall	m6A	6678	6678	193	-	.	177	CGACTGGGCCTGGTAAATCCATGTCTATCCAAGAATTTGAA	4.48	A	catg
gi|210132169|gb|CP001217.1| Helicobacter pylori P12	complete genome	kinModCall	m6A	6792	6792	282	-	.	189	GCTATGCGATCATGTGCGGGAACGGGAACGACACAGGGGGT	5.93	A	gngrga
gi|210132169|gb|CP001217.1| Helicobacter pylori P12	complete genome	kinModCall	m6A	6800	6800	241	+	.	158	TGTCGTTCCCGTTCCCGCACATGATCGCATAGCCGATGACA	7.06	A	catg
gi|210132169|gb|CP001217.1| Helicobacter pylori P12	complete genome	kinModCall	m6A	6801	6801	282	-	.	184	ATGTCATCGGCTATGCGATCATGTGCGGGAACGGGAACGAC	5.48	A	catg
gi|210132169|gb|CP001217.1| Helicobacter pylori P12	complete genome	kinModCall	m6A	6803	6803	189	+	.	157	CGTTCCCGTTCCCGCACATGATCGCATAGCCGATGACATTC	4.15	A	gatc
gi|210132169|gb|CP001217.1| Helicobacter pylori P12	complete genome	kinModCall	m6A	6804	6804	225	-	.	178	GGAATGTCATCGGCTATGCGATCATGTGCGGGAACGGGAAC	4.86	A	gatc
gi|210132169|gb|CP001217.1| Helicobacter pylori P12	complete genome	kinModCall	m6A	6876	6876	234	+	.	160	GACGGCTTGATACGCGGGGGAGTTGGTTTTTTCGCCAATTA	6.81	A	gngrga
gi|210132169|gb|CP001217.1| Helicobacter pylori P12	complete genome	kinModCall	m6A	6926	6926	266	+	.	164	TGTTTGCTTTTAAATTATCGATCGTGGCATTGATTTCTGAA	5.41	A	gatc
gi|210132169|gb|CP001217.1| Helicobacter pylori P12	complete genome	kinModCall	m6A	6927	6927	249	-	.	192	CTTCAGAAATCAATGCCACGATCGATAATTTAAAAGCAAAC	4.53	A	gatc
gi|210132169|gb|CP001217.1| Helicobacter pylori P12	complete genome	kinModCall	m6A	6946	6946	205	+	.	160	ATCGTGGCATTGATTTCTGAAGGGCTGCTCGCGTTCGTTAC	7.07	A	gaagg
gi|210132169|gb|CP001217.1| Helicobacter pylori P12	complete genome	kinModCall	m6A	6977	6977	231	+	.	169	CGTTCGTTACCGCCTGATTGAGGTTGTTGAAATTGTTTAAA	6.03	A	gagg
gi|210132169|gb|CP001217.1| Helicobacter pylori P12	complete genome	kinModCall	modified_base	7111	7111	41	-	.	176	TCATCGCTTTTAAACGCTGAAGACAACGGCTTTTTTATCAG	1.83	A	gaaga
gi|210132169|gb|CP001217.1| Helicobacter pylori P12	complete genome	kinModCall	m6A	7138	7138	113	+	.	162	TTTAAAAGCGATGAAGCGAGAGAGAGAGAGAGTAAAAGGGT	2.65	A	gngrga
gi|210132169|gb|CP001217.1| Helicobacter pylori P12	complete genome	kinModCall	m6A	7140	7140	154	+	.	163	TAAAAGCGATGAAGCGAGAGAGAGAGAGAGTAAAAGGGTTT	3.85	A	gngrga
gi|210132169|gb|CP001217.1| Helicobacter pylori P12	complete genome	kinModCall	m6A	7142	7142	187	+	.	163	AAAGCGATGAAGCGAGAGAGAGAGAGAGTAAAAGGGTTTTT	3.74	A	gngrga
gi|210132169|gb|CP001217.1| Helicobacter pylori P12	complete genome	kinModCall	m6A	7144	7144	245	+	.	158	AGCGATGAAGCGAGAGAGAGAGAGAGTAAAAGGGTTTTTTT	5.71	A	gngrga
gi|210132169|gb|CP001217.1| Helicobacter pylori P12	complete genome	kinModCall	m6A	7146	7146	277	+	.	157	CGATGAAGCGAGAGAGAGAGAGAGTAAAAGGGTTTTTTTCA	8.6	A	gngrga
gi|210132169|gb|CP001217.1| Helicobacter pylori P12	complete genome	kinModCall	m6A	7148	7148	279	+	.	161	ATGAAGCGAGAGAGAGAGAGAGTAAAAGGGTTTTTTTCATG	8.48	A	gngrga
gi|210132169|gb|CP001217.1| Helicobacter pylori P12	complete genome	kinModCall	m6A	7164	7164	289	-	.	179	AATTTCAAAGGATATTCATGAAAAAAACCCTTTTACTCTCT	7.03	A	tcnnga
gi|210132169|gb|CP001217.1| Helicobacter pylori P12	complete genome	kinModCall	m6A	7169	7169	249	+	.	158	GTAAAAGGGTTTTTTTCATGAATATCCTTTGAAATTAAATT	5.29	A	tcnnga
gi|210132169|gb|CP001217.1| Helicobacter pylori P12	complete genome	kinModCall	m6A	7211	7211	155	-	.	166	AATACATTGATATGTTATTAATGTATAAAATCTCAATCACT	2.94	A	attaat
gi|210132169|gb|CP001217.1| Helicobacter pylori P12	complete genome	kinModCall	m6A	7214	7214	175	+	.	149	GATTGAGATTTTATACATTAATAACATATCAATGTATTTGA	3.47	A	attaat
gi|210132169|gb|CP001217.1| Helicobacter pylori P12	complete genome	kinModCall	m6A	7447	7447	207	+	.	155	TAAAAGCCCCCCCAAAAAAGAGGGCTGTTATAAAAAATGGT	8.13	A	gagg
gi|210132169|gb|CP001217.1| Helicobacter pylori P12	complete genome	kinModCall	m6A	7493	7493	185	+	.	150	AAAGCAAGGGGGCTTACATCATGCCACCCATGCCTCCCATA	4.5	A	catg
gi|210132169|gb|CP001217.1| Helicobacter pylori P12	complete genome	kinModCall	m6A	7494	7494	171	-	.	158	GTATGGGAGGCATGGGTGGCATGATGTAAGCCCCCTTGCTT	3.99	A	catg
gi|210132169|gb|CP001217.1| Helicobacter pylori P12	complete genome	kinModCall	m6A	7502	7502	191	+	.	149	GGGCTTACATCATGCCACCCATGCCTCCCATACCGCCCATG	4.33	A	catg
gi|210132169|gb|CP001217.1| Helicobacter pylori P12	complete genome	kinModCall	m6A	7503	7503	149	-	.	160	GCATGGGCGGTATGGGAGGCATGGGTGGCATGATGTAAGCC	3.26	A	catg
gi|210132169|gb|CP001217.1| Helicobacter pylori P12	complete genome	kinModCall	m6A	7507	7507	230	-	.	158	GGTGGCATGGGCGGTATGGGAGGCATGGGTGGCATGATGTA	4.87	A	gagg
gi|210132169|gb|CP001217.1| Helicobacter pylori P12	complete genome	kinModCall	m6A	7520	7520	216	+	.	154	CCATGCCTCCCATACCGCCCATGCCACCCATATCAGGCATT	5.79	A	catg
gi|210132169|gb|CP001217.1| Helicobacter pylori P12	complete genome	kinModCall	m6A	7521	7521	81	-	.	168	CAATGCCTGATATGGGTGGCATGGGCGGTATGGGAGGCATG	2.16	A	catg
gi|210132169|gb|CP001217.1| Helicobacter pylori P12	complete genome	kinModCall	m6A	7570	7570	146	+	.	167	GCTTTTTCTTCTTTGATTTCATGCACGGTGGCTTCTGTGGT	2.89	A	catg
gi|210132169|gb|CP001217.1| Helicobacter pylori P12	complete genome	kinModCall	m6A	7571	7571	122	-	.	173	AACCACAGAAGCCACCGTGCATGAAATCAAAGAAGAAAAAG	2.73	A	catg
gi|210132169|gb|CP001217.1| Helicobacter pylori P12	complete genome	kinModCall	m6A	7631	7631	220	+	.	152	AAACCGCATTTTGTAAAGCGATCCTTTCTACTTTTAAGGGG	6.41	A	gatc
gi|210132169|gb|CP001217.1| Helicobacter pylori P12	complete genome	kinModCall	m6A	7632	7632	219	-	.	163	ACCCCTTAAAAGTAGAAAGGATCGCTTTACAAAATGCGGTT	4.64	A	gatc
gi|210132169|gb|CP001217.1| Helicobacter pylori P12	complete genome	kinModCall	m6A	7663	7663	208	-	.	156	TATGTGGACATGTTTAAAGAAGGCATTATTGACCCCTTAAA	6.42	A	gaagg
gi|210132169|gb|CP001217.1| Helicobacter pylori P12	complete genome	kinModCall	m6A	7673	7673	150	+	.	155	CAATAATGCCTTCTTTAAACATGTCCACATACTTGCCATTG	2.99	A	catg
gi|210132169|gb|CP001217.1| Helicobacter pylori P12	complete genome	kinModCall	m6A	7717	7717	250	-	.	168	AATGAAGTAGAAAAACACGAAGGGCATTTTGGTTTTAACGC	6.24	A	gaagg
gi|210132169|gb|CP001217.1| Helicobacter pylori P12	complete genome	kinModCall	m6A	7737	7737	216	-	.	177	ATGATGGCGGTGTGGTCGTGAATGAAGTAGAAAAACACGAA	6.38	A	tcnnga
gi|210132169|gb|CP001217.1| Helicobacter pylori P12	complete genome	kinModCall	m6A	7742	7742	232	+	.	160	GTTTTTCTACTTCATTCACGACCACACCGCCATCATAACCG	6.03	A	tcnnga
gi|210132169|gb|CP001217.1| Helicobacter pylori P12	complete genome	kinModCall	m6A	7805	7805	218	+	.	152	ATGGGGCTTTAATGGCGCGCATGATGATTTCATAGCCCACT	5.04	A	catg
gi|210132169|gb|CP001217.1| Helicobacter pylori P12	complete genome	kinModCall	m6A	7903	7903	204	-	.	163	ACTAAAGCGGCGGTTGAAGAAGGCATTGTGATTGGCGGCGG	6.32	A	gaagg
gi|210132169|gb|CP001217.1| Helicobacter pylori P12	complete genome	kinModCall	m6A	8135	8135	242	+	.	164	TATGACCTTTGCCATCTACGATCGTGGTGTTGTCTTTGTCA	6.22	A	gatc
gi|210132169|gb|CP001217.1| Helicobacter pylori P12	complete genome	kinModCall	m6A	8136	8136	269	-	.	164	TTGACAAAGACAACACCACGATCGTAGATGGCAAAGGTCAT	6.94	A	gatc
gi|210132169|gb|CP001217.1| Helicobacter pylori P12	complete genome	kinModCall	m6A	8166	8166	259	-	.	161	AGTTTTTAGGCAAAGCCGGAAGGATTGTGATTGACAAAGAC	8.07	A	gaagg
gi|210132169|gb|CP001217.1| Helicobacter pylori P12	complete genome	kinModCall	m6A	8201	8201	247	-	.	162	AGAATTAGGCTTGAGTCTAGAAAACGCTGAAGTGGAGTTTT	6.63	A	tcnnga
gi|210132169|gb|CP001217.1| Helicobacter pylori P12	complete genome	kinModCall	m6A	8206	8206	255	+	.	165	TCCACTTCAGCGTTTTCTAGACTCAAGCCTAATTCTTCGCT	7.04	A	tcnnga
gi|210132169|gb|CP001217.1| Helicobacter pylori P12	complete genome	kinModCall	m6A	8326	8326	275	-	.	165	CTAGTGGTGAATAAATTAAGAGGCGTGTTGAATATCGCAGC	5.89	A	gagg
gi|210132169|gb|CP001217.1| Helicobacter pylori P12	complete genome	kinModCall	m6A	8366	8366	235	-	.	157	AATCATCGCTGAAGACATTGAGGGCGAAGCTTTAACGACTC	6.42	A	gagg
gi|210132169|gb|CP001217.1| Helicobacter pylori P12	complete genome	kinModCall	m6A	8402	8402	255	-	.	157	ATTGGAAAAAACCATGAAAGAGGGCAAACCGCTTTTAATCA	6.17	A	gagg
gi|210132169|gb|CP001217.1| Helicobacter pylori P12	complete genome	kinModCall	m6A	8408	8408	160	+	.	169	AAAGCGGTTTGCCCTCTTTCATGGTTTTTTCCAATAGCGGG	3.21	A	catg
gi|210132169|gb|CP001217.1| Helicobacter pylori P12	complete genome	kinModCall	m6A	8429	8429	221	+	.	160	TGGTTTTTTCCAATAGCGGGAGGATATCTTTCATGCTAGAG	7.2	A	gagg
gi|210132169|gb|CP001217.1| Helicobacter pylori P12	complete genome	kinModCall	m6A	8441	8441	180	+	.	158	ATAGCGGGAGGATATCTTTCATGCTAGAGATTTTTTTATCC	3.64	A	catg
gi|210132169|gb|CP001217.1| Helicobacter pylori P12	complete genome	kinModCall	m6A	8442	8442	126	-	.	151	CGGATAAAAAAATCTCTAGCATGAAAGATATCCTCCCGCTA	2.9	A	catg
gi|210132169|gb|CP001217.1| Helicobacter pylori P12	complete genome	kinModCall	m6A	8531	8531	200	+	.	142	TGGTTACAAAATAAGGGGAGAGGTAGCCTCTATCAAATTGC	6.48	A	gagg
gi|210132169|gb|CP001217.1| Helicobacter pylori P12	complete genome	kinModCall	m6A	8539	8539	193	-	.	130	GAGGGCATGCAATTTGATAGAGGCTACCTCTCCCCTTATTT	7.96	A	gagg
gi|210132169|gb|CP001217.1| Helicobacter pylori P12	complete genome	kinModCall	m6A	8552	8552	55	+	.	145	GGTAGCCTCTATCAAATTGCATGCCCTCTACGACATCTAGT	1.98	A	catg
gi|210132169|gb|CP001217.1| Helicobacter pylori P12	complete genome	kinModCall	m6A	8553	8553	101	-	.	129	AACTAGATGTCGTAGAGGGCATGCAATTTGATAGAGGCTAC	2.9	A	catg
gi|210132169|gb|CP001217.1| Helicobacter pylori P12	complete genome	kinModCall	m6A	8558	8558	216	-	.	131	AGACGAACTAGATGTCGTAGAGGGCATGCAATTTGATAGAG	7.86	A	gagg
gi|210132169|gb|CP001217.1| Helicobacter pylori P12	complete genome	kinModCall	m6A	8606	8606	221	+	.	143	CCTTAGCTTCTTCAACGGTGATCACGCCGTCTTTGCCCACT	6.21	A	gatc
gi|210132169|gb|CP001217.1| Helicobacter pylori P12	complete genome	kinModCall	m6A	8607	8607	206	-	.	132	AAGTGGGCAAAGACGGCGTGATCACCGTTGAAGAAGCTAAG	5.59	A	gatc
gi|210132169|gb|CP001217.1| Helicobacter pylori P12	complete genome	kinModCall	m6A	8652	8652	162	-	.	136	ACTCCGATCACAATATCGGGAAACTCATCGCTGACGCTATG	4.46	A	tcnnga
gi|210132169|gb|CP001217.1| Helicobacter pylori P12	complete genome	kinModCall	m6A	8657	8657	180	+	.	149	CGTCAGCGATGAGTTTCCCGATATTGTGATCGGAGTTTGCA	3.62	A	tcnnga
gi|210132169|gb|CP001217.1| Helicobacter pylori P12	complete genome	kinModCall	m6A	8665	8665	212	+	.	152	ATGAGTTTCCCGATATTGTGATCGGAGTTTGCAGAAATGGT	6.2	A	gatc
gi|210132169|gb|CP001217.1| Helicobacter pylori P12	complete genome	kinModCall	m6A	8666	8666	182	-	.	127	GACCATTTCTGCAAACTCCGATCACAATATCGGGAAACTCA	4.92	A	gatc
gi|210132169|gb|CP001217.1| Helicobacter pylori P12	complete genome	kinModCall	m6A	8750	8750	220	+	.	138	CTTTTTTAAGCTCATTGATGATCGCTTCAGCGGCTTTATCC	5.68	A	gatc
gi|210132169|gb|CP001217.1| Helicobacter pylori P12	complete genome	kinModCall	m6A	8751	8751	182	-	.	123	TGGATAAAGCCGCTGAAGCGATCATCAATGAGCTTAAAAAA	6.3	A	gatc
gi|210132169|gb|CP001217.1| Helicobacter pylori P12	complete genome	kinModCall	m6A	8771	8771	124	+	.	129	TCGCTTCAGCGGCTTTATCCATGCCTCTTTTCACTTCAATA	3.38	A	catg
gi|210132169|gb|CP001217.1| Helicobacter pylori P12	complete genome	kinModCall	m6A	8772	8772	61	-	.	123	CTATTGAAGTGAAAAGAGGCATGGATAAAGCCGCTGAAGCG	2.07	A	catg
gi|210132169|gb|CP001217.1| Helicobacter pylori P12	complete genome	kinModCall	m6A	8776	8776	186	-	.	117	AACCCTATTGAAGTGAAAAGAGGCATGGATAAAGCCGCTGA	11.15	A	gagg
gi|210132169|gb|CP001217.1| Helicobacter pylori P12	complete genome	kinModCall	m6A	8817	8817	171	-	.	123	GCATTTTTAAAGAAGGCTTGAGGAACATCACGGCTGGGGCT	5.67	A	gagg
gi|210132169|gb|CP001217.1| Helicobacter pylori P12	complete genome	kinModCall	m6A	8824	8824	169	-	.	119	GCTTATAGCATTTTTAAAGAAGGCTTGAGGAACATCACGGC	6.67	A	gaagg
gi|210132169|gb|CP001217.1| Helicobacter pylori P12	complete genome	kinModCall	m6A	8924	8924	120	+	.	137	CTTTAACGAGTTGAGCACCCATGTTAGCCACCGGGCAACTT	2.85	A	catg
gi|210132169|gb|CP001217.1| Helicobacter pylori P12	complete genome	kinModCall	m6A	8925	8925	155	-	.	115	TAAGTTGCCCGGTGGCTAACATGGGTGCTCAACTCGTTAAA	3.75	A	catg
gi|210132169|gb|CP001217.1| Helicobacter pylori P12	complete genome	kinModCall	m6A	9011	9011	176	+	.	132	GAGCGCCATAGCTTTTTTGGATCAACACATTCCTGCCTCTT	3.76	A	gatc
gi|210132169|gb|CP001217.1| Helicobacter pylori P12	complete genome	kinModCall	m6A	9012	9012	189	-	.	121	CAAGAGGCAGGAATGTGTTGATCCAAAAAAGCTATGGCGCT	7.16	A	gatc
gi|210132169|gb|CP001217.1| Helicobacter pylori P12	complete genome	kinModCall	m6A	9028	9028	172	-	.	120	AAAGTAACCATGGGGCCAAGAGGCAGGAATGTGTTGATCCA	6.91	A	gagg
gi|210132169|gb|CP001217.1| Helicobacter pylori P12	complete genome	kinModCall	m6A	9038	9038	134	+	.	128	CATTCCTGCCTCTTGGCCCCATGGTTACTTTGACAGCGTCA	3.61	A	catg
gi|210132169|gb|CP001217.1| Helicobacter pylori P12	complete genome	kinModCall	m6A	9039	9039	208	-	.	121	ATGACGCTGTCAAAGTAACCATGGGGCCAAGAGGCAGGAAT	5.83	A	catg
gi|210132169|gb|CP001217.1| Helicobacter pylori P12	complete genome	kinModCall	m6A	9058	9058	172	+	.	126	ATGGTTACTTTGACAGCGTCATGGAGTTGTCTTACGCCTTC	5.76	A	catg
gi|210132169|gb|CP001217.1| Helicobacter pylori P12	complete genome	kinModCall	m6A	9059	9059	147	-	.	114	TGAAGGCGTAAGACAACTCCATGACGCTGTCAAAGTAACCA	5.62	A	catg
gi|210132169|gb|CP001217.1| Helicobacter pylori P12	complete genome	kinModCall	m6A	9076	9076	166	-	.	113	GCAAGAAACCTTCTATTTGAAGGCGTAAGACAACTCCATGA	6.05	A	gaagg
gi|210132169|gb|CP001217.1| Helicobacter pylori P12	complete genome	kinModCall	m6A	9086	9086	153	+	.	128	GTCTTACGCCTTCAAATAGAAGGTTTCTTGCGCTATCTGAA	5.85	A	gaagg
gi|210132169|gb|CP001217.1| Helicobacter pylori P12	complete genome	kinModCall	m6A	9166	9166	248	+	.	138	TGTTTTTAGTGTTTTTTGTGATCATGACAGCAAGCTTCATG	7.57	A	gatc
gi|210132169|gb|CP001217.1| Helicobacter pylori P12	complete genome	kinModCall	m6A	9167	9167	187	-	.	123	GCATGAAGCTTGCTGTCATGATCACAAAAAACACTAAAAAC	6.79	A	tcnnga
gi|210132169|gb|CP001217.1| Helicobacter pylori P12	complete genome	kinModCall	m6A	9170	9170	192	-	.	127	AGAGCATGAAGCTTGCTGTCATGATCACAAAAAACACTAAA	7.12	A	catg
gi|210132169|gb|CP001217.1| Helicobacter pylori P12	complete genome	kinModCall	m6A	9172	9172	213	+	.	136	TAGTGTTTTTTGTGATCATGACAGCAAGCTTCATGCTCTTT	6.33	A	tcnnga
gi|210132169|gb|CP001217.1| Helicobacter pylori P12	complete genome	kinModCall	m6A	9184	9184	119	+	.	132	TGATCATGACAGCAAGCTTCATGCTCTTTAGCATGTTTATG	2.94	A	catg
gi|210132169|gb|CP001217.1| Helicobacter pylori P12	complete genome	kinModCall	m6A	9185	9185	129	-	.	121	CCATAAACATGCTAAAGAGCATGAAGCTTGCTGTCATGATC	4.69	A	catg
gi|210132169|gb|CP001217.1| Helicobacter pylori P12	complete genome	kinModCall	m6A	9197	9197	134	-	.	118	AGGTAATCATGACCATAAACATGCTAAAGAGCATGAAGCTT	3.96	A	catg
gi|210132169|gb|CP001217.1| Helicobacter pylori P12	complete genome	kinModCall	m6A	9206	9206	170	-	.	112	CTGTCATACAGGTAATCATGACCATAAACATGCTAAAGAGC	6.97	A	tcnnga
gi|210132169|gb|CP001217.1| Helicobacter pylori P12	complete genome	kinModCall	m6A	9208	9208	247	+	.	127	TCTTTAGCATGTTTATGGTCATGATTACCTGTATGACAGCA	8.56	A	catg
gi|210132169|gb|CP001217.1| Helicobacter pylori P12	complete genome	kinModCall	m6A	9211	9211	123	+	.	122	TTAGCATGTTTATGGTCATGATTACCTGTATGACAGCAAGA	3.28	A	tcnnga
gi|210132169|gb|CP001217.1| Helicobacter pylori P12	complete genome	kinModCall	m6A	9275	9275	124	+	.	138	TGTCTTCTAGTTCTAGCACCATGTATTCAGTGCCGTCTAAA	3.11	A	catg
gi|210132169|gb|CP001217.1| Helicobacter pylori P12	complete genome	kinModCall	m6A	9276	9276	168	-	.	124	TTTTAGACGGCACTGAATACATGGTGCTAGAACTAGAAGAC	4.02	A	catg
gi|210132169|gb|CP001217.1| Helicobacter pylori P12	complete genome	kinModCall	m6A	9329	9329	129	+	.	140	CTTTGTATTTGCCAAAAGCGATCACATCGCCTTCTTTAACG	3.07	A	gatc
gi|210132169|gb|CP001217.1| Helicobacter pylori P12	complete genome	kinModCall	m6A	9330	9330	187	-	.	143	GCGTTAAAGAAGGCGATGTGATCGCTTTTGGCAAATACAAA	4.85	A	gatc
gi|210132169|gb|CP001217.1| Helicobacter pylori P12	complete genome	kinModCall	m6A	9340	9340	253	-	.	136	GGTTGCAAATGCGTTAAAGAAGGCGATGTGATCGCTTTTGG	6.94	A	gaagg
gi|210132169|gb|CP001217.1| Helicobacter pylori P12	complete genome	kinModCall	m6A	9362	9362	208	-	.	141	GGTTAGCCATAAAATCAGTGAGGGTTGCAAATGCGTTAAAG	6.27	A	gagg
gi|210132169|gb|CP001217.1| Helicobacter pylori P12	complete genome	kinModCall	m6A	9788	9788	241	+	.	178	AAAAGCCCATTAAAGAAAGCATGAAAAATGATTCTTAAAAG	5.09	A	catg
gi|210132169|gb|CP001217.1| Helicobacter pylori P12	complete genome	kinModCall	m6A	9789	9789	103	-	.	171	ACTTTTAAGAATCATTTTTCATGCTTTCTTTAATGGGCTTT	2.56	A	catg
gi|210132169|gb|CP001217.1| Helicobacter pylori P12	complete genome	kinModCall	m6A	9817	9817	257	+	.	176	GATTCTTAAAAGTTCCATTGATCGCCTTTTGCAAACGATAG	5.1	A	gatc
gi|210132169|gb|CP001217.1| Helicobacter pylori P12	complete genome	kinModCall	m6A	9818	9818	214	-	.	172	TCTATCGTTTGCAAAAGGCGATCAATGGAACTTTTAAGAAT	4.21	A	gatc
gi|210132169|gb|CP001217.1| Helicobacter pylori P12	complete genome	kinModCall	m6A	9873	9873	269	+	.	175	TTAGCTCTTATGTGGATTTGAGGAAATCAGGCTCTAGCTAC	7.37	A	gagg
gi|210132169|gb|CP001217.1| Helicobacter pylori P12	complete genome	kinModCall	m6A	9894	9894	195	+	.	175	GGAAATCAGGCTCTAGCTACATGGCTTGTTGCCCTTTTCAT	3.95	A	catg
gi|210132169|gb|CP001217.1| Helicobacter pylori P12	complete genome	kinModCall	m6A	9895	9895	231	-	.	162	CATGAAAAGGGCAACAAGCCATGTAGCTAGAGCCTGATTTC	5.19	A	catg
gi|210132169|gb|CP001217.1| Helicobacter pylori P12	complete genome	kinModCall	m6A	9911	9911	230	-	.	163	CTCGCGCTCCTTTCTTCATGAAAAGGGCAACAAGCCATGTA	7.56	A	tcnnga
gi|210132169|gb|CP001217.1| Helicobacter pylori P12	complete genome	kinModCall	m6A	9916	9916	284	+	.	172	GGCTTGTTGCCCTTTTCATGAAGAAAGGAGCGCGAGTTTTA	7.34	A	tcnnga
gi|210132169|gb|CP001217.1| Helicobacter pylori P12	complete genome	kinModCall	m6A	10081	10081	170	+	.	163	ATTCAATATAGCTTTAGAGCATGACAAAGGCACTTATTACG	3.25	A	catg
gi|210132169|gb|CP001217.1| Helicobacter pylori P12	complete genome	kinModCall	m6A	10082	10082	204	-	.	156	TCGTAATAAGTGCCTTTGTCATGCTCTAAAGCTATATTGAA	3.99	A	catg
gi|210132169|gb|CP001217.1| Helicobacter pylori P12	complete genome	kinModCall	m6A	10102	10102	200	+	.	158	TGACAAAGGCACTTATTACGATCATAAAGAAGATTACCACC	5.68	A	gatc
gi|210132169|gb|CP001217.1| Helicobacter pylori P12	complete genome	kinModCall	m6A	10103	10103	220	-	.	162	AGGTGGTAATCTTCTTTATGATCGTAATAAGTGCCTTTGTC	6.3	A	gatc
gi|210132169|gb|CP001217.1| Helicobacter pylori P12	complete genome	kinModCall	m6A	10148	10148	218	-	.	166	GCGTTAAAAAGCTCTTCTTGATACAACGAACTCACCATTTC	3.81	A	tcnnga
gi|210132169|gb|CP001217.1| Helicobacter pylori P12	complete genome	kinModCall	m6A	10153	10153	244	+	.	173	GGTGAGTTCGTTGTATCAAGAAGAGCTTTTTAACGCCCCGT	7.41	A	tcnnga
gi|210132169|gb|CP001217.1| Helicobacter pylori P12	complete genome	kinModCall	m6A	10199	10199	245	+	.	176	TTGAATTATTTGCAAAAAAGAGGGCTTAGCCTAGAGAGCAT	11.18	A	gagg
gi|210132169|gb|CP001217.1| Helicobacter pylori P12	complete genome	kinModCall	m6A	10360	10360	231	+	.	171	AACCTATTTGCGCTTTTTGGATCGAATCATGTTCCCTATTT	4.26	A	gatc
gi|210132169|gb|CP001217.1| Helicobacter pylori P12	complete genome	kinModCall	m6A	10361	10361	278	-	.	175	TAAATAGGGAACATGATTCGATCCAAAAAGCGCAAATAGGT	6.71	A	gatc
gi|210132169|gb|CP001217.1| Helicobacter pylori P12	complete genome	kinModCall	m6A	10368	10368	157	+	.	174	TGCGCTTTTTGGATCGAATCATGTTCCCTATTTATAGCCCT	3.87	A	catg
gi|210132169|gb|CP001217.1| Helicobacter pylori P12	complete genome	kinModCall	m6A	10369	10369	285	-	.	172	TAGGGCTATAAATAGGGAACATGATTCGATCCAAAAAGCGC	8.85	A	catg
gi|210132169|gb|CP001217.1| Helicobacter pylori P12	complete genome	kinModCall	m6A	10412	10412	278	+	.	168	GCTCAAGTGGTGGGCTTTGGAGGGCGCACCTTAAAAGAAAA	7.09	A	gagg
gi|210132169|gb|CP001217.1| Helicobacter pylori P12	complete genome	kinModCall	m6A	10457	10457	291	-	.	171	TTATCAAAAAGCTTACTTTGAGGCGAATTGATATACTTGGC	7.57	A	gagg
gi|210132169|gb|CP001217.1| Helicobacter pylori P12	complete genome	kinModCall	m6A	10549	10549	236	+	.	173	AAAGCAAGTTATTGTAACCGAGGGGTATTTGGATGTGATTT	5.32	A	gagg
gi|210132169|gb|CP001217.1| Helicobacter pylori P12	complete genome	kinModCall	m6A	10780	10780	264	+	.	174	TTTGTTTGAAAACAACCTGGATCCAGCGGATATGATCGCTA	5.2	A	gatc
gi|210132169|gb|CP001217.1| Helicobacter pylori P12	complete genome	kinModCall	m6A	10781	10781	232	-	.	176	TTAGCGATCATATCCGCTGGATCCAGGTTGTTTTCAAACAA	6.97	A	gatc
gi|210132169|gb|CP001217.1| Helicobacter pylori P12	complete genome	kinModCall	m6A	10794	10794	238	+	.	177	ACCTGGATCCAGCGGATATGATCGCTAATGGCCAGATTGAA	5.03	A	gatc
gi|210132169|gb|CP001217.1| Helicobacter pylori P12	complete genome	kinModCall	m6A	10795	10795	197	-	.	170	TTTCAATCTGGCCATTAGCGATCATATCCGCTGGATCCAGG	4.66	A	gatc
gi|210132169|gb|CP001217.1| Helicobacter pylori P12	complete genome	kinModCall	m6A	10842	10842	207	+	.	176	AAGACTTGTTATCGCGCCCCATGGCTTTTATTGAGTTTGTT	4.49	A	catg
gi|210132169|gb|CP001217.1| Helicobacter pylori P12	complete genome	kinModCall	m6A	10843	10843	274	-	.	172	AAACAAACTCAATAAAAGCCATGGGGCGCGATAACAAGTCT	7.66	A	catg
gi|210132169|gb|CP001217.1| Helicobacter pylori P12	complete genome	kinModCall	m6A	10872	10872	203	+	.	172	TTGAGTTTGTTTTAAGGCGCATGGCAAATTCCTATCTTTTA	4.4	A	catg
gi|210132169|gb|CP001217.1| Helicobacter pylori P12	complete genome	kinModCall	m6A	10873	10873	176	-	.	174	CTAAAAGATAGGAATTTGCCATGCGCCTTAAAACAAACTCA	4.04	A	catg
gi|210132169|gb|CP001217.1| Helicobacter pylori P12	complete genome	kinModCall	m6A	10897	10897	277	+	.	176	AAATTCCTATCTTTTAGACGATCCTTTAGAAAAAGATAAGG	6.13	A	gatc
gi|210132169|gb|CP001217.1| Helicobacter pylori P12	complete genome	kinModCall	m6A	10898	10898	262	-	.	176	GCCTTATCTTTTTCTAAAGGATCGTCTAAAAGATAGGAATT	7.16	A	gatc
gi|210132169|gb|CP001217.1| Helicobacter pylori P12	complete genome	kinModCall	m6A	11014	11014	70	+	.	180	TCTTTTGCAAGCGCCTTTGCATGTTTTAGGGGTTAGAGAGC	2.15	A	catg
gi|210132169|gb|CP001217.1| Helicobacter pylori P12	complete genome	kinModCall	m6A	11015	11015	203	-	.	168	CGCTCTCTAACCCCTAAAACATGCAAAGGCGCTTGCAAAAG	3.8	A	catg
gi|210132169|gb|CP001217.1| Helicobacter pylori P12	complete genome	kinModCall	m6A	11040	11040	274	-	.	170	GGGGTAAAAAGGCTGAAAAGAGGCTCGCTCTCTAACCCCTA	8.27	A	gagg
gi|210132169|gb|CP001217.1| Helicobacter pylori P12	complete genome	kinModCall	m6A	11084	11084	219	-	.	176	GGAACATGGGCGAACTTTTGAGGGCGATTGGGTTTTTCTGT	7.23	A	gagg
gi|210132169|gb|CP001217.1| Helicobacter pylori P12	complete genome	kinModCall	m6A	11098	11098	223	+	.	178	TCGCCCTCAAAAGTTCGCCCATGTTCCTAACACGATGAGTT	4.48	A	catg
gi|210132169|gb|CP001217.1| Helicobacter pylori P12	complete genome	kinModCall	m6A	11099	11099	218	-	.	173	AAACTCATCGTGTTAGGAACATGGGCGAACTTTTGAGGGCG	4.93	A	catg
gi|210132169|gb|CP001217.1| Helicobacter pylori P12	complete genome	kinModCall	m6A	11142	11142	262	+	.	185	AATTTTTAGAAAAATTAGTGATCCGCTATCTTTTAGAAGAC	7.39	A	gatc
gi|210132169|gb|CP001217.1| Helicobacter pylori P12	complete genome	kinModCall	m6A	11143	11143	251	-	.	185	TGTCTTCTAAAAGATAGCGGATCACTAATTTTTCTAAAAAT	4.3	A	gatc
gi|210132169|gb|CP001217.1| Helicobacter pylori P12	complete genome	kinModCall	modified_base	11159	11159	34	+	.	176	GTGATCCGCTATCTTTTAGAAGACAGAAGTTTGTTGGATTT	1.83	A	gaaga
gi|210132169|gb|CP001217.1| Helicobacter pylori P12	complete genome	kinModCall	m6A	11243	11243	257	-	.	182	GGGTCGTCCAATTTTTCTTGACACAAAGCGTCAAATTCTTG	6.21	A	tcnnga
gi|210132169|gb|CP001217.1| Helicobacter pylori P12	complete genome	kinModCall	m6A	11248	11248	275	+	.	181	ATTTGACGCTTTGTGTCAAGAAAAATTGGACGACCCTAAAT	7.21	A	tcnnga
gi|210132169|gb|CP001217.1| Helicobacter pylori P12	complete genome	kinModCall	m6A	11409	11409	299	+	.	173	TTTCTTTTAGCGAAAAAATGATCTTTTTAAAAAAGGCTCGC	6.56	A	gatc
gi|210132169|gb|CP001217.1| Helicobacter pylori P12	complete genome	kinModCall	m6A	11410	11410	258	-	.	174	GGCGAGCCTTTTTTAAAAAGATCATTTTTTCGCTAAAAGAA	6.21	A	gatc
gi|210132169|gb|CP001217.1| Helicobacter pylori P12	complete genome	kinModCall	m6A	11528	11528	205	+	.	168	GGTTGGATAGTTTGTTGTCCATGAAATTACTCATTGATCAA	4.21	A	catg
gi|210132169|gb|CP001217.1| Helicobacter pylori P12	complete genome	kinModCall	m6A	11529	11529	161	-	.	166	CTTGATCAATGAGTAATTTCATGGACAACAAACTATCCAAC	3.4	A	catg
gi|210132169|gb|CP001217.1| Helicobacter pylori P12	complete genome	kinModCall	m6A	11544	11544	258	+	.	162	GTCCATGAAATTACTCATTGATCAAGGCATCGAAGTAACCG	6.55	A	gatc
gi|210132169|gb|CP001217.1| Helicobacter pylori P12	complete genome	kinModCall	m6A	11545	11545	256	-	.	159	GCGGTTACTTCGATGCCTTGATCAATGAGTAATTTCATGGA	6.39	A	gatc
gi|210132169|gb|CP001217.1| Helicobacter pylori P12	complete genome	kinModCall	m6A	11594	11594	263	+	.	160	TCAATATAGGGTTTGGGGGGAATAAAGATAAAAGAGAGTAT	6.17	A	gngrga
gi|210132169|gb|CP001217.1| Helicobacter pylori P12	complete genome	kinModCall	m6A	11745	11745	201	+	.	151	CAACCCTTGCATTGATTGCCATGCCAACATGTTTAGGAACG	4.56	A	catg
gi|210132169|gb|CP001217.1| Helicobacter pylori P12	complete genome	kinModCall	m6A	11746	11746	134	-	.	155	GCGTTCCTAAACATGTTGGCATGGCAATCAATGCAAGGGTT	3.12	A	catg
gi|210132169|gb|CP001217.1| Helicobacter pylori P12	complete genome	kinModCall	m6A	11753	11753	83	+	.	151	GCATTGATTGCCATGCCAACATGTTTAGGAACGCTTTTTAT	2.45	A	catg
gi|210132169|gb|CP001217.1| Helicobacter pylori P12	complete genome	kinModCall	m6A	11754	11754	134	-	.	156	TATAAAAAGCGTTCCTAAACATGTTGGCATGGCAATCAATG	2.83	A	catg
gi|210132169|gb|CP001217.1| Helicobacter pylori P12	complete genome	kinModCall	m6A	11867	11867	229	+	.	160	AAGAAGCGCTCAATCAGGTGAGGAAATTAGTCAGAGAAGTG	6.89	A	gagg
gi|210132169|gb|CP001217.1| Helicobacter pylori P12	complete genome	kinModCall	m6A	11895	11895	240	+	.	166	AGTCAGAGAAGTGGGCGAAGAGGCGTGTTTTGATAAAGTTT	6.69	A	gagg
gi|210132169|gb|CP001217.1| Helicobacter pylori P12	complete genome	kinModCall	m6A	12086	12086	288	+	.	157	GCACTAGGCAATTGCAAATGATCAAAGATTACGGCTTGAAA	8.46	A	gatc
gi|210132169|gb|CP001217.1| Helicobacter pylori P12	complete genome	kinModCall	m6A	12087	12087	208	-	.	143	ATTTCAAGCCGTAATCTTTGATCATTTGCAATTGCCTAGTG	5.08	A	gatc
gi|210132169|gb|CP001217.1| Helicobacter pylori P12	complete genome	kinModCall	modified_base	12202	12202	36	+	.	137	TACAGAGAAATGGTGTTTGAAGATGGCGTGATTGTCAAAAA	1.88	A	gaaga
gi|210132169|gb|CP001217.1| Helicobacter pylori P12	complete genome	kinModCall	m6A	12607	12607	189	+	.	125	TCATTAAGCTATTTGCTAGGAGGTTTGCATGCAAGAGTTTT	5.91	A	gagg
gi|210132169|gb|CP001217.1| Helicobacter pylori P12	complete genome	kinModCall	m6A	12615	12615	115	+	.	123	CTATTTGCTAGGAGGTTTGCATGCAAGAGTTTTTAGGTTTT	2.87	A	catg
gi|210132169|gb|CP001217.1| Helicobacter pylori P12	complete genome	kinModCall	m6A	12616	12616	154	-	.	122	CAAAACCTAAAAACTCTTGCATGCAAACCTCCTAGCAAATA	4.45	A	catg
gi|210132169|gb|CP001217.1| Helicobacter pylori P12	complete genome	kinModCall	m6A	12681	12681	144	+	.	121	ATTTGGAGCAAGCAGGAGAGAGTCATAGTTTTATTAACATG	3.32	A	gngrga
gi|210132169|gb|CP001217.1| Helicobacter pylori P12	complete genome	kinModCall	m6A	12699	12699	153	+	.	126	AGAGTCATAGTTTTATTAACATGAAAAGCGAAGAAAAGGAC	5.29	A	catg
gi|210132169|gb|CP001217.1| Helicobacter pylori P12	complete genome	kinModCall	m6A	12700	12700	121	-	.	118	CGTCCTTTTCTTCGCTTTTCATGTTAATAAAACTATGACTC	3.47	A	catg
gi|210132169|gb|CP001217.1| Helicobacter pylori P12	complete genome	kinModCall	m6A	12726	12726	167	+	.	121	GCGAAGAAAAGGACGCTCCTAAGGGGTTATTCCCTTTTTAT	5.84	A	ctannnnnnnnttc
gi|210132169|gb|CP001217.1| Helicobacter pylori P12	complete genome	kinModCall	m6A	12735	12735	152	-	.	115	ATACGGGATATAAAAAGGGAATAACCCCTTAGGAGCGTCCT	3.51	A	gaannnnnnnntag
gi|210132169|gb|CP001217.1| Helicobacter pylori P12	complete genome	kinModCall	m6A	12814	12814	205	+	.	121	TAAGATTATTTTGCCTAATGATCCACATTTAAGGGTGCAAG	6.72	A	gatc
gi|210132169|gb|CP001217.1| Helicobacter pylori P12	complete genome	kinModCall	m6A	12815	12815	170	-	.	124	GCTTGCACCCTTAAATGTGGATCATTAGGCAAAATAATCTT	4.55	A	gatc
gi|210132169|gb|CP001217.1| Helicobacter pylori P12	complete genome	kinModCall	m6A	12915	12915	185	+	.	139	AGCTCGTGCCTAATTTTTTCATGGCGTTTAATGACGCTTCT	4.32	A	catg
gi|210132169|gb|CP001217.1| Helicobacter pylori P12	complete genome	kinModCall	m6A	12916	12916	171	-	.	143	CAGAAGCGTCATTAAACGCCATGAAAAAATTAGGCACGAGC	3.64	A	catg
gi|210132169|gb|CP001217.1| Helicobacter pylori P12	complete genome	kinModCall	m6A	12961	12961	214	-	.	135	AAAAATTCTTTTTTTGGGAGAGTTTTGCGGCTTCTAAATTG	6.65	A	gngrga
gi|210132169|gb|CP001217.1| Helicobacter pylori P12	complete genome	kinModCall	m6A	13158	13158	201	+	.	151	ATCAAAAGCTTTTAGACTGGATCAAAGATAGACTCAATTAC	6.66	A	gatc
gi|210132169|gb|CP001217.1| Helicobacter pylori P12	complete genome	kinModCall	m6A	13159	13159	240	-	.	149	GGTAATTGAGTCTATCTTTGATCCAGTCTAAAAGCTTTTGA	5.29	A	gatc
gi|210132169|gb|CP001217.1| Helicobacter pylori P12	complete genome	kinModCall	m6A	13167	13167	233	+	.	145	TTTTAGACTGGATCAAAGATAGACTCAATTACCAACAAGAT	10.77	A	grtannnnnnnttnyc
gi|210132169|gb|CP001217.1| Helicobacter pylori P12	complete genome	kinModCall	m6A	13175	13175	221	-	.	142	GAGTCGCCATCTTGTTGGTAATTGAGTCTATCTTTGATCCA	4.89	A	grnaannnnnnntayc
gi|210132169|gb|CP001217.1| Helicobacter pylori P12	complete genome	kinModCall	m6A	13315	13315	131	+	.	153	TTTTTTGCAAAAAGGCGATGAGGTGGTGATTGTTGCTTACA	4.55	A	gagg
gi|210132169|gb|CP001217.1| Helicobacter pylori P12	complete genome	kinModCall	m6A	13381	13381	257	+	.	158	GATTCAAAAACTCTTAGAAGAGGACGCCCTACAAGCCAAAG	7.45	A	gagg
gi|210132169|gb|CP001217.1| Helicobacter pylori P12	complete genome	kinModCall	m6A	13517	13517	242	+	.	169	CCCTTTTTGACCCCTTTTAGAGGGTTTTAATGGTTTTTTTG	6.79	A	gagg
gi|210132169|gb|CP001217.1| Helicobacter pylori P12	complete genome	kinModCall	m6A	13626	13626	97	+	.	180	AAATCATTTTTTTAGTAGGCATGTGCGTTTCAAGTTTGTTC	2.38	A	catg
gi|210132169|gb|CP001217.1| Helicobacter pylori P12	complete genome	kinModCall	m6A	13627	13627	96	-	.	189	CGAACAAACTTGAAACGCACATGCCTACTAAAAAAATGATT	2.2	A	catg
gi|210132169|gb|CP001217.1| Helicobacter pylori P12	complete genome	kinModCall	m6A	13652	13652	274	+	.	167	GTTTCAAGTTTGTTCGCTGAAGGCTTAGAGGGATTTTTTAA	6.79	A	gaagg
gi|210132169|gb|CP001217.1| Helicobacter pylori P12	complete genome	kinModCall	m6A	13660	13660	279	+	.	181	TTTGTTCGCTGAAGGCTTAGAGGGATTTTTTAACGCCCTAG	6.05	A	gagg
gi|210132169|gb|CP001217.1| Helicobacter pylori P12	complete genome	kinModCall	m6A	13664	13664	277	+	.	177	TTCGCTGAAGGCTTAGAGGGATTTTTTAACGCCCTAGAAGC	6.42	A	gngrga
gi|210132169|gb|CP001217.1| Helicobacter pylori P12	complete genome	kinModCall	m6A	13737	13737	290	+	.	167	TAATGGTGATTTTCATAGGGATCGCTATTTATGTGTGGAGG	6.1	A	gatc
gi|210132169|gb|CP001217.1| Helicobacter pylori P12	complete genome	kinModCall	m6A	13738	13738	195	-	.	180	TCCTCCACACATAAATAGCGATCCCTATGAAAATCACCATT	4.23	A	gatc
gi|210132169|gb|CP001217.1| Helicobacter pylori P12	complete genome	kinModCall	m6A	13755	13755	242	+	.	168	GGATCGCTATTTATGTGTGGAGGAATTTGGACCGGTGGAAA	6.6	A	gagg
gi|210132169|gb|CP001217.1| Helicobacter pylori P12	complete genome	kinModCall	m6A	13786	13786	253	-	.	192	ACACCACGCCAAGGATCGTGAATAAAATCTCTTTCCACCGG	6.04	A	tcnnga
gi|210132169|gb|CP001217.1| Helicobacter pylori P12	complete genome	kinModCall	m6A	13791	13791	223	+	.	168	GGAAAGAGATTTTATTCACGATCCTTGGCGTGGTGTTTGGG	5.41	A	tcnnga
gi|210132169|gb|CP001217.1| Helicobacter pylori P12	complete genome	kinModCall	m6A	13792	13792	280	-	.	189	TCCCAAACACCACGCCAAGGATCGTGAATAAAATCTCTTTC	6.69	A	gatc
gi|210132169|gb|CP001217.1| Helicobacter pylori P12	complete genome	kinModCall	m6A	13878	13878	276	-	.	209	AATTCTTCACGCTCGCTGAGAGGATAATCATTAAAAAATTC	7.73	A	gagg
gi|210132169|gb|CP001217.1| Helicobacter pylori P12	complete genome	kinModCall	m6A	14065	14065	126	+	.	216	GTGCTGGAATTTTTTGATGAAGATATTGCAGATATTATTGT	2.92	A	gaaga
gi|210132169|gb|CP001217.1| Helicobacter pylori P12	complete genome	kinModCall	m6A	14290	14290	290	-	.	202	AACTCACCCCCTCTAAACGGAGGATACCCACTAAATTTTCG	8.08	A	gagg
gi|210132169|gb|CP001217.1| Helicobacter pylori P12	complete genome	kinModCall	m6A	14299	14299	226	+	.	197	AGTGGGTATCCTCCGTTTAGAGGGGGTGAGTTACACCCATT	4.75	A	gagg
gi|210132169|gb|CP001217.1| Helicobacter pylori P12	complete genome	kinModCall	m6A	14341	14341	246	+	.	199	AAGCACAGAGCAATTGCAAGATCTTTTCACCGAGCGCCAAA	5.4	A	gatc
gi|210132169|gb|CP001217.1| Helicobacter pylori P12	complete genome	kinModCall	m6A	14342	14342	277	-	.	201	ATTTGGCGCTCGGTGAAAAGATCTTGCAATTGCTCTGTGCT	6.36	A	gatc
gi|210132169|gb|CP001217.1| Helicobacter pylori P12	complete genome	kinModCall	m6A	14422	14422	262	+	.	194	GGTTAAAAGGCGTAAAATTGATCACCAACAAAACATTCAAT	4.22	A	gatc
gi|210132169|gb|CP001217.1| Helicobacter pylori P12	complete genome	kinModCall	m6A	14423	14423	250	-	.	194	GATTGAATGTTTTGTTGGTGATCAATTTTACGCCTTTTAAC	5.27	A	gatc
gi|210132169|gb|CP001217.1| Helicobacter pylori P12	complete genome	kinModCall	m6A	14467	14467	253	-	.	192	TATTTTCAAATTGATTCAAGATTGCTTGCAAGTATTGAGAG	4.36	A	tcnnga
gi|210132169|gb|CP001217.1| Helicobacter pylori P12	complete genome	kinModCall	m6A	14472	14472	224	+	.	187	AATACTTGCAAGCAATCTTGAATCAATTTGAAAATAAAGAA	5.22	A	tcnnga
gi|210132169|gb|CP001217.1| Helicobacter pylori P12	complete genome	kinModCall	m6A	14574	14574	165	+	.	189	AACATAAGAAAAAATCTTTCATGCATGCCAATAGGGAAAAT	3.32	A	catg
gi|210132169|gb|CP001217.1| Helicobacter pylori P12	complete genome	kinModCall	m6A	14575	14575	205	-	.	183	AATTTTCCCTATTGGCATGCATGAAAGATTTTTTCTTATGT	3.92	A	catg
gi|210132169|gb|CP001217.1| Helicobacter pylori P12	complete genome	kinModCall	m6A	14578	14578	82	+	.	181	TAAGAAAAAATCTTTCATGCATGCCAATAGGGAAAATTTTA	2.24	A	catg
gi|210132169|gb|CP001217.1| Helicobacter pylori P12	complete genome	kinModCall	m6A	14579	14579	159	-	.	176	TTAAAATTTTCCCTATTGGCATGCATGAAAGATTTTTTCTT	3.36	A	catg
gi|210132169|gb|CP001217.1| Helicobacter pylori P12	complete genome	kinModCall	m6A	14606	14606	296	-	.	183	AAATGCGCTTTATAAGAGAGAATATCCTTAAAATTTTCCCT	4.86	A	gngrga
gi|210132169|gb|CP001217.1| Helicobacter pylori P12	complete genome	kinModCall	m6A	14698	14698	255	+	.	198	CAAACTCTTAAGCTCCAAAGAGGTTTTGAATTTTTATGCGG	4.56	A	gagg
gi|210132169|gb|CP001217.1| Helicobacter pylori P12	complete genome	kinModCall	m6A	14737	14737	245	+	.	190	GGAATACATTAACGGGTTTGATCTCCCCCTAAAACCCCTAG	4.82	A	gatc
gi|210132169|gb|CP001217.1| Helicobacter pylori P12	complete genome	kinModCall	m6A	14738	14738	258	-	.	180	ACTAGGGGTTTTAGGGGGAGATCAAACCCGTTAATGTATTC	5.4	A	gngrga
gi|210132169|gb|CP001217.1| Helicobacter pylori P12	complete genome	kinModCall	m6A	14740	14740	289	-	.	180	CTACTAGGGGTTTTAGGGGGAGATCAAACCCGTTAATGTAT	9.16	A	gngrga
gi|210132169|gb|CP001217.1| Helicobacter pylori P12	complete genome	kinModCall	m6A	14822	14822	205	-	.	178	TTTTGATTAAAGCTTTCTTGAATGAAATAATCTTTTTCAAA	4.1	A	tcnnga
gi|210132169|gb|CP001217.1| Helicobacter pylori P12	complete genome	kinModCall	m6A	14827	14827	271	+	.	178	AAAAGATTATTTCATTCAAGAAAGCTTTAATCAAAAAACCT	6.05	A	tcnnga
gi|210132169|gb|CP001217.1| Helicobacter pylori P12	complete genome	kinModCall	m6A	14909	14909	262	+	.	169	ATCACTTCTATAGCGGTGGGAGCGCTTTTATACCAAGAAAC	8.18	A	gngrga
gi|210132169|gb|CP001217.1| Helicobacter pylori P12	complete genome	kinModCall	m6A	14999	14999	252	+	.	157	CTGAGTTTTTTAAAAGAGAGAGCCAAGTTTAGCATGTCTAA	8.14	A	gngrga
gi|210132169|gb|CP001217.1| Helicobacter pylori P12	complete genome	kinModCall	m6A	15012	15012	142	+	.	166	AAGAGAGAGCCAAGTTTAGCATGTCTAATCTCGTTAAAAAC	3.23	A	catg
gi|210132169|gb|CP001217.1| Helicobacter pylori P12	complete genome	kinModCall	m6A	15013	15013	163	-	.	172	CGTTTTTAACGAGATTAGACATGCTAAACTTGGCTCTCTCT	3.34	A	catg
gi|210132169|gb|CP001217.1| Helicobacter pylori P12	complete genome	kinModCall	m6A	15078	15078	193	+	.	160	TCAAAACCAAACGCCTATCCATGCAAAAATTCGCCCTAAAC	5.3	A	catg
gi|210132169|gb|CP001217.1| Helicobacter pylori P12	complete genome	kinModCall	m6A	15079	15079	189	-	.	170	TGTTTAGGGCGAATTTTTGCATGGATAGGCGTTTGGTTTTG	3.91	A	catg
gi|210132169|gb|CP001217.1| Helicobacter pylori P12	complete genome	kinModCall	m6A	15124	15124	262	+	.	155	TATCAAAGCCCCCAGTTTAGAGGATTTAGACGCTCAAACGA	6.97	A	gagg
gi|210132169|gb|CP001217.1| Helicobacter pylori P12	complete genome	kinModCall	m6A	15335	15335	173	+	.	157	TTAGGCTTTAAGGCTAATTCATGGGGGAATAGCCCTTTGAG	3.35	A	catg
gi|210132169|gb|CP001217.1| Helicobacter pylori P12	complete genome	kinModCall	m6A	15336	15336	204	-	.	177	GCTCAAAGGGCTATTCCCCCATGAATTAGCCTTAAAGCCTA	3.98	A	catg
gi|210132169|gb|CP001217.1| Helicobacter pylori P12	complete genome	kinModCall	m6A	15342	15342	193	+	.	157	TTAAGGCTAATTCATGGGGGAATAGCCCTTTGAGCGTGTTT	5.39	A	gngrga
gi|210132169|gb|CP001217.1| Helicobacter pylori P12	complete genome	kinModCall	m6A	15537	15537	142	+	.	151	GCGCTTTGAAATACCAAAACATGCGCCTTTTAGCCTTTGAC	3.2	A	catg
gi|210132169|gb|CP001217.1| Helicobacter pylori P12	complete genome	kinModCall	m6A	15538	15538	70	-	.	161	TGTCAAAGGCTAAAAGGCGCATGTTTTGGTATTTCAAAGCG	2.22	A	catg
gi|210132169|gb|CP001217.1| Helicobacter pylori P12	complete genome	kinModCall	m6A	15607	15607	231	+	.	150	ATTTTTTAAAGGGCATTACCATGACGGCCAATCTTTTAGCA	6.67	A	catg
gi|210132169|gb|CP001217.1| Helicobacter pylori P12	complete genome	kinModCall	m6A	15608	15608	159	-	.	161	ATGCTAAAAGATTGGCCGTCATGGTAATGCCCTTTAAAAAA	3.52	A	catg
gi|210132169|gb|CP001217.1| Helicobacter pylori P12	complete genome	kinModCall	m6A	15693	15693	138	+	.	135	TGCAATCCTTTTTTTTGAGCATGTTGGATCTTGCCCCTTCA	4.05	A	catg
gi|210132169|gb|CP001217.1| Helicobacter pylori P12	complete genome	kinModCall	m6A	15694	15694	154	-	.	142	TTGAAGGGGCAAGATCCAACATGCTCAAAAAAAAGGATTGC	3.81	A	catg
gi|210132169|gb|CP001217.1| Helicobacter pylori P12	complete genome	kinModCall	m6A	15700	15700	179	+	.	130	CTTTTTTTTGAGCATGTTGGATCTTGCCCCTTCAAGGGATA	5.97	A	gatc
gi|210132169|gb|CP001217.1| Helicobacter pylori P12	complete genome	kinModCall	m6A	15701	15701	189	-	.	147	TTATCCCTTGAAGGGGCAAGATCCAACATGCTCAAAAAAAA	4.76	A	gatc
gi|210132169|gb|CP001217.1| Helicobacter pylori P12	complete genome	kinModCall	m6A	15710	15710	175	-	.	137	AAGGCTTCTTTATCCCTTGAAGGGGCAAGATCCAACATGCT	6.42	A	gaagg
gi|210132169|gb|CP001217.1| Helicobacter pylori P12	complete genome	kinModCall	modified_base	15734	15734	31	+	.	138	AGGGATAAAGAAGCCTTGGAAGATATGAATGCGGTTTTTAG	1.75	A	gaaga
gi|210132169|gb|CP001217.1| Helicobacter pylori P12	complete genome	kinModCall	m6A	16206	16206	200	+	.	160	CTCATAGTTTTTTAAGCAACATGGGGACTCTTATTTTGTAT	4.38	A	catg
gi|210132169|gb|CP001217.1| Helicobacter pylori P12	complete genome	kinModCall	m6A	16207	16207	225	-	.	159	GATACAAAATAAGAGTCCCCATGTTGCTTAAAAAACTATGA	5.13	A	catg
gi|210132169|gb|CP001217.1| Helicobacter pylori P12	complete genome	kinModCall	m6A	16362	16362	197	+	.	158	TGGGCAACGGGAGTTCCAACATGATTGATGTGAGTTTGGAG	4.8	A	catg
gi|210132169|gb|CP001217.1| Helicobacter pylori P12	complete genome	kinModCall	m6A	16363	16363	211	-	.	152	TCTCCAAACTCACATCAATCATGTTGGAACTCCCGTTGCCC	4.42	A	catg
gi|210132169|gb|CP001217.1| Helicobacter pylori P12	complete genome	kinModCall	m6A	16426	16426	170	+	.	164	CTTTAATTCAGACTCTAGCCATGTCAATAAAGTGAAAGCGT	3.78	A	catg
gi|210132169|gb|CP001217.1| Helicobacter pylori P12	complete genome	kinModCall	m6A	16427	16427	150	-	.	153	AACGCTTTCACTTTATTGACATGGCTAGAGTCTGAATTAAA	3.35	A	catg
gi|210132169|gb|CP001217.1| Helicobacter pylori P12	complete genome	kinModCall	m6A	16479	16479	251	+	.	165	ACCCTACAGAGTGGCGTGAGAAACTTTTGAAGAGCTAGTTT	5.96	A	gngrga
gi|210132169|gb|CP001217.1| Helicobacter pylori P12	complete genome	kinModCall	modified_base	16489	16489	32	+	.	150	GTGGCGTGAGAAACTTTTGAAGAGCTAGTTTAAAAAAGTTA	1.84	A	gaaga
gi|210132169|gb|CP001217.1| Helicobacter pylori P12	complete genome	kinModCall	m6A	16636	16636	227	+	.	156	GTCCAAATAAGAGCTTAGGGATCATTTTAGCCATAAAAAGC	5.36	A	gatc
gi|210132169|gb|CP001217.1| Helicobacter pylori P12	complete genome	kinModCall	m6A	16637	16637	233	-	.	155	AGCTTTTTATGGCTAAAATGATCCCTAAGCTCTTATTTGGA	4.46	A	gatc
gi|210132169|gb|CP001217.1| Helicobacter pylori P12	complete genome	kinModCall	modified_base	16833	16833	32	+	.	157	TTTAACACGCTCTATTATGAAGAAAGCCCTAAACAAGCTTA	1.86	A	gaaga
gi|210132169|gb|CP001217.1| Helicobacter pylori P12	complete genome	kinModCall	m6A	16967	16967	245	+	.	167	GACTTCTTTGGGGGTATTAGATCAAGCCGAGCAACGCTTTG	6.54	A	gatc
gi|210132169|gb|CP001217.1| Helicobacter pylori P12	complete genome	kinModCall	m6A	16968	16968	236	-	.	161	TCAAAGCGTTGCTCGGCTTGATCTAATACCCCCAAAGAAGT	4.64	A	gatc
gi|210132169|gb|CP001217.1| Helicobacter pylori P12	complete genome	kinModCall	m6A	17013	17013	184	+	.	170	ACCCAAAGCGCTTTCACAAGAGGGGCTGGTTATGTGGGCGC	4.5	A	gagg
gi|210132169|gb|CP001217.1| Helicobacter pylori P12	complete genome	kinModCall	m6A	17038	17038	139	+	.	163	CTGGTTATGTGGGCGCTACCATGATTAATGATAACGTGCGC	3.21	A	catg
gi|210132169|gb|CP001217.1| Helicobacter pylori P12	complete genome	kinModCall	m6A	17039	17039	199	-	.	154	CGCGCACGTTATCATTAATCATGGTAGCGCCCACATAACCA	5.4	A	catg
gi|210132169|gb|CP001217.1| Helicobacter pylori P12	complete genome	kinModCall	m6A	17042	17042	216	-	.	143	AAGCGCGCACGTTATCATTAATCATGGTAGCGCCCACATAA	7.45	A	attaat
gi|210132169|gb|CP001217.1| Helicobacter pylori P12	complete genome	kinModCall	m6A	17045	17045	243	+	.	158	TGTGGGCGCTACCATGATTAATGATAACGTGCGCGCTTATG	6.65	A	attaat
gi|210132169|gb|CP001217.1| Helicobacter pylori P12	complete genome	kinModCall	m6A	17071	17071	203	+	.	157	ACGTGCGCGCTTATGGGGGGAATATTTATGAGGGCGTTTTA	3.94	A	gngrga
gi|210132169|gb|CP001217.1| Helicobacter pylori P12	complete genome	kinModCall	m6A	17081	17081	224	+	.	161	TTATGGGGGGAATATTTATGAGGGCGTTTTAATCAATTATT	6.49	A	gagg
gi|210132169|gb|CP001217.1| Helicobacter pylori P12	complete genome	kinModCall	m6A	17119	17119	150	+	.	161	ATTACAAAGCGATAGACTACATGCTTTTAAACGATAGCGCG	2.78	A	catg
gi|210132169|gb|CP001217.1| Helicobacter pylori P12	complete genome	kinModCall	m6A	17120	17120	129	-	.	160	TCGCGCTATCGTTTAAAAGCATGTAGTCTATCGCTTTGTAA	3.12	A	catg
gi|210132169|gb|CP001217.1| Helicobacter pylori P12	complete genome	kinModCall	m6A	17146	17146	253	+	.	164	TAAACGATAGCGCGAAAGCTAGGGTGCAATTCAACCGCGCG	8.03	A	ctannnnnnnnttc
gi|210132169|gb|CP001217.1| Helicobacter pylori P12	complete genome	kinModCall	m6A	17155	17155	190	-	.	144	GCGTTCGTTCGCGCGGTTGAATTGCACCCTAGCTTTCGCGC	5.92	A	gaannnnnnnntag
gi|210132169|gb|CP001217.1| Helicobacter pylori P12	complete genome	kinModCall	m6A	17204	17204	195	+	.	149	GGCTAAAGAATTTTATTATGAGGAAGTGCAAAAAGCCATTA	6.51	A	gagg
gi|210132169|gb|CP001217.1| Helicobacter pylori P12	complete genome	kinModCall	m6A	17230	17230	227	+	.	154	TGCAAAAAGCCATTAAAGAGATCGATTCTAGCAAAAAGCAC	4.65	A	gatc
gi|210132169|gb|CP001217.1| Helicobacter pylori P12	complete genome	kinModCall	m6A	17231	17231	201	-	.	146	TGTGCTTTTTGCTAGAATCGATCTCTTTAATGGCTTTTTGC	4.05	A	gatc
gi|210132169|gb|CP001217.1| Helicobacter pylori P12	complete genome	kinModCall	m6A	17255	17255	141	-	.	135	CTCTAGAGCGTTCCATATTAATATTGTGCTTTTTGCTAGAA	3.28	A	attaat
gi|210132169|gb|CP001217.1| Helicobacter pylori P12	complete genome	kinModCall	m6A	17258	17258	195	+	.	139	TAGCAAAAAGCACAATATTAATATGGAACGCTCTAGAGTGG	4.66	A	attaat
gi|210132169|gb|CP001217.1| Helicobacter pylori P12	complete genome	kinModCall	m6A	17269	17269	214	-	.	133	CTCGCTCACTTCCACTCTAGAGCGTTCCATATTAATATTGT	9.38	A	tcnnga
gi|210132169|gb|CP001217.1| Helicobacter pylori P12	complete genome	kinModCall	m6A	17274	17274	223	+	.	149	ATTAATATGGAACGCTCTAGAGTGGAAGTGAGCGAGATTTT	6.11	A	tcnnga
gi|210132169|gb|CP001217.1| Helicobacter pylori P12	complete genome	kinModCall	m6A	17290	17290	228	+	.	139	CTAGAGTGGAAGTGAGCGAGATTTTAAACAACACCTATTCT	6.8	A	gngrga
gi|210132169|gb|CP001217.1| Helicobacter pylori P12	complete genome	kinModCall	m6A	17402	17402	201	+	.	138	CGCTTTAAATGGGGATAAGAACAAGGGGTTAGGCTATCTTA	5.44	A	gaannnnnnnntag
gi|210132169|gb|CP001217.1| Helicobacter pylori P12	complete genome	kinModCall	m6A	17411	17411	239	-	.	148	AGGCTTCATTAAGATAGCCTAACCCCTTGTTCTTATCCCCA	6.5	A	ctannnnnnnnttc
gi|210132169|gb|CP001217.1| Helicobacter pylori P12	complete genome	kinModCall	m6A	17437	17437	193	+	.	145	ATCTTAATGAAGCCTATGGGATCAGTCAAAGCCCTTTTGTA	5.6	A	gatc
gi|210132169|gb|CP001217.1| Helicobacter pylori P12	complete genome	kinModCall	m6A	17438	17438	183	-	.	153	CTACAAAAGGGCTTTGACTGATCCCATAGGCTTCATTAAGA	4.2	A	gatc
gi|210132169|gb|CP001217.1| Helicobacter pylori P12	complete genome	kinModCall	m6A	17460	17460	222	-	.	175	TTGAAAAAAACCAAGTCTTGAGCTACAAAAGGGCTTTGACT	5.9	A	tcnnga
gi|210132169|gb|CP001217.1| Helicobacter pylori P12	complete genome	kinModCall	m6A	17465	17465	239	+	.	156	AAGCCCTTTTGTAGCTCAAGACTTGGTTTTTTTCAAAAACC	5.95	A	tcnnga
gi|210132169|gb|CP001217.1| Helicobacter pylori P12	complete genome	kinModCall	m6A	17509	17509	207	+	.	154	ACAGGAGCCATTTCACTTGGATCATCATTGAAGATGGTAAA	5.08	A	gatc
gi|210132169|gb|CP001217.1| Helicobacter pylori P12	complete genome	kinModCall	m6A	17510	17510	225	-	.	168	CTTTACCATCTTCAATGATGATCCAAGTGAAATGGCTCCTG	5.65	A	gatc
gi|210132169|gb|CP001217.1| Helicobacter pylori P12	complete genome	kinModCall	modified_base	17520	17520	45	+	.	142	TTCACTTGGATCATCATTGAAGATGGTAAAGAGCCGCAAAA	2.11	A	gaaga
gi|210132169|gb|CP001217.1| Helicobacter pylori P12	complete genome	kinModCall	m6A	17561	17561	236	-	.	165	AATCGATCATAAAAATAGGTACATCAATTTTAAATTCGCTT	5.78	A	gtac
gi|210132169|gb|CP001217.1| Helicobacter pylori P12	complete genome	kinModCall	m6A	17562	17562	239	+	.	155	AGCGAATTTAAAATTGATGTACCTATTTTTATGATCGATTC	5.32	A	gtac
gi|210132169|gb|CP001217.1| Helicobacter pylori P12	complete genome	kinModCall	m6A	17575	17575	170	+	.	157	TTGATGTACCTATTTTTATGATCGATTCGGTTTATAACGTG	3.67	A	gatc
gi|210132169|gb|CP001217.1| Helicobacter pylori P12	complete genome	kinModCall	m6A	17576	17576	249	-	.	169	TCACGTTATAAACCGAATCGATCATAAAAATAGGTACATCA	6.36	A	gatc
gi|210132169|gb|CP001217.1| Helicobacter pylori P12	complete genome	kinModCall	m6A	17651	17651	281	-	.	165	TTACTTTTTCTCCATCTTTGAGGGTGAAATTTTGATAAAAC	6.49	A	gagg
gi|210132169|gb|CP001217.1| Helicobacter pylori P12	complete genome	kinModCall	m6A	17692	17692	244	-	.	169	AGCGACCACCGCATCTATTGAGGCTAAAGTGTCAAAGGGCG	6.48	A	gagg
gi|210132169|gb|CP001217.1| Helicobacter pylori P12	complete genome	kinModCall	m6A	17782	17782	100	+	.	156	CGGCTACTTTTAAGGTGGGCATGCAAGCGGTGGCGAACTAT	2.51	A	catg
gi|210132169|gb|CP001217.1| Helicobacter pylori P12	complete genome	kinModCall	m6A	17783	17783	185	-	.	163	AATAGTTCGCCACCGCTTGCATGCCCACCTTAAAAGTAGCC	4.07	A	catg
gi|210132169|gb|CP001217.1| Helicobacter pylori P12	complete genome	kinModCall	m6A	17820	17820	225	+	.	154	TATTATTTGGGGTTTGTTGGAGGGCTAGTAACTTCGTTGTA	6.09	A	gagg
gi|210132169|gb|CP001217.1| Helicobacter pylori P12	complete genome	kinModCall	m6A	17905	17905	166	+	.	162	TTGCCCATAAAATCTATCTCATGCGTATCAAAAACAAAGCT	3.52	A	catg
gi|210132169|gb|CP001217.1| Helicobacter pylori P12	complete genome	kinModCall	m6A	17906	17906	76	-	.	163	AAGCTTTGTTTTTGATACGCATGAGATAGATTTTATGGGCA	2.3	A	catg
gi|210132169|gb|CP001217.1| Helicobacter pylori P12	complete genome	kinModCall	m6A	17994	17994	232	+	.	162	TCATTAAAGCCTTGTAAAAGATCGCTTGAAAGCCCCAAAGT	4.7	A	gatc
gi|210132169|gb|CP001217.1| Helicobacter pylori P12	complete genome	kinModCall	m6A	17995	17995	231	-	.	164	GACTTTGGGGCTTTCAAGCGATCTTTTACAAGGCTTTAATG	5.13	A	gatc
gi|210132169|gb|CP001217.1| Helicobacter pylori P12	complete genome	kinModCall	m6A	18238	18238	191	+	.	157	ACCTAAATTAAGGGGAAGTCATGGCTGATAGTTTAGCGGGC	4.12	A	catg
gi|210132169|gb|CP001217.1| Helicobacter pylori P12	complete genome	kinModCall	m6A	18239	18239	199	-	.	156	TGCCCGCTAAACTATCAGCCATGACTTCCCCTTAATTTAGG	4.58	A	catg
gi|210132169|gb|CP001217.1| Helicobacter pylori P12	complete genome	kinModCall	m6A	18263	18263	191	+	.	157	TGATAGTTTAGCGGGCATTGATCAAGTTACGAGTTTGCATA	5.17	A	gatc
gi|210132169|gb|CP001217.1| Helicobacter pylori P12	complete genome	kinModCall	m6A	18264	18264	197	-	.	159	TTATGCAAACTCGTAACTTGATCAATGCCCGCTAAACTATC	5.27	A	gatc
gi|210132169|gb|CP001217.1| Helicobacter pylori P12	complete genome	kinModCall	m6A	18358	18358	208	+	.	149	ATGCGGTCAATGTCTTTAAGATCCGTGAAGTGGTGAAATAC	5.41	A	gatc
gi|210132169|gb|CP001217.1| Helicobacter pylori P12	complete genome	kinModCall	m6A	18359	18359	232	-	.	155	GGTATTTCACCACTTCACGGATCTTAAAGACATTGACCGCA	7.39	A	gatc
gi|210132169|gb|CP001217.1| Helicobacter pylori P12	complete genome	kinModCall	m6A	18380	18380	212	+	.	152	CCGTGAAGTGGTGAAATACCATGGCAATCTCACTATCATCA	5.37	A	catg
gi|210132169|gb|CP001217.1| Helicobacter pylori P12	complete genome	kinModCall	m6A	18381	18381	192	-	.	151	CTGATGATAGTGAGATTGCCATGGTATTTCACCACTTCACG	4.22	A	catg
gi|210132169|gb|CP001217.1| Helicobacter pylori P12	complete genome	kinModCall	m6A	18387	18387	142	-	.	152	TCATGGCTGATGATAGTGAGATTGCCATGGTATTTCACCAC	3.33	A	gngrga
gi|210132169|gb|CP001217.1| Helicobacter pylori P12	complete genome	kinModCall	m6A	18404	18404	201	+	.	151	CAATCTCACTATCATCAGCCATGAAAACAATTCGCTCGTTG	4.73	A	catg
gi|210132169|gb|CP001217.1| Helicobacter pylori P12	complete genome	kinModCall	m6A	18405	18405	209	-	.	152	TCAACGAGCGAATTGTTTTCATGGCTGATGATAGTGAGATT	4.81	A	catg
gi|210132169|gb|CP001217.1| Helicobacter pylori P12	complete genome	kinModCall	m6A	18425	18425	192	+	.	148	TGAAAACAATTCGCTCGTTGAGGGGTTAATCATTATAAGAG	5.35	A	gagg
gi|210132169|gb|CP001217.1| Helicobacter pylori P12	complete genome	kinModCall	m6A	18577	18577	221	-	.	138	AACCCCTATAGTCCAGCGAGAAAACTCACAAATCATAACAA	5.45	A	gngrga
gi|210132169|gb|CP001217.1| Helicobacter pylori P12	complete genome	kinModCall	m6A	18601	18601	208	+	.	144	GCTGGACTATAGGGGTTAGGATCTATGAAGCGGATAGGATT	5.34	A	gatc
gi|210132169|gb|CP001217.1| Helicobacter pylori P12	complete genome	kinModCall	m6A	18602	18602	216	-	.	142	AAATCCTATCCGCTTCATAGATCCTAACCCCTATAGTCCAG	6.06	A	gatc
gi|210132169|gb|CP001217.1| Helicobacter pylori P12	complete genome	kinModCall	m6A	18669	18669	185	+	.	141	CAAAGCGCTGGGCTAGGGGGATCTGCAGGCAATAACAAGCT	4.08	A	gngrga
gi|210132169|gb|CP001217.1| Helicobacter pylori P12	complete genome	kinModCall	m6A	18670	18670	203	-	.	142	GAGCTTGTTATTGCCTGCAGATCCCCCTAGCCCAGCGCTTT	4.32	A	gatc
gi|210132169|gb|CP001217.1| Helicobacter pylori P12	complete genome	kinModCall	m6A	18689	18689	201	-	.	139	AATAGCGCGTGCGGCTCACGAGCTTGTTATTGCCTGCAGAT	8.09	A	tcnnga
gi|210132169|gb|CP001217.1| Helicobacter pylori P12	complete genome	kinModCall	m6A	18694	18694	192	+	.	142	CAGGCAATAACAAGCTCGTGAGCCGCACGCGCTATTTTGAC	8.1	A	tcnnga
gi|210132169|gb|CP001217.1| Helicobacter pylori P12	complete genome	kinModCall	m6A	18777	18777	55	+	.	139	GATGTGTTCCCTTGGATTGAAGATGAAAAACACAGCGATTT	2.53	A	gaaga
gi|210132169|gb|CP001217.1| Helicobacter pylori P12	complete genome	kinModCall	m6A	18871	18871	150	+	.	156	CCCCAAGCGTTTTAAAAACCATGCAAATGATTTTAGACAAG	3.19	A	catg
gi|210132169|gb|CP001217.1| Helicobacter pylori P12	complete genome	kinModCall	m6A	18872	18872	106	-	.	143	GCTTGTCTAAAATCATTTGCATGGTTTTTAAAACGCTTGGG	2.48	A	catg
gi|210132169|gb|CP001217.1| Helicobacter pylori P12	complete genome	kinModCall	m6A	18938	18938	189	+	.	148	CAATGGTAAAACCTTATTAGATCATTTATTCAACCCCACAA	6.09	A	gatc
gi|210132169|gb|CP001217.1| Helicobacter pylori P12	complete genome	kinModCall	m6A	18939	18939	206	-	.	137	GTTGTGGGGTTGAATAAATGATCTAATAAGGTTTTACCATT	5.52	A	gatc
gi|210132169|gb|CP001217.1| Helicobacter pylori P12	complete genome	kinModCall	m6A	19027	19027	213	+	.	143	AAGCGAGCGGTTTTGAAGTGATCAAACAGGTTAAAAACAAT	5.12	A	gatc
gi|210132169|gb|CP001217.1| Helicobacter pylori P12	complete genome	kinModCall	m6A	19028	19028	204	-	.	144	GATTGTTTTTAACCTGTTTGATCACTTCAAAACCGCTCGCT	4.18	A	gatc
gi|210132169|gb|CP001217.1| Helicobacter pylori P12	complete genome	kinModCall	m6A	19107	19107	70	+	.	135	ATGAGCGGTAGTTCTAATGAAGACATGGCCAGGAGTTTGAA	2.7	A	gaaga
gi|210132169|gb|CP001217.1| Helicobacter pylori P12	complete genome	kinModCall	m6A	19111	19111	169	+	.	139	GCGGTAGTTCTAATGAAGACATGGCCAGGAGTTTGAAGGCC	4.37	A	catg
gi|210132169|gb|CP001217.1| Helicobacter pylori P12	complete genome	kinModCall	m6A	19112	19112	131	-	.	141	CGGCCTTCAAACTCCTGGCCATGTCTTCATTAGAACTACCG	3.72	A	catg
gi|210132169|gb|CP001217.1| Helicobacter pylori P12	complete genome	kinModCall	m6A	19127	19127	197	+	.	129	AGACATGGCCAGGAGTTTGAAGGCCGATGATTTCATCTCTA	6.2	A	gaagg
gi|210132169|gb|CP001217.1| Helicobacter pylori P12	complete genome	kinModCall	m6A	19200	19200	162	+	.	141	AAGCAATTTTTGGAATTAGCATGAAAAAATACAGCGCTATC	3.75	A	catg
gi|210132169|gb|CP001217.1| Helicobacter pylori P12	complete genome	kinModCall	m6A	19201	19201	170	-	.	150	GGATAGCGCTGTATTTTTTCATGCTAATTCCAAAAATTGCT	4.14	A	catg
gi|210132169|gb|CP001217.1| Helicobacter pylori P12	complete genome	kinModCall	m6A	19359	19359	223	+	.	160	GGCGTGAGTTTGGGATTTTGAGGCAAAAATTGAACGGGTGT	6.25	A	gagg
gi|210132169|gb|CP001217.1| Helicobacter pylori P12	complete genome	kinModCall	m6A	19399	19399	256	+	.	155	TTGCGCGAGCGGTCTTTATGAGGCTAGACTCGCTTTTGAAG	7.65	A	gagg
gi|210132169|gb|CP001217.1| Helicobacter pylori P12	complete genome	kinModCall	m6A	19435	19435	248	+	.	155	TGAAGAATTTGGGGGGCGAGAGAGCCATAAGGAGATTTGCG	7.64	A	gngrga
gi|210132169|gb|CP001217.1| Helicobacter pylori P12	complete genome	kinModCall	m6A	19437	19437	256	+	.	157	AAGAATTTGGGGGGCGAGAGAGCCATAAGGAGATTTGCGTT	6.14	A	gngrga
gi|210132169|gb|CP001217.1| Helicobacter pylori P12	complete genome	kinModCall	m6A	19477	19477	218	+	.	152	TTATAGCCCGGCTTTCAAAGAGGCTGAAATGAGCGCGATTT	7.24	A	gagg
gi|210132169|gb|CP001217.1| Helicobacter pylori P12	complete genome	kinModCall	m6A	19620	19620	223	+	.	149	GCCCCATTAAAATGGGTTTGAGGATAAACCCACTCTATAGC	7.65	A	gagg
gi|210132169|gb|CP001217.1| Helicobacter pylori P12	complete genome	kinModCall	m6A	19656	19656	152	+	.	144	ATAGCGAAGTAACCCCAGCGATCTATAACCCATGCTCTAAA	3.38	A	gatc
gi|210132169|gb|CP001217.1| Helicobacter pylori P12	complete genome	kinModCall	m6A	19657	19657	211	-	.	144	TTTTAGAGCATGGGTTATAGATCGCTGGGGTTACTTCGCTA	5.88	A	gatc
gi|210132169|gb|CP001217.1| Helicobacter pylori P12	complete genome	kinModCall	m6A	19667	19667	102	+	.	139	ACCCCAGCGATCTATAACCCATGCTCTAAAATGAGCCGGTT	2.58	A	catg
gi|210132169|gb|CP001217.1| Helicobacter pylori P12	complete genome	kinModCall	m6A	19668	19668	69	-	.	147	TAACCGGCTCATTTTAGAGCATGGGTTATAGATCGCTGGGG	2.12	A	catg
gi|210132169|gb|CP001217.1| Helicobacter pylori P12	complete genome	kinModCall	m6A	19729	19729	104	+	.	130	TGAAAAGGGGGTGAAAGAGCATGGCTTAGAGGGGGTGAGCG	2.73	A	catg
gi|210132169|gb|CP001217.1| Helicobacter pylori P12	complete genome	kinModCall	m6A	19730	19730	169	-	.	144	CCGCTCACCCCCTCTAAGCCATGCTCTTTCACCCCCTTTTC	3.65	A	catg
gi|210132169|gb|CP001217.1| Helicobacter pylori P12	complete genome	kinModCall	m6A	19738	19738	228	+	.	131	GGTGAAAGAGCATGGCTTAGAGGGGGTGAGCGGGTTGCATT	6.02	A	gagg
gi|210132169|gb|CP001217.1| Helicobacter pylori P12	complete genome	kinModCall	m6A	19810	19810	122	+	.	127	TTTGTGCCGGACTTTAGAGCATGTGGAAAGGCATTTCAGGC	3.63	A	catg
gi|210132169|gb|CP001217.1| Helicobacter pylori P12	complete genome	kinModCall	m6A	19811	19811	152	-	.	135	GGCCTGAAATGCCTTTCCACATGCTCTAAAGTCCGGCACAA	3.61	A	catg
gi|210132169|gb|CP001217.1| Helicobacter pylori P12	complete genome	kinModCall	m6A	20035	20035	190	+	.	151	GATAGACATCGTTCAAAACGATCAAGAAATTGCGATCTTAG	5.87	A	gatc
gi|210132169|gb|CP001217.1| Helicobacter pylori P12	complete genome	kinModCall	m6A	20036	20036	242	-	.	150	TCTAAGATCGCAATTTCTTGATCGTTTTGAACGATGTCTAT	6.86	A	tcnnga
gi|210132169|gb|CP001217.1| Helicobacter pylori P12	complete genome	kinModCall	m6A	20041	20041	182	+	.	146	CATCGTTCAAAACGATCAAGAAATTGCGATCTTAGACGCTT	4.58	A	tcnnga
gi|210132169|gb|CP001217.1| Helicobacter pylori P12	complete genome	kinModCall	m6A	20049	20049	265	+	.	144	AAAACGATCAAGAAATTGCGATCTTAGACGCTTCTTTTAGC	6.48	A	gatc
gi|210132169|gb|CP001217.1| Helicobacter pylori P12	complete genome	kinModCall	m6A	20050	20050	215	-	.	148	CGCTAAAAGAAGCGTCTAAGATCGCAATTTCTTGATCGTTT	7.41	A	gatc
gi|210132169|gb|CP001217.1| Helicobacter pylori P12	complete genome	kinModCall	m6A	20076	20076	188	+	.	141	ACGCTTCTTTTAGCGCTCACATGCCCGATTGCTTAGAAATG	4.16	A	catg
gi|210132169|gb|CP001217.1| Helicobacter pylori P12	complete genome	kinModCall	m6A	20077	20077	163	-	.	147	GCATTTCTAAGCAATCGGGCATGTGAGCGCTAAAAGAAGCG	4.11	A	catg
gi|210132169|gb|CP001217.1| Helicobacter pylori P12	complete genome	kinModCall	modified_base	20141	20141	54	+	.	141	ATCTCCGTAGAAAACGATGAAGAGCTTGTTGAAATGGAAAA	2.48	A	gaaga
gi|210132169|gb|CP001217.1| Helicobacter pylori P12	complete genome	kinModCall	m6A	20221	20221	203	+	.	161	CCCTACTTGTTTAGCGGGGGATTTTATGGGGAGCTTTAGTT	4.57	A	gngrga
gi|210132169|gb|CP001217.1| Helicobacter pylori P12	complete genome	kinModCall	m6A	20279	20279	277	-	.	177	GTATAATGGAGCATGTCTTGAAACACGATTTTATCGCCCCT	7.87	A	tcnnga
gi|210132169|gb|CP001217.1| Helicobacter pylori P12	complete genome	kinModCall	m6A	20284	20284	264	+	.	164	CGATAAAATCGTGTTTCAAGACATGCTCCATTATACGATTG	6.13	A	tcnnga
gi|210132169|gb|CP001217.1| Helicobacter pylori P12	complete genome	kinModCall	m6A	20287	20287	158	-	.	177	TGACAATCGTATAATGGAGCATGTCTTGAAACACGATTTTA	3.35	A	catg
gi|210132169|gb|CP001217.1| Helicobacter pylori P12	complete genome	kinModCall	m6A	20356	20356	224	+	.	166	CCCAAGTCTGGCTAAACTGGATCAACAAGGGTTTAAAATCC	4	A	gatc
gi|210132169|gb|CP001217.1| Helicobacter pylori P12	complete genome	kinModCall	m6A	20357	20357	268	-	.	179	AGGATTTTAAACCCTTGTTGATCCAGTTTAGCCAGACTTGG	5.67	A	gatc
gi|210132169|gb|CP001217.1| Helicobacter pylori P12	complete genome	kinModCall	m6A	20396	20396	119	+	.	156	CTTAAAAACTTTTCTTATGAAGATTATAAAAACAGGAATTA	4.16	A	gaaga
gi|210132169|gb|CP001217.1| Helicobacter pylori P12	complete genome	kinModCall	m6A	20521	20521	148	+	.	159	ACACCGCACCAATGGTGTGCATGTCTAAATAAATGCGAGCG	3.46	A	catg
gi|210132169|gb|CP001217.1| Helicobacter pylori P12	complete genome	kinModCall	m6A	20522	20522	212	-	.	179	TCGCTCGCATTTATTTAGACATGCACACCATTGGTGCGGTG	4.85	A	catg
gi|210132169|gb|CP001217.1| Helicobacter pylori P12	complete genome	kinModCall	m6A	20545	20545	115	+	.	160	CTAAATAAATGCGAGCGAGCATGGTTAAAGGGATTAAAGGC	2.6	A	catg
gi|210132169|gb|CP001217.1| Helicobacter pylori P12	complete genome	kinModCall	m6A	20546	20546	139	-	.	171	TGCCTTTAATCCCTTTAACCATGCTCGCTCGCATTTATTTA	2.77	A	catg
gi|210132169|gb|CP001217.1| Helicobacter pylori P12	complete genome	kinModCall	m6A	20650	20650	170	+	.	163	TAGACGAATGCCCGCTTGGCATGTTGAAATTATCCCCATAA	3.39	A	catg
gi|210132169|gb|CP001217.1| Helicobacter pylori P12	complete genome	kinModCall	m6A	20651	20651	170	-	.	165	CTTATGGGGATAATTTCAACATGCCAAGCGGGCATTCGTCT	3.34	A	catg
gi|210132169|gb|CP001217.1| Helicobacter pylori P12	complete genome	kinModCall	m6A	20691	20691	255	+	.	160	GGGCGCTCGCCCAAACGCTGATCGTTGATTGTTACATGGTT	7.05	A	gatc
gi|210132169|gb|CP001217.1| Helicobacter pylori P12	complete genome	kinModCall	m6A	20692	20692	259	-	.	169	AAACCATGTAACAATCAACGATCAGCGTTTGGGCGAGCGCC	6.48	A	gatc
gi|210132169|gb|CP001217.1| Helicobacter pylori P12	complete genome	kinModCall	m6A	20706	20706	205	+	.	158	CGCTGATCGTTGATTGTTACATGGTTTAAGGCTCTTTTGGT	4.31	A	catg
gi|210132169|gb|CP001217.1| Helicobacter pylori P12	complete genome	kinModCall	m6A	20707	20707	65	-	.	168	CACCAAAAGAGCCTTAAACCATGTAACAATCAACGATCAGC	2.12	A	catg
gi|210132169|gb|CP001217.1| Helicobacter pylori P12	complete genome	kinModCall	m6A	20739	20739	205	+	.	165	CTTTTGGTGGTGTGCGTGAGAAGGGTTGTAGCGATAGAGGC	6.58	A	gngrga
gi|210132169|gb|CP001217.1| Helicobacter pylori P12	complete genome	kinModCall	m6A	20740	20740	234	+	.	160	TTTTGGTGGTGTGCGTGAGAAGGGTTGTAGCGATAGAGGCG	7.34	A	gaagg
gi|210132169|gb|CP001217.1| Helicobacter pylori P12	complete genome	kinModCall	m6A	20756	20756	258	+	.	163	GAGAAGGGTTGTAGCGATAGAGGCGTTAGCGACTTGAAAAA	6.89	A	gagg
gi|210132169|gb|CP001217.1| Helicobacter pylori P12	complete genome	kinModCall	m6A	20806	20806	235	+	.	161	CATCTCTTTGGATTAAAGGGATCGCCACAGATAAAATCGTA	6.17	A	gatc
gi|210132169|gb|CP001217.1| Helicobacter pylori P12	complete genome	kinModCall	m6A	20807	20807	256	-	.	162	CTACGATTTTATCTGTGGCGATCCCTTTAATCCAAAGAGAT	5.35	A	gatc
gi|210132169|gb|CP001217.1| Helicobacter pylori P12	complete genome	kinModCall	m6A	20938	20938	262	+	.	170	GTAAAATCAAACCCAAACTGAGGGCTAACAAAGTTTTAGAA	6.25	A	gagg
gi|210132169|gb|CP001217.1| Helicobacter pylori P12	complete genome	kinModCall	m6A	21008	21008	238	-	.	174	AGAGTAAAATAACACTCATGAAAAAATTATTATTTAAACAA	5.27	A	tcnnga
gi|210132169|gb|CP001217.1| Helicobacter pylori P12	complete genome	kinModCall	m6A	21013	21013	191	+	.	157	TAAATAATAATTTTTTCATGAGTGTTATTTTACTCTTTTTT	4.71	A	tcnnga
gi|210132169|gb|CP001217.1| Helicobacter pylori P12	complete genome	kinModCall	m6A	21055	21055	267	+	.	157	TGTTTGAGCAGGTCTAAAGAAGGGCGATAAACAACGCTTGG	7.97	A	gaagg
gi|210132169|gb|CP001217.1| Helicobacter pylori P12	complete genome	kinModCall	m6A	21128	21128	270	-	.	176	TCAAACCCAAACCCCCATTAATCAAAATGTGATTTTCCATA	5.64	A	attaat
gi|210132169|gb|CP001217.1| Helicobacter pylori P12	complete genome	kinModCall	m6A	21131	21131	262	+	.	165	GGAAAATCACATTTTGATTAATGGGGGTTTGGGTTTGAATG	7.95	A	attaat
gi|210132169|gb|CP001217.1| Helicobacter pylori P12	complete genome	kinModCall	m6A	21175	21175	212	+	.	160	GAATGCTCCTTTTTAAAAAGATCATTGGCATAAACGATAAA	6.15	A	gatc
gi|210132169|gb|CP001217.1| Helicobacter pylori P12	complete genome	kinModCall	m6A	21176	21176	239	-	.	168	CTTTATCGTTTATGCCAATGATCTTTTTAAAAAGGAGCATT	6.78	A	gatc
gi|210132169|gb|CP001217.1| Helicobacter pylori P12	complete genome	kinModCall	m6A	21200	21200	233	+	.	164	TGGCATAAACGATAAAGGGGATCTCGTATTGTTCTTTAGGG	5.09	A	gatc
gi|210132169|gb|CP001217.1| Helicobacter pylori P12	complete genome	kinModCall	m6A	21201	21201	230	-	.	159	CCCCTAAAGAACAATACGAGATCCCCTTTATCGTTTATGCC	5.14	A	gatc
gi|210132169|gb|CP001217.1| Helicobacter pylori P12	complete genome	kinModCall	m6A	21241	21241	91	+	.	164	GCGATGCTTTTAGGAATGCCATGCAAATAGAACGCTTCTTC	2.3	A	catg
gi|210132169|gb|CP001217.1| Helicobacter pylori P12	complete genome	kinModCall	m6A	21242	21242	168	-	.	167	CGAAGAAGCGTTCTATTTGCATGGCATTCCTAAAAGCATCG	3.59	A	catg
gi|210132169|gb|CP001217.1| Helicobacter pylori P12	complete genome	kinModCall	m6A	21278	21278	221	-	.	170	AATGATTTATTTAAGCGATCATGGCGAAAGTTTGGGCGAAG	4.28	A	catg
gi|210132169|gb|CP001217.1| Helicobacter pylori P12	complete genome	kinModCall	m6A	21280	21280	215	+	.	164	TCGCCCAAACTTTCGCCATGATCGCTTAAATAAATCATTAA	5.93	A	gatc
gi|210132169|gb|CP001217.1| Helicobacter pylori P12	complete genome	kinModCall	m6A	21281	21281	254	-	.	160	TTTAATGATTTATTTAAGCGATCATGGCGAAAGTTTGGGCG	5.86	A	gatc
gi|210132169|gb|CP001217.1| Helicobacter pylori P12	complete genome	kinModCall	m6A	21326	21326	82	+	.	157	GCTGCTTGGCTTTTTTGAGCATGCTAATGATTTTGTCTAGC	2.23	A	catg
gi|210132169|gb|CP001217.1| Helicobacter pylori P12	complete genome	kinModCall	m6A	21327	21327	106	-	.	158	TGCTAGACAAAATCATTAGCATGCTCAAAAAAGCCAAGCAG	2.59	A	catg
gi|210132169|gb|CP001217.1| Helicobacter pylori P12	complete genome	kinModCall	m6A	21409	21409	77	+	.	150	AAGCTTTCTTTGGAGCAAGAAGACAGATCAGCGCTTGAGCA	3.21	A	gaaga
gi|210132169|gb|CP001217.1| Helicobacter pylori P12	complete genome	kinModCall	m6A	21415	21415	252	+	.	163	TCTTTGGAGCAAGAAGACAGATCAGCGCTTGAGCAATAAGG	6.49	A	gatc
gi|210132169|gb|CP001217.1| Helicobacter pylori P12	complete genome	kinModCall	m6A	21416	21416	277	-	.	156	GCCTTATTGCTCAAGCGCTGATCTGTCTTCTTGCTCCAAAG	6.11	A	gatc
gi|210132169|gb|CP001217.1| Helicobacter pylori P12	complete genome	kinModCall	m6A	21484	21484	200	+	.	154	TTATTGTCGTAGTTGGGGCCATGCGAGCCGGCAAGGTGTAA	5.13	A	catg
gi|210132169|gb|CP001217.1| Helicobacter pylori P12	complete genome	kinModCall	m6A	21485	21485	195	-	.	155	CTTACACCTTGCCGGCTCGCATGGCCCCAACTACGACAATA	4.87	A	catg
gi|210132169|gb|CP001217.1| Helicobacter pylori P12	complete genome	kinModCall	m6A	21584	21584	190	+	.	158	AGGATTCATCATAAGGAGCGATCGCTTCGCAATTGGGGCAT	4.96	A	gatc
gi|210132169|gb|CP001217.1| Helicobacter pylori P12	complete genome	kinModCall	m6A	21585	21585	252	-	.	151	AATGCCCCAATTGCGAAGCGATCGCTCCTTATGATGAATCC	5.74	A	gatc
gi|210132169|gb|CP001217.1| Helicobacter pylori P12	complete genome	kinModCall	m6A	21611	21611	175	+	.	141	CGCAATTGGGGCATTTTTGAATCAATTCATAGTTTTTAAGA	3.76	A	gaannnnnnnntag
gi|210132169|gb|CP001217.1| Helicobacter pylori P12	complete genome	kinModCall	m6A	21620	21620	257	-	.	150	TACAAGCTATCTTAAAAACTATGAATTGATTCAAAAATGCC	7.77	A	ctannnnnnnnttc
gi|210132169|gb|CP001217.1| Helicobacter pylori P12	complete genome	kinModCall	m6A	21815	21815	205	-	.	164	CAAACGCTTAGAAAATCATGAACTCACCCTTTTTAACGCCA	7.55	A	tcnnga
gi|210132169|gb|CP001217.1| Helicobacter pylori P12	complete genome	kinModCall	m6A	21820	21820	197	+	.	147	TTAAAAAGGGTGAGTTCATGATTTTCTAAGCGTTTGCTTAA	6.16	A	tcnnga
gi|210132169|gb|CP001217.1| Helicobacter pylori P12	complete genome	kinModCall	m6A	21949	21949	182	+	.	154	GAATGATTGGGCGAAAAAAGAGGGAGCGGCTTGATAGTGGG	6.23	A	gagg
gi|210132169|gb|CP001217.1| Helicobacter pylori P12	complete genome	kinModCall	m6A	21953	21953	226	+	.	150	GATTGGGCGAAAAAAGAGGGAGCGGCTTGATAGTGGGGGCG	7.52	A	gngrga
gi|210132169|gb|CP001217.1| Helicobacter pylori P12	complete genome	kinModCall	m6A	22020	22020	259	+	.	157	AGCGTTCACGCTATAAGCGAAGGGCAAAATTAAGCCCCCTA	7.13	A	gaagg
gi|210132169|gb|CP001217.1| Helicobacter pylori P12	complete genome	kinModCall	m6A	22051	22051	183	+	.	164	AAGCCCCCTATGAATTTCGCATGCTTGTCAAACCACAGCCA	4.22	A	catg
gi|210132169|gb|CP001217.1| Helicobacter pylori P12	complete genome	kinModCall	m6A	22052	22052	196	-	.	170	TTGGCTGTGGTTTGACAAGCATGCGAAATTCATAGGGGGCT	3.92	A	catg
gi|210132169|gb|CP001217.1| Helicobacter pylori P12	complete genome	kinModCall	m6A	22124	22124	218	+	.	158	AGATAAACACTAACGCCAAGATCGCTAAGAATGGTGCTTTT	5.27	A	gatc
gi|210132169|gb|CP001217.1| Helicobacter pylori P12	complete genome	kinModCall	m6A	22125	22125	192	-	.	163	AAAAAGCACCATTCTTAGCGATCTTGGCGTTAGTGTTTATC	5.49	A	gatc
gi|210132169|gb|CP001217.1| Helicobacter pylori P12	complete genome	kinModCall	m6A	22166	22166	231	+	.	147	TAGAAGAATTTTTAAGGGGGATTTTATAGATAATATAGCCA	5.98	A	gngrga
gi|210132169|gb|CP001217.1| Helicobacter pylori P12	complete genome	kinModCall	m6A	22249	22249	175	+	.	161	CTCAAAAAGCCTAAAAGCTCATGCGTATTGGTGTTTAAGAC	3.15	A	catg
gi|210132169|gb|CP001217.1| Helicobacter pylori P12	complete genome	kinModCall	m6A	22250	22250	165	-	.	165	TGTCTTAAACACCAATACGCATGAGCTTTTAGGCTTTTTGA	3.63	A	catg
gi|210132169|gb|CP001217.1| Helicobacter pylori P12	complete genome	kinModCall	m6A	22280	22280	172	+	.	164	TGTTTAAGACATTACCCATCATGCTCTTATTTAAAAACACC	3.91	A	catg
gi|210132169|gb|CP001217.1| Helicobacter pylori P12	complete genome	kinModCall	m6A	22281	22281	132	-	.	171	AGGTGTTTTTAAATAAGAGCATGATGGGTAATGTCTTAAAC	2.81	A	catg
gi|210132169|gb|CP001217.1| Helicobacter pylori P12	complete genome	kinModCall	m6A	22382	22382	252	+	.	164	GGCGCATCAAATGAATAGAGATCAAGCCTAATGTTAAAAAA	8.37	A	gatc
gi|210132169|gb|CP001217.1| Helicobacter pylori P12	complete genome	kinModCall	m6A	22383	22383	226	-	.	168	TTTTTTTAACATTAGGCTTGATCTCTATTCATTTGATGCGC	4.41	A	gatc
gi|210132169|gb|CP001217.1| Helicobacter pylori P12	complete genome	kinModCall	m6A	22439	22439	204	+	.	166	AAAAAAGCACCACAACCATCATGGCTATAAAACTGACCTGG	4.71	A	catg
gi|210132169|gb|CP001217.1| Helicobacter pylori P12	complete genome	kinModCall	m6A	22440	22440	194	-	.	178	ACCAGGTCAGTTTTATAGCCATGATGGTTGTGGTGCTTTTT	4.77	A	catg
gi|210132169|gb|CP001217.1| Helicobacter pylori P12	complete genome	kinModCall	m6A	22613	22613	232	-	.	171	ATACCTACGATATAATCCTGAGATTGATTGATTTTAAGGGG	7.16	A	tcnnga
gi|210132169|gb|CP001217.1| Helicobacter pylori P12	complete genome	kinModCall	m6A	22618	22618	211	+	.	162	TAAAATCAATCAATCTCAGGATTATATCGTAGGTATGGGGA	4.2	A	tcnnga
[truncated: 41,868 more rows]

## Sheet: P12modOFF_Modifications_plasmid
seqname	source		feature	start	end	score	strand	frame	coverage	context	IPDRatio	CognateBase	label
[truncated: 235 more rows]

[truncated: 2 more sheets: P12-del-mod_Modifications.csv, P12-del_Modifications_plasmid]
